# Supplementary material for: Genome-wide identification and integrated analysis of lncRNAs in rice backcross introgression lines (BC2F12)
Source: BMC Plant Biol. 2020 Jun 29;20:300. doi: 10.1186/s12870-020-02508-y (PMC7325253; doi:10.1186/s12870-020-02508-y)
Supplement: Supplementary file 4 — Additional files 4: Table S1. Summary of sequencing reads in fifteen libraries [file 12870_2020_2508_MOESM4_ESM.xlsx]

## Sheet: Sheet1
Supplementary Table S1 Summary of sequencing reads in fifteen libraries
Sample	Total Raw Reads	Total Clean Reads	Uniquely Mapping Ratio
L1710-A	108205022	104680968	0.7149
L1710-B	96701884	94976916	0.7068
L1710-C	100519450	86331292	0.6435
L1817-A	94000722	90425404	0.7214
L1817-B	83443562	81090284	0.7049
L1817-C	98133544	87868426	0.6775
L1730-A	89966858	86759942	0.7046
L1730-B	85397410	82235838	0.7044
L1730-C	90336050	83395884	0.6566
O. sativa-A	96291176	92533734	0.731
O. sativa-B	114040102	111172862	0.7221
O. sativa-C	86306556	76505874	0.6744
O. longistaminata-A	95936828	93032914	0.5739
O. longistaminata-B	97221476	94428718	0.5687
O. longistaminata-C	117477876	104250774	0.5389
