# Supplementary material for: Genome-wide identification and integrated analysis of lncRNAs in rice backcross introgression lines (BC2F12)
Source: BMC Plant Biol. 2020 Jun 29;20:300. doi: 10.1186/s12870-020-02508-y (PMC7325253; doi:10.1186/s12870-020-02508-y)
Supplement: Supplementary file 5 — Additional files 5: Table S2. The statistical analysis of assembled 16,038 novel transcripts [file 12870_2020_2508_MOESM5_ESM.xlsx]

## Sheet: The length of novel transcripts
Supplementary Table S2 The statistical analysis of assembled 16,038 novel transcripts
The length of novel transcripts	The number of novel transcripts
0-500	1323
500-1000	1436
1000-1500	1445
1500-2000	1759
2000-2500	1892
2500-3000	1675
3000-3500	1551
3500-4000	1226
4000-4500	1010
4500-5000	682
5000-5500	496
5500-6000	352
6000-6500	288
6500-7000	227
7000-7500	169
7500-8000	110
8000-8500	81
8500-9000	71
9000-9500	49
9500-10000	40
10000+	156

## Sheet: The number of novel transcripts
The number of novel transcripts	The number of genes
1	6751
2	3304
3	1992
4	1248
5	775
6	408
7	308
8	272
9	243
10	90
10+	647

## Sheet: The number of exons
The number of exons	The number of novel transcripts
1	1599
2	2115
3	1798
4	1491
5	1171
6	1047
7	896
8	836
9	753
10	671
10+	3661
