# Supplementary material for: Genome-wide identification and integrated analysis of lncRNAs in rice backcross introgression lines (BC2F12)
Source: BMC Plant Biol. 2020 Jun 29;20:300. doi: 10.1186/s12870-020-02508-y (PMC7325253; doi:10.1186/s12870-020-02508-y)
Supplement: Supplementary file 6 — Additional files 6: Table S3. The normalized FPKM values for all lncRNAs and mRNAs in all samples [file 12870_2020_2508_MOESM6_ESM.xlsx]

## Sheet: lncRNA_FPKM
Supplementary Table S3 The normalized FPKM values for all lncRNAs and mRNAs in all samples
LncRNA ID	L1710-A	L1710-B	L1710-C	L1817-A	L1817-B	L1817-C	L1730-A	L1730-B	L1730-C	O. sativa-A	O. sativa-B	O. sativa-C	O. longistaminata-A	O. longistaminata-B	O. longistaminata-C
LTCONS_00048727	5.43	4.62	4.54	4.37	2.76	3.48	2.09	1.61	2.5	4.05	2.29	3.5	0.41	0.5	0.47
LTCONS_00055405	2.28	3.38	3.77	0.81	0.94	0.67	2.59	2.43	2.74	0.89	1.3	0.84	3.52	2.93	3.83
LTCONS_00051205	0.49	1.1	1.35	0.98	1.83	1.86	1.4	2.93	2.29	0.33	0.88	0.21	1.01	1.01	1.8
LTCONS_00019499	2.25	1.46	2.68	2.92	0.67	2.46	1.14	2.77	1.35	2.76	2.08	1.9	1.49	2.29	2.84
LTCONS_00035000	0	0	0	0	0	0	0	0	0	0	0.06	0	0	0	0
LTCONS_00064476	0.42	0	0	0	0	0	0	1.46	0.94	0	0	0.49	0.54	0	0
LTCONS_00031840	0.57	0	0.17	1.63	0.4	0.51	0.53	1.08	1.3	0.64	0.28	0	0	0	0.49
LTCONS_00018877	0	0.11	0	0	0.1	0	0	0.38	0	0	0	0	0	0	0
LTCONS_00019263	0.26	0.14	0	0.6	0.27	0.38	0.75	1.22	0	0.14	0.37	0.68	0.46	0	0.14
LTCONS_00063829	0	0	0	0	0.08	0.08	0	0	0	0	0	0	0	0	0
LTCONS_00007612	8.45	6.16	12.85	4.31	5.89	4.27	0.61	0.77	0.64	0.81	0.93	1.26	5.93	6.32	6.66
LTCONS_00081162	1.57	1.67	1.8	5.01	4.09	4.82	0.68	1.43	0.95	4.89	1.59	3.93	1.12	1.34	2.29
LTCONS_00075601	0.39	0.34	0.11	0.94	0.94	0.13	1.24	2.34	0.82	0.44	0.66	0	0.65	0.96	0
LTCONS_00049696	1.96	1.34	1.95	1.7	1.77	1.94	2.03	1.59	1.95	1.1	1.16	1.38	0.65	1.14	0.9
LTCONS_00077171	2.2	3.17	3.63	1.73	1.75	2.59	6.68	4.8	6.53	2.38	4.31	3.57	0.55	0.46	0.95
LTCONS_00010308	0	0	0	0.09	0	0	0.19	0	0	0	0	0	0	0	0.09
LTCONS_00063380	1.6	1.85	1.14	1.71	1.42	0.94	1.96	3.73	1.79	4.59	1.55	1.65	1.28	1.41	0.79
LTCONS_00008692	22.59	20.15	23.05	23.35	22.46	24.18	8.81	11.45	11.04	12.59	8.43	11.04	16.35	16.89	18.13
LTCONS_00019161	0.34	0.2	0.4	0.96	0.47	0.4	1.87	1.27	0.87	2.09	1.17	0.23	0	0	0.38
LTCONS_00000409	0.71	0.65	2.06	1.79	1.05	3.08	1.68	3.32	2.09	0.96	1.08	1.41	0.92	0.77	2.1
LTCONS_00071051	0.43	0.49	0.51	0.49	0.39	0.17	0.88	1.98	2.95	0.48	1.67	0.6	0.55	0.19	0.16
LTCONS_00013658	0	0	0	0	0	0	0	0	0.2	0	0	0	0.23	0	0
LTCONS_00050568	1.88	1.32	1.43	0.81	1.05	1.67	1.21	1.54	0.94	2.65	2.48	2.68	0.9	1.27	0.42
LTCONS_00077335	0	0.87	0.79	0.46	0.26	0.49	0	0.69	0.26	0.27	1.63	0	0	0	0
LTCONS_00042457	1.61	1.61	1.43	0.59	0.21	0.32	0.03	0.05	0	0.03	0.04	0.04	0.05	0.07	0.08
LTCONS_00010188	2.13	2.19	1.83	2.24	3.4	1.92	3.48	2.78	2.05	1.39	3.09	2.01	2.14	1.54	0.91
LTCONS_00027109	3.99	7.03	2.71	3.39	5.88	1.83	2.42	4.98	2.05	2.07	2.39	1.39	1.95	2.93	1.06
LTCONS_00032102	3.06	3.06	2.04	2.56	3.5	1.91	2.52	4.4	2.62	2.05	2.63	1.37	1.21	1.11	0.61
LTCONS_00004780	1.85	1.01	0.79	1.66	1.63	0.73	1.23	1.74	1.27	2.16	1.11	1.04	0.41	1.1	0.54
LTCONS_00048175	5.23	6.13	5.74	2.06	2.9	2.72	4.06	0.95	1.14	0.66	1.05	0.86	5.6	6.35	6.93
LTCONS_00024463	2.79	1.58	1.64	0.79	0.46	0.85	5.01	5.27	6.45	1.25	1.36	0.5	0.09	0.35	0.33
LTCONS_00020408	4.5	3.58	3.02	0	0	0	0	0	0	4.38	3.16	3.25	0	0	0
LTCONS_00024302	2.99	3.15	1.5	4.56	5.04	2.6	3.15	6.06	2.3	5.47	3.16	2.28	2.39	2.44	1.46
LTCONS_00010337	2.39	2.08	2.67	1.7	0.62	0.53	0.18	1.5	0.39	0.5	0.73	0.63	0.39	0.4	0.69
LTCONS_00035009	7.51	4.09	7.25	2.87	0.3	1.69	0	0	0.27	0	0.84	0.57	0	0	0
LTCONS_00010225	0	1.83	0	0	0	0	0	0	0	0	0	0	0.85	0	0
LTCONS_00010317	0.14	0.16	0.34	2.57	3.12	2.36	7.98	9.09	9.32	1.75	4.13	4.36	0.73	0.37	0.81
LTCONS_00026933	0.69	1.29	2.9	0.23	0.58	1.71	2	2.98	3.91	2.13	1.76	3.7	0.78	0.43	3.23
LTCONS_00001867	0	0.19	0	0	0	0	1.65	0	0	0	0	0	0	0.09	0
LTCONS_00070355	0.06	0.05	0.06	0.61	0.74	1.31	0.26	0.17	0.12	0.12	0.12	0.19	0.33	0.43	0.56
LTCONS_00057653	0.38	0.32	0.48	0.44	0.13	0.24	1.65	0.98	1.53	0	0.09	0.28	0	0.13	0
LTCONS_00013298	0	0.29	0.35	0.65	1.28	0.88	0.21	0.96	0.9	0.24	0	0.36	0.88	0.48	1.16
LTCONS_00082460	0	0.34	0	0.8	0.96	0.49	0.99	0.41	0.83	0	0	0	0.17	0	0
LTCONS_00010288	0.26	0.16	0.1	0	0.2	0	0.41	0.05	0.15	0.04	0.25	0.33	0.1	0.05	0.18
LTCONS_00033837	0.73	0.83	0.34	0.42	2.01	1.13	1.13	1.53	1.22	3.46	0.89	0.93	0.59	1.2	1.32
LTCONS_00006567	3.07	2.08	1.8	3.25	5.93	3.93	3.29	3.86	2.22	4.24	3.06	2.52	1.49	1.49	1.14
LTCONS_00056171	0	0	0	0	0	0	0	0	0	0	0	0	0	0	0.31
LTCONS_00042982	26.76	34.98	21.85	30.38	33.01	26.02	39.55	17.26	20.9	31.23	32.92	34.76	16.1	22.69	14.94
LTCONS_00029407	0.3	0	0	0	0.42	0	0	0	0	0.32	0	0	0.38	0	0.61
LTCONS_00075885	0	0	0	0	0	0	0.91	1.24	0.49	0.05	0	0	0	0	0
LTCONS_00024539	0	0	0	0.63	2.1	1.88	0	0	0	1.02	1.31	2.71	1.23	1.11	1.29
LTCONS_00043499	1.84	1.14	0.32	0.33	0	0.98	0	0	0	0.33	0	0	0.39	0	0.63
LTCONS_00004751	1.42	1.32	1.11	2.09	3.23	2.54	3.96	4.23	3.02	1.46	2.39	1.97	0.79	2.67	2.08
LTCONS_00042224	0.93	0.9	0.85	1.4	2.01	1.46	1.29	1.86	2.61	1.39	0.94	0.82	1.63	1.07	0.88
LTCONS_00000202	0	0	0.62	0	0	0	0	0.35	0	0	0	0	0.38	1.18	2.12
LTCONS_00049015	0.13	0.3	0.08	0.49	0.89	0.4	0.92	0.63	0.94	0.88	0.19	0.37	0	0	0
LTCONS_00033386	0.97	1.45	0.37	1.8	1.09	0.68	1.02	1.51	0.41	1.55	0.58	0.51	0.91	0.65	0.25
LTCONS_00027303	1.27	1.62	0.51	0.96	1.56	0.84	2.59	3.55	2	1.43	1.78	1.78	0.73	0.56	0.65
LTCONS_00009499	5.62	4.12	5.5	7.96	6.3	6.29	5.22	5.69	4.65	5.74	2.8	3.77	7.43	8.94	6.31
LTCONS_00006480	2.12	1.04	3.28	0.26	0	0.21	0.14	0	0	6.59	1.86	3.76	0	0	0
LTCONS_00031482	98.35	63.33	201.48	146.63	101.08	235.47	178.04	176.62	236.38	180.11	142.17	281.74	51.02	38.13	96.38
LTCONS_00026950	0	0	0	0	0	0.63	0	0	0	0	0	0	0	0	0
LTCONS_00010291	1.45	0.75	0.89	0.23	0.13	0.06	0.24	0.06	0.13	0.11	0.61	0.29	0.63	0.5	0.6
LTCONS_00080370	0.72	0.76	0.45	1	1.37	0.75	0.68	1.21	0.73	1.1	0.56	0.55	0.79	0.96	0.43
LTCONS_00007613	0.93	0.2	0.61	0.45	1.08	1.11	0	0.1	0.57	0.08	0	0	0.47	0.18	0.09
LTCONS_00029748	0.95	0.99	0.82	0.35	0.9	0.26	0.68	1.04	1.15	0.81	0.64	0.62	0.23	0.64	0.69
LTCONS_00010264	3.96	4.56	12.1	7.32	9.29	14.76	5.9	8.5	15.6	8.62	6.49	15.65	4.44	4.76	13.81
LTCONS_00009421	0.46	0.61	0.97	1.06	1.4	1.13	1.39	2.8	1.09	1.59	1.98	0.87	1.44	1.31	0.96
LTCONS_00010297	0.2	0	0.23	0	0.28	0	0.24	0	0	0	0	0	0	0	0
LTCONS_00075177	0.92	1.24	0	0.69	0.85	1.26	0.94	1.92	0.39	2.23	2.68	0.64	0.79	0.4	1.22
LTCONS_00025087	0.71	0.36	0	0	0	0	0.19	0	0.4	0	0	0	0	0	0
LTCONS_00033640	0.84	0.97	0.39	0.85	1.36	0.48	0.54	1	0.4	0.86	0.73	0.4	0.53	0.84	0.34
LTCONS_00009791	0.49	0	2.77	0	0.71	0.47	0.58	0.56	1.07	2.51	2.47	1.66	0	0	0
LTCONS_00019322	0.47	0.28	2.08	0	2.3	0.78	0.57	0.86	1.44	0.26	0.46	0.31	0.3	0	0.51
LTCONS_00032871	1.56	1.35	0.67	0	0	0	0	0	0	0.71	0	0.52	0.16	0	0
LTCONS_00034993	0.35	0	0.62	0.4	0.49	0	0.65	0.66	0.22	0.39	0.17	1.45	0	0	0
LTCONS_00041129	1.23	0	0	0.67	0.84	1.01	1.61	1.49	0.54	0.91	1.65	1.92	0.26	0.29	0
LTCONS_00029749	1.74	1.08	1.45	0.54	0.9	1.24	0.55	1.76	1.13	0.49	0.25	0.26	0.31	0.45	0
LTCONS_00064927	0.81	1.33	1.34	1.29	1.58	0.95	0.6	0.2	0.21	0.18	0.32	0	0.21	0.22	0.18
LTCONS_00055830	0.11	0.19	0.22	0.4	0.47	0.87	0.14	0.22	0.16	1.39	0.88	0.68	0	0.3	0
LTCONS_00068943	1.48	1.16	0.62	2.4	3.51	1.96	1.19	2.13	0.66	1.45	1.51	0.5	1.18	1.06	0.36
LTCONS_00056760	1.68	1.49	0.6	1.87	1.93	1.2	0.93	2.11	1.26	1.49	1.49	1.14	1.18	1.43	0.56
LTCONS_00068926	0.59	0.29	0.42	2.06	3.16	1.05	1.66	3.52	1.2	2.12	1.52	1.12	3.81	2.88	1.75
LTCONS_00055200	0.65	0.98	0.27	1.27	1.29	0.39	0.26	1.78	0.27	1.19	0.33	0.32	0.69	0.81	0.79
LTCONS_00029571	1.14	1.32	0.81	2.48	2.05	1.45	1.17	3.94	0.69	1.76	1.89	1.31	1.52	1.37	1.33
LTCONS_00009130	5.21	3.75	4.59	1.22	1.52	1.06	0.03	0.98	0.27	0.35	0.22	0.19	1.1	1.53	0.85
LTCONS_00023858	0	0	0	0.42	0	0	0	0	0	0	0	0	0.5	0	0
LTCONS_00075423	0	0	0	0	0	0	0	0	0	0	0	0	0.79	1.15	0.68
LTCONS_00077208	1.02	0.74	0.55	1.16	1.37	1.05	0.87	1.41	0.73	0.98	0.78	0.53	0.32	0.67	0.46
LTCONS_00032397	268.3	253.13	158.86	308.74	276.17	205.55	402.48	413.78	228.55	218.85	355.43	198.28	328.93	310.15	144.52
LTCONS_00010230	5.68	3.32	4.74	3.59	0.84	3.83	0	2.14	2.12	5.76	1.19	3.75	2.69	2.42	3.7
LTCONS_00025640	2.56	1.88	1.76	4	3.02	2.48	1.78	2.27	1.97	2.9	1.21	1.61	1.98	1.68	0.96
LTCONS_00061714	3.99	3.74	2.83	5.02	6.73	4.23	4.28	10.76	5.59	4.91	3.52	3.47	3.89	3.3	3.03
LTCONS_00082490	1.69	1.33	1.51	0.84	2.09	3.46	2.75	3.49	1.18	1.04	1.29	1.78	1.21	0.75	0.63
LTCONS_00031687	0	0	0	0	0	0	0.58	0.96	0.38	0.95	0	0	0.03	0	0
LTCONS_00033921	0.81	1.18	0.82	0.19	0	0	0	0	0	0	0	0	0	0	0
LTCONS_00010193	0	0	0	0.23	0	0	0	0	0	0	0	0	0	0	0
LTCONS_00075969	0	0	0	0	0	0	0	0	0	0	0	0	3.37	3.31	2.63
LTCONS_00063434	0.58	0.32	0.45	0.57	1.26	1.31	1.21	1.79	1.54	0.79	0.61	0.81	0.44	0.44	0.42
LTCONS_00005352	0.79	0.66	0.43	0.52	0.64	0.27	0.78	1.54	0.94	1.04	1.44	0.6	0.46	0.42	0.49
LTCONS_00042097	0.59	1.54	1.58	2.82	2.45	4.23	3.08	2	4.08	2.94	2.46	3.61	1.72	1.17	1.36
LTCONS_00034231	1.51	1.28	0.87	0.42	0.44	0.38	0.42	0.49	0.09	0.83	0.31	0.38	0.96	0.89	0.66
LTCONS_00041223	0.4	0	0	0.07	0.52	0	0	0.31	0	0	0.55	0	0	0.34	0
LTCONS_00063080	0.6	0.53	0.96	0.52	0.66	0.5	1.19	1.6	1.2	0.53	0.87	0.48	0	0.52	0.31
LTCONS_00063238	0	0.42	0	0.4	0.73	0	0	0	0	0	0.22	0.23	0	0.84	0.4
LTCONS_00031651	0.43	0.17	0	0.33	0.2	0.34	1.23	0.54	0.74	0.65	0.28	2.01	0.37	0.57	0
LTCONS_00033252	0.16	0.18	0.19	0.36	0.22	0.37	0.19	0.2	0.41	0	0.15	0.22	0	0	0.36
LTCONS_00031593	0.3	0	0.96	0.66	0	0.97	0.37	1.45	1.08	0.98	0	1.14	0.39	0.41	0.94
LTCONS_00034950	0.76	0.28	0.95	0.58	0.2	0.78	1.5	0.96	0	0.76	0.68	0.07	0.17	0	0.09
LTCONS_00029172	0	0	0	0	0	0	0.21	0	0	0	0	0	0	0	0
LTCONS_00018629	0.14	0.2	0.14	0.51	0.79	0.8	0.27	1.29	0.9	0.51	0.17	0.17	0.43	0.38	0.14
LTCONS_00048083	1.1	1.03	1.42	1.01	1.2	1.16	1.86	2.44	1.9	1.25	3.54	1.98	1.51	2.08	1.63
LTCONS_00003052	0	0	0	0	0	0	0	0.32	0	0	0	0	0	0	0
LTCONS_00081213	1.7	1.74	2.53	13.42	8.73	10.21	3.87	0.88	3.87	7.93	4.85	6.15	1.68	1.95	1.83
LTCONS_00005262	4.11	4.61	4.24	7.67	7.24	8.09	0.38	1.42	1.37	2.34	0.77	1.53	8.08	9.28	7.96
LTCONS_00009201	1.86	0.99	0.67	1.21	1.02	0.71	1.31	0.57	0.12	1.87	0.8	0.81	0.42	0.51	0.2
LTCONS_00015109	0.15	0.03	0	0.03	0	0	0	0.04	0.04	0	0	0	3.91	3.5	3.82
LTCONS_00050419	5.01	5.56	2.37	7.21	5.43	2.43	1.61	3.57	0.45	2	1.38	0.2	1.78	1.67	0.93
LTCONS_00034978	1.56	1.36	1.43	1.33	2.44	1.94	0.36	1	0.7	0.69	0.38	0.29	0.9	0.73	0.69
LTCONS_00020421	0.03	0.13	0	0	0	0	0	0.02	0	0	0.06	0.02	0	0.02	0
LTCONS_00027106	0.01	0.01	0.02	0	0.08	0	0.02	0.05	0.03	0.06	0.09	0.1	0.03	0.05	0
LTCONS_00010301	0.24	0	0.05	1.73	1.95	2.67	0	0	0	0.05	0.15	0	1.04	1.81	1.69
LTCONS_00001857	0.65	0.57	0.64	1.29	2.53	1.69	0.82	1.47	1.15	1.29	0.86	1.21	0.42	1.46	1.09
LTCONS_00010325	0.32	0.65	0.83	0.31	0	0	0.46	0.63	0.22	1.61	0.2	0.64	0.21	0.14	0.07
LTCONS_00018923	0.21	0.5	0	0.47	0.58	0.94	1.27	2.56	0	0.69	0.2	0.83	0	0.83	0.23
LTCONS_00002363	0	0	0	0	0	0	2.23	1.38	4.31	0	0	0	0	0.02	0
LTCONS_00030750	0	0	0	0.34	0.44	0	0	0	0.36	0	0	0	0	0	0
LTCONS_00009345	1.03	1.48	1.4	1.32	2.48	2.48	1.42	1.79	2.35	2.04	1.25	1.09	1.17	1.19	0.75
LTCONS_00006349	0.5	0	0.52	1.52	0.43	0.53	0	0.31	0.25	0.95	0.24	0	0.68	0	0.89
LTCONS_00006574	1.93	1.97	2.23	2.45	4.7	2.39	2.49	1.89	2.95	1.35	1.97	2.01	0.98	0.59	1.68
LTCONS_00041130	0.84	1.37	0.3	0.38	1.42	1.44	2.07	1.33	0.84	0.22	1.64	0.82	1.17	0.83	0.77
LTCONS_00033682	0.26	0.55	0.17	0.15	0.27	0.3	0.73	0.42	2.19	1.28	0.47	1.72	0	0.27	0
LTCONS_00075582	3.89	3.16	2.2	2.5	3.03	1.65	2.75	3.82	1.93	1.84	1.69	0	0.98	1.41	1.13
LTCONS_00034891	2.06	1.85	2	1.74	4.66	1.59	2.29	18.16	8.08	2.39	3.15	3.88	1.03	2.09	1.25
LTCONS_00024357	0	0	0	0	0	0	0.65	2.55	1.22	0	0	0	0	0	0
LTCONS_00063242	2.23	1.57	1.66	3.5	5.29	3.99	1.76	2.88	1.62	2.71	1.68	2.2	1.42	1.67	1.12
LTCONS_00032451	0.85	0.25	0.07	1.84	0.54	0.58	1.05	1.99	0.77	0.72	0.82	0.84	1.42	1.6	1.3
LTCONS_00008857	0.13	0	0.63	0.15	0.18	0	0	0.5	0	0	0	0	0.34	0.17	0
LTCONS_00049392	0.18	0	0	0.41	0.25	0	0	0	0	0	0	0	0	0	0
LTCONS_00027044	1.48	1.57	1.41	3.07	2.63	1.71	1.04	1.59	1.66	2.75	2.54	2.77	0.58	1.09	0.87
LTCONS_00080202	0.51	0.59	0.81	1.02	0.55	0.96	0	1.39	2.05	0.97	0.4	1.41	2.19	1.46	2.61
LTCONS_00020601	0.38	0	0.93	0.19	0.45	1.55	0.1	0.8	0.85	0	0.16	0.66	0.75	0.91	1.62
LTCONS_00033178	2.82	4.4	2.57	1.08	0.9	0.76	1.04	2.81	1.43	2.06	1.99	2.02	2.01	2.53	2.5
LTCONS_00080093	0.08	0.06	0.27	1.22	1.45	2.13	0.53	0.35	0.33	0.38	0.27	0	0.56	0.46	0.33
LTCONS_00034982	19.15	21.87	25.51	25.24	23.65	29.14	15.72	22.29	19.1	14.26	13.85	15.72	11.17	11.83	15.09
LTCONS_00031151	0.86	0.7	0.29	0.79	1.18	1.65	0.89	1.95	1.37	0.89	0.77	0.95	0.71	0.71	0.67
LTCONS_00028885	0	0	0	0	0.21	0.65	0.61	0.37	0.97	0.71	0.35	0.75	0	0.27	0.39
LTCONS_00018066	1.2	1.46	0.39	2.1	2.02	1.13	0.92	1.2	0.57	1.39	0.71	0.56	1.16	1.29	0.46
LTCONS_00010268	0	0.19	0	0	0	0	0	0	0	0	0	0	0	0	0
LTCONS_00028883	0	0	0	4.15	4.94	3.64	0	0	0	0	0	0	1.47	1.64	0.72
LTCONS_00000350	0	0	0	0	0	0	0	0	0	0	0	0	1.19	2.14	1.37
LTCONS_00008949	2.13	1.89	2.22	1.18	1.53	2.32	1.59	1.61	1.68	1.61	2.46	2.72	1.39	1.67	1.32
LTCONS_00050390	0.12	0.14	1.63	0.42	0.17	0.44	0.15	0.46	0.48	0.27	0.47	0.17	0.31	0.16	0
LTCONS_00028316	1.36	0.8	0.36	1.61	2.55	1.41	1.92	2.26	1.65	2.3	1.31	0.49	0.9	0.75	0.27
LTCONS_00003134	0.7	0.28	0	1.04	0.98	0.26	0.28	2.56	0.86	0.26	0.23	1.23	0.3	0.31	0
LTCONS_00041820	0.32	1.57	1.92	1.6	1.74	2.14	2.97	2.7	0.87	2.43	2.56	2.68	0.87	1.19	1.41
LTCONS_00001047	4.89	5.5	6.6	2.81	2.42	3.33	1.79	3.66	2.57	4.92	1.75	3.33	2.25	1.38	2.26
LTCONS_00035047	0.11	0.4	0.38	0.47	0.05	0.05	0.09	0	0	0.08	0.03	0.05	0	0	0.05
LTCONS_00000047	0.26	0.15	0.31	1.17	0.18	1.08	0.16	1.3	1.34	0.44	0.25	0.18	0.17	0.17	0.6
LTCONS_00001674	0.59	0.28	1.07	0.88	0.12	0.63	0.83	0.44	1.92	1.75	1.14	1.36	0.77	0.55	0.81
LTCONS_00070140	0.27	0.41	0.34	0.52	1.11	0.56	0.78	1.51	0.72	0.83	0.52	1.05	0.23	0.59	0.22
LTCONS_00035048	1.1	1.07	0.75	0.68	0.4	0.46	0.36	0.1	0.3	0.42	0.21	0.22	0.19	0	0.27
LTCONS_00064473	0.45	0.29	0.26	0.73	0.68	0.71	0.2	0.73	0.3	0.36	0.24	0.39	0.16	0.11	0.32
LTCONS_00025031	1.74	2.49	1.85	7.6	2.04	3.73	0	0	0	0	0	0.37	0.37	0.39	0.6
LTCONS_00027437	1.4	0.84	0.33	2.07	2.19	0.75	0.52	1.1	0.38	0.76	0.39	0.1	1.18	1.38	0.25
LTCONS_00029632	0.71	0.46	1.32	0.83	0.97	1.19	0.73	0.55	1.79	1.22	1.36	1.64	19.43	17.67	25.17
LTCONS_00016834	0	0	0	0	0	0	0.11	0	0	0	0	0	0	0	0
LTCONS_00034964	0.81	0.47	1.3	2.31	2.61	2.91	0.33	0.51	1.58	0.76	0.53	0.76	1.4	1.61	1.57
LTCONS_00004675	0	0	0	0	0	0	7.64	8.04	8.78	0	0	0	0.04	0	0
LTCONS_00077337	1.63	2.01	3.2	1.14	2.42	2.27	2.93	4.29	2.62	1.56	2.31	2.13	1.62	1.16	1.61
LTCONS_00034963	0	0	0	0	0	0	0	0	0.45	0	0	0	1.02	0	1.16
LTCONS_00026615	1.79	1.44	1.5	1.49	1.62	2.53	0.61	0.82	0.8	1.17	0.53	0.75	5.15	5.91	5.81
LTCONS_00018918	1.92	1.03	0.33	1.04	1.06	0.25	2.09	1.43	0.85	0.59	1.84	0.6	0.48	1.1	0.23
LTCONS_00000344	2.46	2.27	1.39	3.34	4.02	2.18	5.24	4.7	2.87	2.26	4.13	3.04	2.54	3.87	1.8
LTCONS_00003311	1.04	0	0	0	0	0.72	0	1.63	0.4	1.1	0.69	2.95	0	0	0.69
LTCONS_00066242	0	0	0	0	0	0	0	0.03	0	0	0	0	0	0	0
LTCONS_00063439	2.11	1.89	1.5	1.65	3.19	2.31	1.73	3.31	2.74	2.73	2.22	2.05	1.67	1.43	1.59
LTCONS_00010266	7.25	2.22	9.72	9.16	9.7	7.67	3.49	7.35	3.97	6.19	6.37	6.92	2.18	2.14	3.91
LTCONS_00075939	0.75	1.68	2.46	0.47	1.48	2.17	0	0	0	2.02	3.15	4.68	1.27	0.42	0.98
LTCONS_00013295	0.36	0.26	0	1.24	0.75	1.24	0.3	0.38	0.22	0.73	0.06	0.02	0.36	0.44	0.61
LTCONS_00069266	0	0	0	0	0	0	0.08	0	0	0	0	0	0	0	0
LTCONS_00029257	0.67	0.63	0.42	0.8	1.43	0.8	0.6	1.57	0.62	1.39	0.58	0.77	0.95	0.95	0.71
LTCONS_00040944	0.17	0.11	0.08	0	0	0.21	0.09	0.52	0	0	0.05	0.47	0	0	0
LTCONS_00040417	3.42	2.25	2.4	4.5	6.69	5.42	2.33	2.68	3.51	4.96	2.78	2.82	1.55	0.82	1.8
LTCONS_00008031	0	0	0	0.15	0	0	0.58	0.55	0.14	0.1	0.11	0.36	0	0.25	0.16
LTCONS_00028458	0.69	0.1	0.13	0.54	3.44	1.84	0	0.59	0.41	0.15	0.49	0	2.57	0.42	1.53
LTCONS_00079901	1.89	0.6	50.55	0.91	0.86	33.43	1.06	0.94	28.89	2.95	3.82	38.61	9.54	2.41	59.12
LTCONS_00010293	0.35	0.39	0.88	0.91	0.48	1.85	0.87	1.58	2.35	0.2	0.85	0.9	0.23	0.23	0.11
LTCONS_00041220	0	0	0	0	0	0	0	0	0.53	0	0	0.24	0	0	0.36
LTCONS_00081845	202.05	152	452.46	207.48	175.86	401.62	236.22	232.72	407.35	260.89	226.36	511.27	125.93	103.04	253.99
LTCONS_00018878	0	0	0	0	0.46	0	0	0.39	0	0.35	0.32	0	0	0	0
LTCONS_00018920	0.76	0.3	0.41	0.32	0.89	0.29	0.77	1.45	0.25	0.47	0.79	0.51	0.35	0.19	0.56
LTCONS_00048464	0.79	0.7	0.34	0.83	1.02	0.61	1.46	1.22	0.67	1.08	0.99	0.47	0.63	0.71	0.28
LTCONS_00055876	0.5	0.62	0.72	0	1.77	1.67	0.7	0.97	1.38	0.49	1.13	1.39	0	0.48	0.17
LTCONS_00049668	0.5	2.11	1.37	1.93	0.35	1.65	0.6	2.42	0.91	1.08	0.25	0.65	0.64	0	0
LTCONS_00029452	1.83	1.86	1.54	2.82	1.91	1.73	0.65	1.91	0.7	2.5	1.35	1.53	7.8	10.85	6.39
LTCONS_00010327	0.6	0.41	1.31	1.37	0.99	4.92	0.44	1.22	2.19	1.76	0.46	3.23	0.93	0.94	1.54
LTCONS_00080042	1.3	0.98	1.16	4.79	3.14	3.13	0.36	0.27	0.64	0.3	0.08	0.18	1.32	0.79	0.51
LTCONS_00019334	0.29	0.16	0.36	0.52	0.61	0.78	0.56	1.72	1.23	1.09	0.97	0.29	0.38	0.25	0.07
LTCONS_00018314	13.77	14.31	5.73	4.4	0	2.37	4.36	5.41	2.32	3.52	0.12	3.88	11.33	13.51	2.91
LTCONS_00079186	0.02	0	0	0	0	0	0.12	0.02	0	0.02	0	0.06	0.02	0	0.06
LTCONS_00008532	3.37	2.14	2.52	2.83	3.77	2.57	3.69	5.71	3.85	4.04	3.34	2.65	1.49	1.1	1.45
LTCONS_00034523	10.91	11.78	5.89	8.8	9.09	4.2	7.32	6.12	3.65	7.45	10.3	4.62	3.54	3.68	2.03
LTCONS_00026079	6.89	5.89	4.58	7.61	7.76	3.33	1.67	3.19	1	5.8	4.53	4.01	2.7	2.79	1.95
LTCONS_00027423	0.1	0.46	0.63	0.35	0.69	1.33	0	0	0	0	0	0	0.13	0	0.36
LTCONS_00010246	0	0	0	0.07	0	0	0	0	0	0	0	0	0	0.07	0
LTCONS_00049227	0	0	0	0	0	0	0	0	0	0	0	0	2.39	2.19	2.15
LTCONS_00057655	1.44	0.19	2	0	0	0	1.01	0.85	1.87	0	0	0	0	0	0
LTCONS_00035057	0	0	0	0.1	0	0	0	0	0	0	0	0	0	0	0
LTCONS_00004716	7.42	6.06	7.4	12.38	11.25	13.07	6.78	8.96	7.64	9.66	6.69	10.82	6.9	6.64	8.3
LTCONS_00035007	0.22	0.12	0.28	0.76	0.37	0.83	0	0.21	0.07	0.13	0.1	0.16	0.42	0.21	0.13
LTCONS_00051218	86.31	69.55	137.13	254.12	235.96	263.82	192.54	261.51	239.77	235.27	221.27	252.4	144.99	125.16	198.1
LTCONS_00024300	1.91	1.22	1.57	1.16	1.49	1.43	0.4	1.52	0.23	0.82	1.08	0.77	0.97	0.97	0.53
LTCONS_00035017	0.57	0.7	0.25	0.76	0.25	0.66	0	0.03	0	0.05	0	0.11	0.09	0.18	0.2
LTCONS_00030564	0	0	0	0	0.05	0.14	1.56	0.98	1.34	1.39	1.49	2.04	0.14	0.05	0.04
LTCONS_00009199	0.76	1.47	0.68	3.7	2.45	2.33	2.59	1.8	1.77	0.34	1.49	0.47	1.16	1.14	0.74
LTCONS_00027077	0.19	0	0.61	0	0	0.24	0.36	0	0.52	0	0.19	0	0	0.39	0.7
LTCONS_00020769	2.05	1.32	2.49	1.02	1.42	1.7	2.84	2.28	2.34	1.89	1.75	3.81	0.66	0.85	1.2
LTCONS_00009285	0.97	1.35	1.1	0.77	1.26	1.08	2.08	1.51	1.88	0.1	0.25	0.13	0.74	0.63	0.66
LTCONS_00010283	0	0	1.84	0	0	0	0	0	0	0	0	0	0	0	0
LTCONS_00041221	0.32	0.31	0	0.42	1.01	0.79	0.34	0.2	0.2	0.38	0	0.13	0.19	1.15	0.27
LTCONS_00018988	0.63	2.62	0.83	1.37	2.13	2.85	2.92	2.59	3.52	2.07	2.48	1.63	0.74	1.64	0.95
LTCONS_00003284	0.49	0.29	0	0	0	0	0	0.3	0	0	0	0	1.88	0.98	0.78
LTCONS_00056887	0.71	0.57	0.26	0.26	0	0.52	0.86	0.86	0.86	0.77	0	0.31	0.3	0.63	0.25
LTCONS_00080239	0	0	0	0.35	0	1.35	0	0	0.37	0	0	0	0	0	0
LTCONS_00040999	0.36	0.34	0.17	0.12	0.49	0.14	0.03	0.1	0.07	0.15	0.17	0.2	0.17	0.1	0
LTCONS_00013503	0.53	0.12	1.44	1.46	1.74	2.98	2.21	1.49	2.79	0	0.2	0.15	0.27	0.28	0
LTCONS_00013844	1.69	1.11	0.91	1.43	1.91	1.39	1.21	2.19	0.71	1.19	0.58	0.71	0.79	0.79	0.43
LTCONS_00076369	0	0	0	0	0	0	1.84	1.54	1.7	0	0	0	4.14	3.98	2.97
LTCONS_00048476	3.38	3.1	1.07	3.43	3.19	1.98	1	2.86	1.32	1.81	0.88	1.04	2.41	2.2	1.5
LTCONS_00061798	10.87	9.27	5.3	8.87	10.04	6.57	6.1	11.92	6.55	8.35	11.76	7.58	8.95	7.77	5.54
LTCONS_00024698	15.42	16.38	11.01	8.69	10.77	6.95	19.29	9.22	10.93	7.66	7.87	6.22	7.91	8.68	5.74
LTCONS_00033719	2.85	4.44	1.21	2	2.79	2	2.36	2.08	2.43	3.68	2.16	1.46	2.19	4.74	3.65
LTCONS_00019775	0	0	0.28	0	0	0	0.61	0.92	2.14	0.27	0	0.65	0	0.34	0
LTCONS_00008936	153.16	99.63	742.35	200.76	135.5	697.3	229.2	322.8	720.53	310.3	206.99	818.98	321.93	239.91	1061.9
LTCONS_00009151	0	0	0	7	4.39	4.92	0.9	4.98	2.74	0	0	0	0.69	0.9	0.67
LTCONS_00034070	0	1.44	0.5	0	0	0	0.64	0	0	0	0	0	0	0	0.49
LTCONS_00034524	5.13	5.6	4.09	3.46	3.63	2.72	3.28	6.84	3.33	6.54	3.28	3.26	1.2	1.58	1.52
LTCONS_00007129	0	0	0.15	0.14	0	0.3	0	0.65	1.49	0	0.12	0	0	0	0
LTCONS_00039816	0	1.23	0	0	0	0	0	0	0	0.49	0	0	0	0	0
LTCONS_00043015	1	0.95	0.35	2.23	2.2	1.13	1.04	2.04	0.61	1.29	0.92	0.51	1.22	1.02	0.48
LTCONS_00018891	0	0	0	0	0	0	0	0	0	0	0	0	8.45	8.71	3.75
LTCONS_00076182	0.08	0.22	0.11	0.1	0	0.11	0.18	0.08	0.16	0.13	0.03	0.26	9.37	8.47	5.76
LTCONS_00049873	9.43	11.01	8.49	16.09	18.12	14.4	21	17.32	18.91	16.16	26.43	18.23	5.31	5.89	5.45
LTCONS_00025362	1.2	0.83	0.53	0	0	0	1.05	2.01	0.76	0	0	0	0	0	0
LTCONS_00000641	0	0	0.27	0	0	0	0	0.59	1.77	0	0	0	0	0	0
LTCONS_00007930	0.24	0.17	0.1	0.21	0.2	0.38	0.67	1.41	1.29	0.14	0.06	0	0	0.14	0.38
LTCONS_00029404	0	0.37	0.31	0	0	0	0	0.35	0	0	0	0	0	0	0
LTCONS_00029778	0	0.17	0	0	0	0	0.28	0.37	0	0	0	1.03	0	0	0
LTCONS_00047969	0.64	1.31	0.78	0	0.07	0	0	0.06	0	0.06	0.05	0	0	0.06	0
LTCONS_00019362	0	0	0	0	0	0	0	0	0	0	0	0	6.55	6.31	6.57
LTCONS_00058229	0	0	0	0	0	0	26.77	36.56	18.12	0	0	0	0	0	0
LTCONS_00055629	0	0	0	0.53	0.34	1.6	0	0.88	1.17	0.52	0.24	0	0	0	0
LTCONS_00035030	0.11	0	0	0	0	0	0.07	0	0.12	0.07	0	0.09	0	0	0
LTCONS_00034995	0.43	0.21	0.06	0.28	0.52	0.92	0.72	0.44	0.86	0.33	0.32	0.65	0.06	0.44	0.54
LTCONS_00028827	0.27	0	0.94	0.28	0.75	1.07	1.17	1.96	1.61	1.28	1.7	1.6	0.39	0.59	0.64
LTCONS_00006934	1.56	0.98	0.87	1.81	2.23	1.28	0.76	1.15	0.64	1.18	1.7	1.41	0.88	1.15	0.5
LTCONS_00048000	22.12	13.77	13.84	21.13	21.18	15.43	35	56.27	22.74	28.15	32.73	24.99	19.42	15.65	11.38
LTCONS_00044470	0	0	0	0	0	0.02	0	0	0	0	0	0	0	0	0
LTCONS_00035028	0.69	0	2.38	2.85	0	3.07	1.63	1.54	1.41	0.68	2.12	2.88	1.77	1.92	4.75
LTCONS_00018689	2.97	2.44	2.56	2.01	3.86	1.98	2.68	3.17	2.28	1.47	2.28	1.4	0.65	1.17	0.73
LTCONS_00034707	0.04	0.25	0.45	0.47	0.26	0.31	0.67	3.9	4.3	0	0.82	0.6	0.05	0	0.19
LTCONS_00035037	0.14	0.24	0	1.43	2.18	0.45	0.98	0.47	0	0.83	0.56	0.32	0.56	0.57	0.18
LTCONS_00008270	0.3	0.08	0.11	0.35	0.65	0.24	0.84	1.05	0.3	0.94	0.41	0.67	0.07	0.14	0
LTCONS_00033716	5.83	3.49	8.15	8.12	7.47	7.65	6.83	9.43	5.68	6.73	6.94	7.51	5.82	2.52	5.17
LTCONS_00035021	0	0	0	0.1	0	0	0	0	0	0	0	0	0	0	0
LTCONS_00005009	0	0	0	0	0	0	0	0	0.36	0	0	0	0	1.23	0.31
LTCONS_00001501	0	0	1.65	0.65	0	1.7	0	0	0	0	0	0.67	0	0	0
LTCONS_00050942	1.14	0.75	1.07	0.66	1.3	0.47	0.82	1.22	1.39	3.04	1.19	1.52	0.62	0.5	0.79
LTCONS_00027396	0.59	0.22	0.67	0.84	1.34	0.75	0.73	1.37	1.16	0.3	0.25	0.39	0.51	0.51	0.64
LTCONS_00013774	0	0	0	0	0	0	0	0	0	0	0	0	0	0	1.34
LTCONS_00002347	2.99	1.66	1.86	5.53	5.35	3.66	2.93	6.53	2.74	4.65	2.66	2.61	2.72	3.01	1.83
LTCONS_00000725	1.55	1.13	0.26	1.13	1.76	0.62	1.51	2.05	0.81	1.77	1.72	1.15	1.49	0.63	0.31
LTCONS_00050122	0.54	0.86	0	0.41	0.4	0.45	1.21	0.93	0.18	0.55	0.36	1.05	0.89	0.71	0.97
LTCONS_00027294	2.12	2.25	2.52	2.43	3.71	2.95	2.71	4.27	3.88	3.54	2.87	3.33	1.44	1.96	2.64
LTCONS_00012974	1829.75	1869.02	2848.91	2528.64	2844.51	3531.29	1991.29	2579.27	3013.86	3990.88	2796.89	4154.86	3651.5	3465.4	4696.54
LTCONS_00027702	0	0	0	1.56	2.82	1.84	0	0	0	0	0	0	0.37	0	0
LTCONS_00025649	0.15	0.57	0	1.59	1.47	0	2.31	1.24	0.93	1.83	1.64	2.08	0	0.41	0.57
LTCONS_00020760	17	13.69	8.75	6.36	4.17	3.92	4.85	8.08	3.93	5.22	6.94	3.34	3.57	4.61	3.95
LTCONS_00025132	9.43	9.4	4.83	8.64	14.32	7.94	6.85	7.13	4.59	6.61	6.59	5.3	2.95	6.01	3.54
LTCONS_00082032	0	0	0	0	0	0.6	0	0	0	0	0	0	0	0	0
LTCONS_00033996	2.31	0	0.28	0	0	0	0	0	0	0	0	0	0	0	0
LTCONS_00063120	1.55	1.07	1.18	2.01	2.91	2.46	1.19	3.1	1.26	1.85	1.35	1.45	1.31	1.47	1.92
LTCONS_00070313	0	0	0	0	0	0.09	0	0	0	0	0	0	0	0	0
LTCONS_00032120	0.16	0.09	0.11	0	0	0	1	2.65	1.28	0.05	0.27	0	11.51	10.4	7.58
LTCONS_00001871	2.12	1.45	0.7	1.86	1.88	0.81	1.24	1.71	1.46	1.08	1.13	0.15	0.2	0.96	0.75
LTCONS_00035039	0	0	0.19	0.26	0.41	0.85	0.19	0.1	0	0.86	0.22	0.33	0.29	0.29	0.27
LTCONS_00032731	21.13	21.27	10.74	14.34	20.19	8.8	36.5	39.9	16.14	16.91	23.14	12.06	22.74	22.67	14.26
LTCONS_00007749	0.43	0.33	0	0	0.6	1.54	0.18	0.36	0.74	0.32	0.28	0.6	1.3	0.19	0.66
LTCONS_00019436	6.36	8.06	4.9	7.68	9.57	7.43	5.94	5.1	2.78	4.68	6.06	3.36	1.98	1.55	1.11
LTCONS_00069279	7.45	4.4	1.55	4.91	4.72	1.01	2.83	4.08	1.17	4.06	3.51	0.45	2.45	3.62	0.53
LTCONS_00043014	0.31	0.22	0.4	0.83	0.28	0.8	0.22	0.14	0.08	0.21	0.29	0.25	0.07	0.06	0.29
LTCONS_00024754	1.7	1.16	0.99	0.04	0.04	0.03	1.9	4.98	2.96	0.07	0.07	0.06	0.65	0.34	1.16
LTCONS_00071064	0	0.31	0	0.56	0.71	1.11	0	0.61	0.61	1.38	1	2.95	0	0	0.27
LTCONS_00010330	0.15	0.06	0	0.1	0.2	0.11	1.24	0.19	1.51	0.41	2.27	1.79	0.11	0.04	0.07
LTCONS_00042993	0.44	0.61	0.43	0.28	0.16	0.12	0.04	0.16	0	0.31	0.08	0.18	4.81	5.44	4.43
LTCONS_00041390	0.42	0.15	0.7	0	0.77	0.42	0.91	0.63	1.39	0.47	0.77	2.36	0.36	0.79	0.85
LTCONS_00010305	0.18	0.84	0	0	0	0	0.43	0	0.45	0	1.57	0.97	0	0	0
LTCONS_00062690	0.32	0.14	0.05	0.17	0.24	0	0	0	0	0.47	0.16	0	0.69	0.84	0.53
LTCONS_00031616	0.58	0.46	0.22	1.31	0.27	0.67	0.71	0.72	0.24	1.29	0.38	0.52	1.25	0.78	0
LTCONS_00080204	0	0	0	0	0	0	0	0.28	0	0	0.11	0	0	0	0
LTCONS_00069899	0.81	1.28	0.25	0.14	0.21	0.12	1.6	1.06	1.1	0.95	0.18	0.29	0	0.04	0.03
LTCONS_00041775	1.25	0.87	0.74	1.04	1	1.42	1.39	1.68	2.02	0.75	0.59	1.36	0.71	0.92	0.4
LTCONS_00007090	0.65	0.81	0.4	0.5	0.73	0.71	0.34	1.09	0.95	0.48	0.36	0.14	0.08	0.39	0.29
LTCONS_00069321	0.44	0.59	0	0.24	0.28	1.31	1.23	1.35	1.79	1.41	1.01	1.09	0	0.12	0.42
LTCONS_00007538	0	0	0	0.02	0	0	0	0	0	0.02	0	0.03	0.03	0.05	0
LTCONS_00080308	1.36	1.01	0.96	0	0	0	1.22	2.26	1.84	0.52	0.88	1	0	0	0
LTCONS_00080797	1.39	1.21	0.79	0	3.04	1.96	1.94	3.82	2.62	0.97	2.79	2	0.14	0	0.25
LTCONS_00063244	0.41	0.97	0.31	0.79	1.39	0.68	1.97	2.01	1.27	1.16	1.07	1.01	0.48	0	0
LTCONS_00031591	1.53	1.9	4.84	0.67	2.6	2.93	2.22	4.38	4.7	1.97	1.83	5.36	1.18	3.31	6.93
LTCONS_00010219	1.51	0.95	0.85	2.02	2.93	1.11	0	0	0	3.42	1.82	1.63	1.12	0.62	0.38
LTCONS_00048675	6.67	5.4	2.53	3.39	3.65	3.93	4.06	14.23	9.03	3.66	2.24	3.9	4.12	6.34	7.09
LTCONS_00034959	0	0	0	0	0	0	0	0	0	0	0	0	2.05	0.85	0.34
LTCONS_00033177	3.09	3.09	2.45	2.85	3.54	2.21	3.25	6.16	2.74	4.83	3.13	2.37	5.93	5.4	4.17
LTCONS_00025096	0.53	0.32	0.3	0.74	1.08	0.53	0.53	0.62	0.72	1.13	0.94	0.85	0.41	0.53	0.21
LTCONS_00002365	0	0	0	0	0	0	1.49	0.53	0	0	0	0	0	0	0.06
LTCONS_00001869	0.79	0.41	0.54	1.04	0.81	1.17	0.69	2.38	1.27	1.36	1.32	1	0.66	0.4	0.33
LTCONS_00081492	0.18	0	0.41	0.2	0	0	0.21	0	0	0	0	0	0	0	0
LTCONS_00030137	3.27	4.91	5.69	4.71	7.88	9.34	6.81	4.94	9.32	6.24	5.44	7.88	4.1	2.5	7.02
LTCONS_00040353	0	0.92	0.64	0.76	0.37	0.64	0.82	1.68	0.86	0.15	0.13	1.69	0.52	0.18	0.77
LTCONS_00010252	0.55	0	0.5	0.62	0.57	0.98	0	0.35	0	0.31	0.4	0.39	0.36	0.54	0.16
LTCONS_00004228	0	0	0.06	0.1	0.36	0	0.33	0.17	0.24	0.1	0	0	0.06	0.06	0.06
LTCONS_00007864	3.87	7.66	8.56	0.78	0.1	0.19	0	0	0.1	0	0.14	0	28	25.56	35.78
LTCONS_00018919	0	0	0.81	0	0.7	0.16	0.57	0.22	0.38	0.36	0.27	0.32	0.11	0.27	0
LTCONS_00075603	1.5	1.3	0.95	3.25	3.91	2.21	3.13	7.74	2.44	4.96	1.96	1.38	1.53	2.06	0.67
LTCONS_00034745	0	0	0	0	0	0	0.41	0	0.79	0.36	0.68	2.09	0	0	0
LTCONS_00028372	4.66	3.2	8.43	11.58	15.81	14.82	1.91	3.26	2.78	1.24	1.59	2.17	4.64	3.81	6.07
LTCONS_00042820	0.44	0.16	0	0.55	0.62	0	1.08	1.98	1.15	0.14	0.8	1.26	0	0.2	0.58
LTCONS_00013907	4.39	4.17	3.14	7.12	7.86	5.89	3.63	6.04	3.49	5.3	3.36	3.45	2.14	3.08	1.76
LTCONS_00034988	0.61	0.05	0.12	0.16	0.83	0.24	0.23	0.49	0.19	0.16	0.31	0.07	0.06	0.18	0
LTCONS_00070568	0	0	0	0	0	0	0	0	0	0	0	0	0	0	0.55
LTCONS_00003529	2.65	1.57	0.35	0	3.99	1.63	2.88	5.81	0.56	3.76	1.88	0.88	3.02	3.55	2.05
LTCONS_00069088	2.41	1.96	1.87	0.57	0.55	0.63	0.39	1.06	0.31	0.36	0.64	0.2	0.12	0.29	0.17
LTCONS_00009901	2.11	2.08	3.21	1.92	2.6	3.63	0.11	0	0	1.79	2.62	3.05	1.41	1.68	2.15
LTCONS_00042353	0.8	0.21	0.25	1.58	1.66	0.68	0.85	1.59	1.47	1.11	0.48	0.46	0.54	0.46	0.42
LTCONS_00063733	0	0.9	0	0	0.51	0	0	0	0	0	0.36	0	0	0	0
LTCONS_00034998	0	0	0	6.18	7.21	7.43	0	0	0	0	0	0	4.3	2.71	3.75
LTCONS_00076357	1.18	1.41	1.13	0.24	0.17	0.44	0.1	0.13	0.11	0.14	0.18	0.17	1.12	1.26	0.89
LTCONS_00034972	0.67	0.9	0.78	0	0.74	0.51	2.34	3.87	4.03	0.08	0.13	0.2	3.25	4.59	5.61
LTCONS_00032389	1.86	2.5	2.73	1.87	1.58	1.95	1.51	2.76	1.31	1.71	1.36	1.53	0.92	1.76	1.42
LTCONS_00034954	7.89	5.09	26.98	10.15	8.47	31.47	12.72	14.68	36.3	11.71	10.96	31.5	20.51	20.88	83.3
LTCONS_00075520	2666.94	3338.26	1395.51	2019.79	2348.37	1138.25	3003.06	2626.56	1315.72	1993.04	2508.37	1131.83	2430.05	2321.88	1261.88
LTCONS_00001870	0.61	0.4	0.47	0.22	0.97	0.31	0.18	0.49	0.18	0.42	0.15	0.1	0.42	0.3	0.08
LTCONS_00024299	0.81	0	0.86	1.49	0.59	1.22	0.25	1.88	1.66	0.55	0.24	0.99	0	0	0.72
LTCONS_00041773	0	0	0	0.92	0	0	0.52	0	0	0	0.54	0.12	0	0	0
LTCONS_00062495	0.27	0	0	1.55	0.19	0.16	0	1.03	0.18	0.15	0.13	0	0.18	0	0
LTCONS_00063620	0.7	0.71	0.84	1.04	0.91	0.87	0.53	2	1.16	1.42	0.78	1.03	0.16	0.32	0.16
LTCONS_00010206	0	0	0	0	0	0	0	0	0	0	0	0	2.22	1.59	3.1
LTCONS_00024240	0	0	0	0	0	0	9.36	9.83	5.66	0	0	0	5.88	3.85	5.06
LTCONS_00055430	0.48	0.47	0.19	0.95	1.08	0.75	1.07	1.38	0.94	1.06	1.19	0.81	0.57	0.51	0.31
LTCONS_00064578	0.39	0.87	0.59	0.18	0.5	0.57	1.51	1.29	1.9	0.52	0.88	0.66	0.51	0.26	0.61
LTCONS_00010221	0.3	1.01	1.41	1.27	1.41	2.16	0	0	0	2.25	1.46	2.17	0.87	0.87	1.27
LTCONS_00055169	0	0.45	0.52	1.34	0.55	0.81	0.64	1.28	1.02	0.53	0.89	0.52	0.07	0.23	0
LTCONS_00027424	0.13	0	0	0	0	1	0	0	0	0	0	0	0	0	0
LTCONS_00039884	1.03	0.41	0.76	0.58	1.62	0.27	1.13	1.36	1.08	1.15	0.79	0.62	0.16	0.21	0.1
LTCONS_00010312	2.16	2.05	1.34	2.88	3.34	1.38	1	1.37	0.56	2.16	1.2	0.46	1.89	1.51	0.89
LTCONS_00027788	0	0	0	0	0	0	0	0	0.23	0	0	0	0	0.24	0
LTCONS_00069129	0	0	0.11	0.2	0.23	0.19	0.82	0.28	0.67	0.36	0.28	0.1	0.36	0	0
LTCONS_00020108	1.12	1.36	0.98	0.94	1.65	0.79	2.07	2.07	1.64	1.05	2.14	1.61	0.58	1.12	1
LTCONS_00075634	1.01	0.57	0.46	0.73	1.58	1.03	0.56	1.32	1.16	0.94	0.5	0.51	0.01	0.23	0.19
LTCONS_00074787	0.82	0.71	0.94	0.69	1.27	0.53	1.08	1.27	1.8	0.58	0.75	0.38	0.37	0.87	0.53
LTCONS_00014644	0	0	0	0	0	0	0.14	0.15	0	0	0	0	0	0	0
LTCONS_00032107	1.71	2.14	1.6	1.45	1.54	1.52	2.07	1.14	2.28	1.51	2.14	1.14	0.84	0.62	0.79
LTCONS_00004467	0	0	0	0.88	0.59	0	1.48	2.88	2.32	0.43	0.41	0.49	0	0	0
LTCONS_00024755	1.3	0.97	0.38	0.19	0.29	0.17	1.3	3.29	2.08	0.23	0.13	0.06	0.68	0.92	1
LTCONS_00068606	0.5	0.38	0.79	0.21	0.37	1.11	0.26	0.49	1.05	0.53	0.47	0.71	0.26	0.23	0.53
LTCONS_00009112	0.23	0	0	1.06	0.96	1.83	0.29	2.07	1.22	0.13	0.34	0	0.15	0.15	0.68
LTCONS_00007322	0.35	0	0.42	0.3	0.49	0	1.22	3.66	1.74	0.25	0	0	0	1	0
LTCONS_00050421	16.37	16.54	9.55	17.65	12.94	9.83	5.08	9.25	3.76	8.45	4.17	3.78	5.02	5.9	4.03
LTCONS_00043616	0.99	0	0	0.45	0	1.72	0.86	1.96	1.75	0	0.63	1.65	0.28	0.48	0.53
LTCONS_00008172	0.45	0.43	0.33	1.73	0.8	2.05	0.88	2.11	1.41	1.12	1.12	0.87	0.42	0.68	1.59
LTCONS_00003370	0	0	0	0	0	0	0	0.29	0	1.81	0.47	0.31	0	0	0
LTCONS_00049580	0.61	0.56	0.75	0.42	0.34	0.15	2.11	0.47	1.29	1.11	1.07	0.7	0.95	0.97	1.01
LTCONS_00047902	5.49	4.23	2.47	7.66	4.1	3.84	0.52	2.21	0.87	3.33	0.47	0.77	0.52	0.26	0.26
LTCONS_00025471	0.14	0.03	0	0	0.04	0	0.21	0.15	0	0	0.11	0	2.85	3.31	1.91
LTCONS_00005482	0.89	0	0	0.25	0.93	1.25	0.81	1.09	0.82	0.24	0.22	0.29	0.29	0.59	0.48
LTCONS_00079902	15.07	9.33	296.57	9.45	8.49	195.15	6.28	4.6	216.03	21.6	32.31	231.9	81.96	17.72	400.3
LTCONS_00064050	187.19	215.09	27.09	143.28	120.68	18.44	152.65	184.19	32.41	120.67	139.36	29.52	129.68	150.36	20.75
LTCONS_00043782	0.87	0.18	0.22	0.87	1	0.78	1.13	1.86	1.67	1.14	1.16	0.71	0.35	0.48	0.17
LTCONS_00047992	0	0.11	0	0.11	0	0.18	0	0	0	0.19	0.16	0	0	0.03	0
LTCONS_00057640	0	0	0	0	0	0	0	0	0.52	0	0.01	0	0	0	0
LTCONS_00041534	0.06	0	0	1.46	1.68	1.53	0	0	0	0	0.25	0	0.68	0.99	0.5
LTCONS_00077384	5.63	3.81	3.77	6.86	5.35	9.96	13.05	12.31	11.56	8.67	7.5	9.45	3.85	3.57	5.18
LTCONS_00034619	0.87	0.55	0.07	0	0	0	0	0	0	0	0	0	0	0	0
LTCONS_00025277	1.74	1.65	1.67	0.65	0.76	1.45	2.12	2.09	2.38	1.34	0.87	0.8	0.31	0	0.38
LTCONS_00030014	0.49	0.7	1.35	4.08	3.73	3.42	1.21	0.31	1.29	3.07	1.68	1.4	0.8	0.49	0.43
LTCONS_00027422	0.64	0.6	0.26	0.98	0.73	1.3	0	0	0	0	0	0	0	0.28	0.38
LTCONS_00081004	0.49	0.29	1.61	0.54	0.34	1.89	0	0.89	2.38	0.53	0	1.9	1.57	0.98	0.78
LTCONS_00057548	2.26	1.97	0.44	2.25	2.04	1.19	0.3	1.05	0.22	1.08	0.73	0.5	0.86	1.25	0.73
LTCONS_00061895	1.11	1.2	0.56	1.48	1.72	1.15	2.82	3.7	1.88	1.98	2.18	1.25	0.86	0.71	0.3
LTCONS_00009705	0	0	0	0	0	0	0.61	2.43	0.91	0	0	0	0	0.67	0.27
LTCONS_00001557	0.14	0	0	0.19	0	0	0	0	0	0	0	0	0	0	0
LTCONS_00024540	0	0	0.09	0.81	1.05	1.56	0	0	0	1.35	0.88	0.53	0.4	0.96	1.4
LTCONS_00034618	2.48	3.15	4.16	0.86	2.72	2.03	0.1	0.04	0	0.37	0.23	0.17	0.3	0.35	0.35
LTCONS_00025845	0	0	0	0.04	0	0	0	0	0	0	0	0	0	0	0
LTCONS_00025646	1.58	2.29	1.96	1.7	1.63	2.66	2.48	4.53	3.44	0.51	1.51	0.98	1.08	0.75	0.64
LTCONS_00031673	0.32	0	0	0	0	0	0	0	0	0	0	0	0	0	0
LTCONS_00076677	0.46	0.36	0.92	0.61	0.98	0.82	1.53	3.48	1.68	1.06	2.26	1.94	0.25	0.51	0.4
LTCONS_00041446	0.92	1.07	0.75	0.55	1.15	0.82	1.19	0.67	1.02	0.72	0.91	1.02	0.43	0.43	0.6
LTCONS_00004090	4.48	4.12	10.8	5.6	5.99	9.29	17.22	9.88	19.62	6.41	6.03	11.36	1.6	2.05	3.88
LTCONS_00006364	0.69	0.68	0.68	0.67	1.82	0.56	0.45	0.95	0.83	1.62	1.3	1.27	1.51	2.12	1.27
LTCONS_00008329	0.22	0.29	0.19	0.2	0.16	0.25	0	0.03	0.03	0.17	0.02	0.11	0.03	0.03	0.06
LTCONS_00007086	4.9	3.62	5.05	5.09	5.66	6.71	0.08	0	0	4.69	2.87	3.96	3.43	3.28	3.27
LTCONS_00076595	0.16	0.18	0.1	0.09	0.32	0.39	0.39	1.42	0.53	0.36	0.08	0.12	0.41	0	0.28
LTCONS_00028331	1.53	0.76	0.32	1.34	0	1.3	0	1.1	0.36	0.33	0	0	0.39	0.41	0
LTCONS_00005138	1.47	1.41	0.93	1.61	2.41	1.64	1.79	1.91	0.78	2.02	1.34	0.62	2.16	2.77	1.79
LTCONS_00003649	0.2	0.76	0	0.38	0.72	0.16	0.95	2.4	1.04	1.38	1.51	1.04	0	0.97	0.64
LTCONS_00041819	2.18	3.17	2.44	3.44	4.52	3.06	2.93	6.89	5.67	2.58	2.88	3.84	2.91	2.75	2.38
LTCONS_00031048	0	0	0	0.32	0	0	0	0	0.35	0	0	0	0	0	0
LTCONS_00010235	95	102.48	62.61	60.61	74.31	45.81	62.54	102.82	48.88	63.26	65.39	33.61	46.42	41.22	26.24
LTCONS_00034889	1.04	0.32	0.28	1.15	0	0.29	0.63	1.26	1.26	0.28	0.26	0.34	0	0	0
LTCONS_00027031	1.43	1.36	0.73	1.55	1.53	3.32	1.72	4.64	4.94	2.65	3.22	1.3	0	0.49	1.43
LTCONS_00020825	1.19	0.95	1.14	1.01	1.56	1.35	1.29	1.93	1.36	1.15	1.15	1.84	0.97	0.56	0.71
LTCONS_00057495	1.31	1.08	1.04	1.6	1.09	1.02	0.14	0.22	0.23	0.07	0.06	0.09	0	0	0.07
LTCONS_00001880	0.58	0.83	0.81	2.05	1.24	2.21	4.09	6.22	6.02	0.77	0.74	1.55	0.66	0.35	0.98
LTCONS_00034985	0	0	0	1.22	1.43	0.79	0	0	0	0	0	0	0.91	1.19	0
LTCONS_00034975	0.39	0.43	0.39	0	0	0	1.34	1.1	1.46	0.71	1.27	1.37	0	0	0
LTCONS_00003864	0	0	0.58	0	0	0	0	0	0	0	0	0	0	0	0
LTCONS_00080301	0.35	0.5	0.59	1.17	1.1	1.29	1.93	3.3	0.96	1.64	2.17	1.28	0.72	0.46	0.06
LTCONS_00031638	4.65	4.08	3.06	3.22	2.31	3.78	5.91	6.97	5.37	4.57	2.26	2.48	3.37	2.22	0.67
LTCONS_00028350	1.01	1.26	1.13	2.56	2.5	2.11	0.37	1.04	1.34	1.73	0.59	2.05	0.39	0.27	0.12
LTCONS_00010303	0.2	0.12	0.25	0.12	0	0	0.5	0.92	0.14	0.93	0.59	0.59	0	0.13	0
LTCONS_00075887	2.71	1.9	0.87	4.18	5.68	2.3	2.4	7.78	2.07	4.99	2.1	1.55	1.89	2.02	1.06
LTCONS_00018987	1.43	1.27	1.05	1.96	2	2.03	2.53	3.53	4.06	2.33	2.98	3.15	0.83	0.55	0.93
LTCONS_00031974	0.86	0.8	0.41	1.2	1.23	1.31	0.72	0.72	0.39	0.9	0.87	0.44	2.13	2.79	2.8
LTCONS_00007850	2.16	0	2.25	1.32	3.83	3.14	0.96	8.23	6.39	0.43	0	0.26	0.76	0.52	0.43
LTCONS_00010192	1.67	1.67	1.63	1.34	1.14	2.13	0.52	0.55	1.07	0.91	0.6	0.7	0	0.07	0
LTCONS_00028324	1.91	2.36	1.22	1.39	1.75	1.14	3.94	1.12	2.22	2.54	3.21	1.88	0.89	1	0.76
LTCONS_00041219	1.32	1.37	2.2	1.04	0.62	1.52	0.71	1.29	1.34	0.94	0.21	1.18	1.17	0.19	1.47
LTCONS_00024050	0.27	0.61	0.26	0.4	0.28	0.86	0.85	0.71	1.3	0.32	0.66	0.91	0.27	0.09	0.08
LTCONS_00009768	1.13	0.69	0	0.31	0.4	1.52	0	0	1.01	0	0	0.36	0	0	0.29
LTCONS_00004242	0.39	0.43	0.3	0.18	0	0	0	0	0.1	0.09	0	0.23	0.2	0.41	0.19
LTCONS_00010334	0.4	0.72	0	0.9	0	0.23	3.93	1.49	2.52	1.78	4.36	1.35	0	0	0.22
LTCONS_00035052	0.23	0.44	0.31	0.61	1.33	1.17	1.8	0.84	1.04	0.88	1.96	1.1	0.49	0.37	0.51
LTCONS_00027045	1.32	1.79	0.45	0.61	1.09	0.33	1.86	1.14	0.35	1.32	2.05	1.68	0.23	0.12	0
LTCONS_00001822	0.13	0.22	0.47	0.46	0.53	0.55	2.08	4.61	1.75	0.17	0.1	0	0.16	0.29	0.08
LTCONS_00007163	1.36	0.39	0.78	1.37	1.54	1.49	1.12	1.01	1.18	0.81	0.95	0.31	0.81	0.69	0.58
LTCONS_00018366	0	0.87	0	0.38	0	1.44	1.25	1.23	0	1.1	0.35	0	0.45	0	0
LTCONS_00024358	0	0	0	0	0	0	0.97	1.6	1.52	0	0	0	0	0	0
LTCONS_00030510	1.89	1.83	0.96	2.14	3.28	1.95	1.18	1.84	1.35	1.94	1.24	0.79	1.21	1.5	1.01
LTCONS_00009075	0.43	0.34	0.26	2.7	0.62	1.05	0.23	0.29	0.19	0.33	0.01	0.17	6.12	5.37	4.42
LTCONS_00020097	0.59	0.14	0.29	0.41	0.16	0.43	0	0.9	0	0.13	0	0.17	0.31	0.16	0
LTCONS_00029779	0.24	0.14	0.29	0.27	0.66	0.72	0.21	0	0.62	0.54	0.92	0	0.15	0.47	0.42
LTCONS_00061926	5.78	7.39	3.25	3.22	5.03	1.07	4.04	5.94	2.31	4.85	5.41	4.19	2.62	5.82	2.3
LTCONS_00007089	0.94	0.7	0.37	0.46	0.67	0.84	0.12	0.23	0.62	0.94	0.23	0.86	0.47	0	0.62
LTCONS_00041818	3.89	3.92	2.91	5.91	4.8	3.05	2.96	8.79	4.31	4.62	3.06	1.15	5.15	4.06	3.88
LTCONS_00063248	2.89	2.14	3.3	3.37	3.47	6.97	2.69	2.54	5	1.56	1.56	4.4	0.73	1.02	2.62
LTCONS_00057654	0.17	0.2	0	0	0	0	0.63	0	0.66	0	0	0.24	0	0	0
LTCONS_00052194	0	0	0	0	0	0	0	0	0	0.01	0	0	0	0	0
LTCONS_00026626	8.86	7.18	2.46	22.49	21.33	7.97	18.56	31.69	8.03	23.32	21.92	7.15	11.34	10.21	4.31
LTCONS_00029261	0.88	0.57	0.24	0.76	0.93	1.82	0.84	4.63	3.09	1.14	0.36	1.09	0.59	0	0.4
LTCONS_00076539	0.47	0.27	0.43	0.8	0.16	0.43	1.15	1.49	0.46	1.06	1.36	0.84	0.61	0.15	0.14
LTCONS_00013199	0.27	0.46	0.14	0	0	0	0.79	0.54	0.34	0.37	0.89	0.67	0	0	0
LTCONS_00005355	0.04	0	0.02	0.02	0	0.02	0.05	0.1	0.05	0	0.07	0.06	1.67	1.38	1.28
LTCONS_00009148	0.27	0.21	0	0.32	1.13	0.68	0.11	0.59	0.24	0.1	0.09	0.27	1.07	1.08	1.1
LTCONS_00064796	0.67	0.76	0.07	0.91	0.54	0.2	0.41	0.37	0	0.19	0.6	0	0.2	0.18	0
LTCONS_00019470	0	1.8	4.03	2.73	0	1.19	1.56	1.47	6.1	5.25	0.67	3.47	0	0	1.72
LTCONS_00043018	0.94	0.49	0.77	1.18	2.93	0.68	0.87	1.52	0.89	1.64	0.84	0.81	0.3	0.44	0.02
LTCONS_00010223	0	0	0	0.02	0.03	0.08	0.08	0.03	0	0.02	0	0.09	0	0	0.05
LTCONS_00075404	2.14	2.41	1.19	3.96	4.1	2.97	7.63	5.64	3.22	6.19	7.69	4.62	1.34	1.68	1.03
LTCONS_00014251	0.9	0.52	0.62	2.11	1.4	1.38	1.17	1.02	1.36	1.45	1.15	0.78	1.12	0.95	0.59
LTCONS_00035023	0	0	0	0.11	0	0	0	0	0	0	0	0	0	0	0
LTCONS_00032996	0.26	0.18	0.6	0.29	0.23	0.43	0.83	0.44	0.97	0.48	1.08	0.57	0.49	0.65	0.47
LTCONS_00033839	2.48	1.83	2.18	2.04	3.39	1.87	1.92	1.59	1.12	5.82	2.27	2.75	4.74	4.2	3.59
LTCONS_00010332	0.06	0.04	0.04	0	0	0.17	0.84	0.38	0.67	0.15	0.37	0.44	0.13	0	0
LTCONS_00034621	0.85	0.46	0.44	0	0	0	0	0	0	0	0	0	0	0	0
LTCONS_00031770	1.31	0.99	0.71	1.36	1.84	1.06	0.54	1.28	0.56	0.56	0.41	0.26	0.93	1.13	0.77
LTCONS_00005011	0	0	0	0	0	0	0	0	2.26	0	0	0	0	0	3.62
LTCONS_00074761	1.21	1.11	0.96	1.65	2.58	2.14	0.8	1.54	0.95	0.89	0.66	1.04	0.42	0.31	0.45
LTCONS_00081500	2.36	1.61	1.47	2.51	3.82	2.75	1.8	3.88	2.72	1.94	1.91	1.37	1.47	1.89	1
LTCONS_00063274	13.95	12.17	11.21	3.33	1.66	7.07	0	3.17	1.32	0.41	0.39	0.92	0	0.53	0
LTCONS_00003702	0.89	0.65	0.33	0.43	0.33	1.43	1.12	1.27	1.18	1.75	1.55	1.79	0.94	0.28	0.82
LTCONS_00082487	1.26	1.25	5.4	2.35	0.6	1.59	5.68	2.1	6.42	2.52	0.89	4.95	1.97	2.19	3.2
LTCONS_00048545	0	0	0	0	0	0	0	0	0	0	0	0	0.63	0	0.92
LTCONS_00008272	0.37	0.53	0	0	0.14	0	0.22	0.72	0.23	1.16	0.87	0.52	0.07	0	0.43
LTCONS_00004936	0.38	0.23	1.32	0.22	0.27	0.22	0	0.24	0	0.21	0	0.52	0.25	0	0
LTCONS_00018457	0.76	0.53	0.74	0.91	0.18	0.76	0	0	0	0	0	0	1.37	1.55	1.33
LTCONS_00056761	1.08	0.84	0.44	1.93	2.69	0.63	2.05	3.6	0.86	1.77	1.47	0.29	0.98	1.1	0.55
LTCONS_00007932	6.19	3.44	6.61	4.95	5.81	7.01	0.5	0.43	0.44	5.71	2.95	5.27	3.64	4.01	5.02
LTCONS_00046496	0	0	0	0	0	0	0.01	0	0	0	0	0	0	0	0
LTCONS_00008029	0.86	0.57	0.78	0.91	1.71	1.01	0.79	0.96	1.15	0.78	0.9	0.83	0.91	0.6	0.74
LTCONS_00020630	0.46	0.47	0.27	1.15	1.64	0.49	0.64	1.05	0.5	0.7	0.78	0.39	0.53	0.42	0.15
LTCONS_00031690	0	0	0.31	0	0	0	0	0	0	0	0	0	0	0	0
LTCONS_00018315	29.94	39.27	5.13	15.62	17.63	3.24	13.06	11.2	2.42	39.19	16.38	2.29	55.09	49.13	15.45
LTCONS_00005607	2.46	3	1.99	4.7	4.87	2.92	3.8	5.76	1.97	4.31	6.1	3.79	3.47	4.12	1.98
LTCONS_00034620	0.16	0.06	0.27	0	0	0	0	0	0	0	0	0	0	0	0
LTCONS_00070731	0.14	0	1.17	0.32	0.96	0.17	1.36	1.75	1.62	0	1.48	0.58	0.36	0	0.48
LTCONS_00010339	6.69	3.4	9.1	11.38	5.96	7.36	6.13	8.22	7.22	9.98	3.64	10.94	4.62	2.12	3.79
LTCONS_00002240	0.35	0.15	0.17	0.21	0.48	0.51	0.33	0.18	1.28	0.67	0.85	0.8	0.52	0.23	0.11
LTCONS_00034996	2	0.96	2.11	3.28	3.09	5.45	5.36	6.16	6.5	7.46	3.27	7.69	4.99	5.35	7.13
LTCONS_00010329	0	0	0	0.21	0	0	0	0	0.24	0.21	0	0	0	0	0.21
LTCONS_00034627	0.84	0.75	0.62	4.8	6.52	5.98	3.56	3.93	4.27	4.55	3.93	3.32	5.14	2.39	2.81
LTCONS_00070882	2.17	0.54	2.2	0.53	0.43	0.73	0.57	0.19	1.39	0.35	0.15	0.43	0	0	0.71
LTCONS_00080206	1.06	0.63	0.48	1.46	1.86	0.5	1.88	1.74	1.65	2.09	1.58	0.87	2.33	2.14	3
LTCONS_00056993	0	0	0	0	0	0	0	0	0	0	0	0	1.1	1.6	1.14
LTCONS_00057211	0	0	0.27	1.14	0.91	0.94	0	0.14	0.29	0	0.21	0	0	0.15	0.13
LTCONS_00027040	1.44	1	0.52	0.49	1.39	1.2	1.23	1.99	0.56	2.1	1.12	0.8	0.56	0.76	0.83
LTCONS_00055934	5.41	4.68	3.61	5.68	6.8	5.82	3.21	3.55	3.03	3.5	3.8	2.98	4.11	5.35	2.89
LTCONS_00032037	3.06	2.34	2.5	1.41	3.83	2.06	3.72	1.93	2.23	1.35	2.46	1.73	4.57	4.47	4.48
LTCONS_00048673	1.34	1.63	0.55	1.28	0.75	0.93	0.54	2.4	1	1.63	0.88	0.55	0.4	0.8	0.38
LTCONS_00007268	0	0	0.48	1.23	0.8	1.44	0.96	0.37	0.39	0.89	0.47	0.28	0.25	0.51	0.46
LTCONS_00048707	1.69	2.2	1.23	0.61	0.85	0.66	0	0.11	0	0.81	0.51	0.65	0.23	0.12	0.32
LTCONS_00076537	2	1.1	0.93	1.08	3.32	0.4	3.64	2.78	0	2.2	1.54	0.65	0	1.12	0.78
LTCONS_00000178	0.31	0.65	0.46	0	0	0.65	0.93	0.76	0	0.47	0.43	0.39	0	0.56	0.14
LTCONS_00074785	0.37	0.43	1.05	0.78	1.18	1.08	0.43	1.3	0.66	1.39	1.05	0	0.71	0.41	0.51
LTCONS_00033917	0.2	1.39	0.89	0.88	0.54	1.79	0.48	0.96	0.98	0.22	0.77	0	1.51	0.52	0.65
LTCONS_00075321	0	0	0	0	0	0	0	0	0	0	0	0	1.62	1.67	0.85
LTCONS_00048217	4	3.69	2.26	6.36	4.08	2.73	0.57	5.1	1.19	2.49	0.54	0.26	2.78	2.11	1.36
LTCONS_00058250	0	0.59	0.44	0.48	0.65	1.34	0.54	0	0	0	0.46	0	0	0	0
LTCONS_00015108	0	0	0.11	0	0	0	0	0	0	0	0	0.06	0.5	0.52	0
LTCONS_00027726	0.39	0.3	0.69	0.67	1.14	1.1	1.29	1.83	1.99	0.9	1.18	1.06	0.61	0.38	0.62
LTCONS_00027027	0	0	0.32	0.34	0	1.64	0	0.37	0	0	1.23	0.39	0.4	0.42	0.63
LTCONS_00048082	0	0	0	0	0.15	0.18	0.17	0.34	1.01	0.32	0.32	0.85	0	0.11	0.32
LTCONS_00041777	2.78	2.4	1.34	2.9	3.96	2.65	1.39	3.13	1.8	2.36	1.18	0.91	0.93	1.27	1.03
LTCONS_00035027	0.17	0.81	0.2	0.2	0	0.4	0.85	1.3	2.42	0.39	1.36	1.66	0	0	0
LTCONS_00000767	0	0	0	0.4	0	0	0	0.43	0.85	1.17	0	0	0	1	0
LTCONS_00080070	0	0.02	0.06	0.12	0.03	0.06	0.03	0	0	0	0.02	0	0.03	0.03	0
LTCONS_00034979	22.12	24.53	27.63	22.63	21.39	23.46	7.91	7.4	9.49	11.7	9.13	14.19	9.87	8.7	11.54
LTCONS_00057871	40.36	28.19	16.55	77.49	57.59	26.92	69.48	143.75	30.28	85.8	64.14	29.23	43.81	38.71	27.59
LTCONS_00010204	0.71	1.14	1.58	1.32	1.33	2.37	2.02	4.33	4.06	1.3	3.04	5.28	0.31	0.32	0
LTCONS_00048215	3.32	2.83	2.8	6.05	3.22	3.61	0.28	4	1.69	2.02	0.2	0.81	2.52	2.18	1.81
LTCONS_00005329	0.76	0	0.52	0.2	0.96	0.98	0.53	0.93	1.81	0.41	1.19	0.71	0.15	0.68	0
LTCONS_00001357	4.12	1.52	0.8	0.75	3.16	2.3	1.57	2.22	1.61	1.75	2.5	2.69	1.24	1.41	0.76
LTCONS_00079042	0	0	0	0	0	0	0	0	0	0	0	0	0	0.02	0
LTCONS_00013720	0	0	0.1	0	0	0.1	0	0	0	0	0	0	0	0	0
LTCONS_00032388	509.38	487.78	493.69	478.78	522.63	484.29	405.89	545.11	430.22	399.44	368.11	316.21	505.53	476.5	448.75
LTCONS_00025647	1.72	1.49	0.32	2.38	3.54	1.4	1.08	3.5	0.89	3.36	1.79	1.89	1.22	1.18	1.2
LTCONS_00024238	0	0	0	0	0	0	9.74	2.49	12.97	0	0	0	0	0.24	0
LTCONS_00001790	0.12	0.14	0.18	0	0.05	0.09	0.36	0.87	0.58	0.04	0.26	0.21	0.04	0.04	0.05
LTCONS_00009558	1.35	0.51	1.11	2.58	2.79	3.15	0	0.43	0.59	0.51	0.33	0.64	0.58	1.78	0.93
LTCONS_00010310	1.45	1.3	1.12	0.44	0.37	0.35	0.38	0.18	0.05	0.67	0.45	0.31	0.13	0.22	0.04
LTCONS_00025455	1.73	2.16	2.61	0.39	0.23	0.57	2.91	3.81	1.99	1.36	1.21	0.84	0.44	0.44	0.34
LTCONS_00050597	5.66	6.64	7.31	6.52	6.35	8.76	4.26	5.65	7.23	5.86	3.29	6.62	3.75	3.87	4.66
LTCONS_00043292	2.19	2.24	1.33	3.53	4.42	1.62	2.35	5.51	2.06	3.87	2.74	0.66	9.18	7.94	4.25
LTCONS_00030251	0.58	0.5	0.75	1.72	1.5	1.31	0.8	0.92	0.53	1.57	1.06	1.15	0.92	0.84	1.42
LTCONS_00034970	0	0	0.3	0.31	0	0	0	0.34	0	0	0.28	0.36	0	0	0
LTCONS_00048729	61.19	50.34	56.82	30.48	27.85	25.9	13.23	3.67	7.64	68.26	63.41	63.38	6.26	5.96	5.74
LTCONS_00041224	0.99	1.05	0.85	1.04	1.43	0.41	1.02	0.9	0.39	0.97	0.71	0.28	1	0.77	0.1
LTCONS_00001755	0.98	1.74	2.38	1.79	1.34	1.73	0.3	1.05	0.99	0.56	1.42	0.84	1.06	1.6	0.79
LTCONS_00001773	2.92	1.28	2.49	1.54	2.01	2.87	1.8	3.01	3.25	2.94	3.81	3.06	2.47	2.51	1.72
LTCONS_00027034	1.2	0.52	1.07	1.87	1.24	1.95	0.73	2.07	1.35	1.18	0.73	0.83	0.39	0	0.34
LTCONS_00057744	1.07	0	2.47	0	0	0	0	0	0	0.54	0.54	4.16	0	0.74	0
LTCONS_00032362	0.14	0.44	0.14	0.32	0.54	0.57	0.51	0	0.19	0.44	0.3	0.85	0.18	0	0.53
LTCONS_00010319	0.63	1.65	0.26	0.6	0.14	0.64	0	0	0	0	0	0	0.14	0	0
LTCONS_00007300	0	0	0	0	0	0.06	0.03	0	0	0	0	0	0	0	0
LTCONS_00028884	0	0	0	3.46	3.5	2.81	2.87	3.59	3.06	3.03	2.27	2.84	1.64	2.34	0.78
LTCONS_00035003	0	0	0	0.08	0	0.17	0	0	0	0	0	0	0	0	0
LTCONS_00018876	0.12	0.02	0.32	0.07	0	0.08	0.15	0.03	0.17	0.29	0.06	0.28	0.24	0.08	0
LTCONS_00030569	0	0	0	0.92	0.39	0.54	0.26	2.14	1.48	0.96	0.4	0.73	0.56	0	0.26
LTCONS_00006280	1.2	0.81	0.65	3.13	3.81	1.82	1.64	1.74	0.35	2.06	1.44	0.72	1.59	1.79	0.77
LTCONS_00049366	0.16	0.19	0	0	0	0	0	0	0	0	0	0	1.9	1.96	2.97
LTCONS_00031592	1.61	3.41	2.12	2.84	2.91	3.15	2.6	4.1	4.06	4.5	2.41	3.88	3.06	3.93	4.64
LTCONS_00025047	4.97	3.7	4.61	0	0	0	58.45	44.02	54.55	0	0	0	0	0	0
LTCONS_00032258	3.83	4.53	3.89	1.28	2.93	1.93	1.99	1.26	1.13	2.29	2.28	2.14	7.56	8.93	7.5
LTCONS_00006694	0.06	0.33	0.14	0.33	0	0	0	0.07	0.39	1.4	0.42	0.43	0.07	0.22	0
LTCONS_00041518	0.83	0	0.89	1.52	0.39	2.1	0.33	1	0.99	0.6	0.82	1.06	0.71	0.75	0.29
LTCONS_00007399	0	0	0	0	0	0	0	0	0	0	0	0	0.97	1.2	0.5
LTCONS_00063241	1.41	0.51	1.13	1.52	1.8	1.41	0.79	1.46	1.38	1.3	0.56	0.93	0.62	0.39	0.87
LTCONS_00035042	0	0.41	0.34	1.43	0.93	0.34	0.79	1.56	0.77	1.4	0	0	1.27	0.44	0.67
LTCONS_00030544	0.04	0.18	0.22	1.45	2.82	3.15	3.24	4.36	4.51	1.45	3.81	3.38	1.78	1.88	2.17
LTCONS_00034806	0.44	0.35	0.3	0.2	1.29	0.49	5.35	2.29	2.72	1.74	3.54	1.9	0.69	0.52	0.32
LTCONS_00070155	0.24	0.07	0	0	0	0	0.82	1.34	0.25	0.28	0.12	0.18	0	0	0
LTCONS_00003642	3.65	3.19	3.66	2.93	3.57	4.26	3.65	4.97	5.15	3.75	2.94	3.88	3.1	1.97	2.49
LTCONS_00007087	2.94	2.34	2.6	2.42	2.61	1.69	0.24	1.01	0.6	2.53	1.6	1.21	1.09	1.71	0.96
LTCONS_00001856	1.6	1.46	1.29	1.8	2.41	1.94	1.2	2.82	1.91	1.32	1.22	1.71	1.43	0.69	0.59
LTCONS_00020826	0.78	0.99	1.71	0.67	1.1	1.03	1.11	0.57	1.47	0.69	1.27	0.6	0.15	0	0
LTCONS_00027915	0	0	0.09	0.11	0	0.15	0.93	0.76	0.88	0.75	0.29	0.67	0	0.03	0
LTCONS_00018989	0.86	0.7	0.91	1.25	0	2.15	2.41	3.08	3.4	0.92	2.55	5.42	0.37	0.77	1.19
LTCONS_00031046	0	0	0.21	0.81	0.75	0	0	0.45	0	0.2	0	0	0	0	0
LTCONS_00028922	0	0	0	0.38	0.5	0	0	0	0	0	0	0.86	35.35	32.54	32.81
LTCONS_00001063	17.65	16.61	13.45	15.28	18.6	14.07	0.27	0.18	0.3	4.31	3.7	3.14	15.35	16.92	14.59
LTCONS_00042106	1.65	1.46	3.56	1.65	2.47	2.03	3.76	3.4	3.67	2.82	4.36	4.52	1	1.41	0.96
LTCONS_00019337	0.49	0.89	0.41	0.8	1.24	0.38	1.19	1.98	1.17	1.15	0.74	1.3	0.66	0.38	0.58
LTCONS_00015220	0	0	0	0	0	0	0.23	0	0	0	0	0	0	0	0
LTCONS_00008931	7634	9012.28	6277.02	6034.05	6088.13	4816.2	6436.08	4880.34	3811.26	4564.87	5579.37	4259.25	4805.32	4698.52	3954.12
LTCONS_00004506	1.22	0.58	0.46	1.26	1.36	0.5	2.02	0.79	0.58	1.4	1.49	1.27	1.06	1.24	0.78
LTCONS_00014375	0	0	0	0	0	0	0	0	0	0.3	0	0	0	0	0
LTCONS_00040945	3.27	2.19	1.46	3.07	3.37	1.48	2.93	4.2	2.34	5	2.6	2.18	1.21	0.78	0.5
LTCONS_00010271	0	0	0	0	0	0	0.05	0	0	0	0	0	0	0	0
LTCONS_00041919	3.74	3.4	2.45	5.42	8.74	7.34	7.97	7.45	8.81	5.56	5.93	6.78	1.71	2.19	1.8
LTCONS_00001734	0	0	0	0	0	0	13.93	28.78	14.01	0	0	0	0	0	0
LTCONS_00063761	1	2.71	3.03	3.84	4.98	3.31	7.2	5.53	6.02	3.53	4.84	4.07	1.13	0.66	1.45
LTCONS_00025786	1104.39	1265.85	291.41	1278.51	1308.96	389.38	1015.54	923.87	324.81	855.44	856.04	251.41	812.4	783.93	212.37
LTCONS_00040273	3.98	3.35	9.46	7.1	1.65	8.59	8.31	11.75	25.36	11.83	19.87	30.14	1.72	1.4	3.08
LTCONS_00056787	1.84	2.68	0	3.99	6.02	3.6	10.44	10.65	4.68	7.39	11.24	4.69	3.72	4.68	5.12
LTCONS_00032056	1.3	1.48	0.24	0	0.58	0	1.11	0.34	0.9	0.24	1.09	0	0.11	0	0
LTCONS_00049049	0	0	0	0	0	0	0	0	0	0	0	0	1.41	1.2	1.11
LTCONS_00007761	0	0.19	0	0.18	0	0	0	0	0	0	0	0	0	0	0
LTCONS_00003556	1.62	1.46	0.99	1.61	3.15	1.5	1.16	2.82	1.39	2.33	1.5	1.48	1.64	1.53	1.25
LTCONS_00010294	0	0	0	0	0	0	0	0	0	0	0	0.19	0	0	0
LTCONS_00010190	0.18	0.15	0.14	0.21	0	0	0.04	0.19	0.05	0.08	0.07	0.16	0.6	0.73	0.84
LTCONS_00050480	2.01	3.27	3.01	3.13	1.45	2.66	0	0	0.05	0.09	0.06	0.08	0.04	0.07	0.08
LTCONS_00002962	5.17	5.56	4.85	6.87	4.3	4.94	4.54	4.91	5.06	4.13	4.53	3.5	1.02	1.21	1.86
LTCONS_00000824	0	0	0	0	0.01	0	0.01	0.01	0	0.01	0	0	0.01	0	0
LTCONS_00020600	1.26	1.11	0	1.66	2.44	0.38	1.04	1.2	0.11	1.82	1.03	0.36	2.02	2.18	1.01
LTCONS_00018630	0.8	0.7	0.9	1.13	1.59	1.1	3.41	4.36	2.14	1.73	2.58	2.21	0.92	1.05	0.43
LTCONS_00010336	0.17	0.19	0.22	0.13	0.31	0.44	0.07	0.52	0.31	1.2	0.17	0.09	0.15	0.37	0.56
LTCONS_00082131	0.3	0.11	0.38	1.74	0.56	0.87	0.25	0.39	0.67	1.27	0.2	1.17	0.79	0.4	0.36
LTCONS_00004704	2.14	1.47	2.33	0.54	0.26	0.81	0	0	0	3.52	0	2.3	0.12	0	0.78
LTCONS_00035005	7.83	8.54	13.54	2.12	4.62	7.53	0.39	1.16	2.66	2.78	1.95	2.42	2.51	2.65	3.97
LTCONS_00047994	0	1.03	0	1.3	0	0.41	6.28	3.76	2.73	0.84	1.21	0.95	1.04	0	0
LTCONS_00075271	0.61	0.75	2.25	0.33	1.29	0.97	1.47	5.08	2.16	0.98	0.6	1.52	0.78	0.41	0.63
LTCONS_00048473	1.28	1.3	0.65	1.3	1.83	0.56	0.51	0.74	0.31	1.29	0.86	0.51	1.74	2.07	1.1
LTCONS_00057656	1.35	1.63	1.2	0	0	0	3.99	5.97	4.98	0	0	0	0	0	0
LTCONS_00014145	1.09	0.57	0.34	0.76	0.71	1.01	0.92	1.2	0.78	0.46	0.54	0.72	0.17	0.28	0.22
LTCONS_00003699	0.47	0.67	0.43	0	0	0	0	0	0	0.8	0.79	0.33	0	0	0
LTCONS_00007237	79.93	105.82	82.74	5.4	0.98	3.6	53.87	25.63	28.53	12.32	19.49	20.2	3.99	2.26	2.34
LTCONS_00031633	0	0.93	1.75	1.39	3.96	1.81	0	0	0	0	0	0	0	0.94	1.75
LTCONS_00005331	1.86	1.69	1.39	1.05	1.62	1.51	3.57	4.28	5.47	1.83	2.93	2.45	0.81	1.84	2.5
LTCONS_00063139	1.42	1.68	1.8	2.44	2.52	2.08	2.36	2.74	2.91	2.48	2.58	2.65	2.22	1.1	1.42
LTCONS_00019335	0	0	0.18	0.1	0.56	0.08	1.47	0.73	0.54	0.23	0.3	0.38	0	0.11	0
LTCONS_00043249	0.69	0.67	0.99	0	0.14	0	0	0.51	0.79	0.11	0.19	0	2.19	2.61	2.72
LTCONS_00010257	0.62	1.09	1.55	0.41	0.24	0.98	0.33	0	0.12	0.61	0.43	0.13	0.57	0.23	0.32
LTCONS_00020073	4.87	3.89	3.22	4.72	5.11	5.02	2.48	4.54	3.24	3.92	2.02	3.09	1.72	1.57	1.34
LTCONS_00042262	2.89	1.84	1.62	2.47	5.92	2.43	2.73	8.27	3.21	2.77	2.11	1.79	1.49	1.66	1.04
LTCONS_00033575	2.8	2.01	3.32	3.76	5.24	3.75	3.38	3.52	2.99	3.73	2.89	2.58	1.83	1.99	2.55
LTCONS_00041706	0	0	0	0	0	0	0	0	0	0	0	0	2.21	1.19	0.96
LTCONS_00035044	0	0	0	0	0	0	0	0	0.37	0	0	0	0	0	0.33
LTCONS_00063814	1.22	1.7	1.18	1.95	2.06	0.93	2.79	4.23	4.14	3.34	2.37	1.91	1.1	0.74	0.67
LTCONS_00061715	4.11	2.88	4.92	5.05	4.3	6.36	3.73	5.01	6	4.59	3.1	4.08	5.14	4.68	6.75
LTCONS_00001866	1.46	1.98	0.18	1.13	2.06	0.72	1.73	4.88	0.77	2.06	1.15	1.42	0.89	0.79	0.52
LTCONS_00007245	0.69	0.51	0.9	1.18	2.13	1.24	1.54	2.06	1.14	1.34	2.03	2.15	1.56	0.84	1.32
LTCONS_00064926	0.61	0.98	0.35	0.87	0.28	0.34	0.17	0	0.09	0.39	0	0	0	0.18	0.08
LTCONS_00007295	5.72	4.96	0.64	0	0.38	0.16	0.17	0.69	0.18	0.31	0.27	0.58	1.42	2	0.79
LTCONS_00050939	0.54	0.33	0.19	0.93	0.81	0.57	1.23	2.41	0.95	1.1	1.19	0.3	0.06	0.19	0.12
LTCONS_00019311	9.8	8.77	6.56	1.51	4.9	2.04	1.19	0.49	0.84	0.67	0.69	0.55	1.33	2.37	1.79
LTCONS_00076302	7.29	7.77	5.3	12.25	2.39	3.72	0	0	0	6.64	0.67	1.48	1.44	0.91	0.57
LTCONS_00005353	0.32	1.01	0.32	0.23	1.54	0.77	1.17	0.93	0.72	0.5	0.99	1.03	0.44	0.64	0.46
LTCONS_00042347	0.88	0.8	0.16	1.55	1.46	0.61	1.16	1.24	0.41	1.63	1	0.83	0.43	1.14	0.86
LTCONS_00043617	0	0.6	1.17	0.4	0.83	0.62	1.33	0.6	0.65	1.12	1.29	1.04	0.27	0	0
LTCONS_00007040	0	0	0.19	1.61	1.29	0.46	9.22	8.97	11.01	0.17	0	0	0.29	0.66	0.45
LTCONS_00034991	3.09	1.69	3.56	0.79	1.65	1.04	7.47	2.84	6.72	9.57	3.06	7.46	2.45	1.48	3.02
LTCONS_00075884	0	0	0	0	0	0.32	0.94	2.06	2.88	0	0	0	0	0	0.98
LTCONS_00080160	25.2	27.76	12.67	20.44	14.25	7.42	50.61	32.91	15.09	46.66	43.06	14.66	15.83	18.03	8.9
LTCONS_00076466	1.41	0.45	0.72	0.81	1.29	2.3	1.01	2.17	2.62	2.4	1.48	1.34	0	0.62	0
LTCONS_00035050	1.77	0.94	0.77	1.44	1	2.17	2.31	0.67	0.96	1.9	3.93	2.7	0.94	0.96	0.99
LTCONS_00029363	133.99	162.18	127.82	176.27	124.49	145.39	150.21	176.34	160.78	141.41	144.69	132.85	194.08	198.94	182.18
LTCONS_00064102	12.31	10.09	9.18	10.88	14.13	11.95	13.68	20.26	16.67	13.29	16.48	10.67	7.81	9.57	7.59
LTCONS_00064068	13.07	11.37	2.99	13.67	13.45	5.02	6.78	9.83	3.91	9.04	10.22	3.06	14.11	14.87	5.84
LTCONS_00049839	1.05	0.92	0.3	1.03	1.47	0.63	2	2.71	1.16	1.37	1.7	0.55	0.82	0.79	0.33
LTCONS_00030525	9.86	6.91	7.52	10.87	8.93	6.54	10.47	13.46	6.99	10.74	10.14	11.28	4.85	4.27	5.56
LTCONS_00035034	0	0.17	0.05	0.09	0.11	0.1	0	0.1	0	0	0.07	0.06	0	0	0
LTCONS_00001160	4.97	5.17	6.52	6.02	6.48	8.19	14.82	18.86	22.18	5.06	4.43	8.72	0.81	2.05	1.81
LTCONS_00009245	1.58	1.39	0.84	4.41	4.82	5.01	3.97	7.94	4.45	2.68	2.78	2	1.43	1.32	1.16
LTCONS_00004938	0.89	0.68	0.23	0.95	1.45	0.34	1.33	1.27	1.28	2.38	1.54	1.75	0.54	0.42	0.41
LTCONS_00013200	1.45	1.22	0.64	0.11	0.1	0.15	1.62	2.83	1.39	1.85	1.96	0.91	0.01	0.01	0.05
LTCONS_00041179	4.57	9.7	4.75	1.33	0.46	0.56	0.61	1.58	0.98	0.5	0.61	0.47	0.04	0.08	0.15
LTCONS_00010229	9.96	12.2	7.31	3.48	2.78	2.45	1.15	1.22	1.03	3.42	1.96	2.71	2.03	3.18	1.3
LTCONS_00002721	0	0	0	0	0	0	2.65	0.51	1.47	0.46	0	0	0	0	0.84
LTCONS_00005317	3.49	2.51	3.11	1.61	2.05	2.3	2.27	2.81	3.21	2.13	3.09	2.63	2.05	1	0.94
LTCONS_00031685	0.14	0.06	0	0.26	0.3	0.39	1.12	1.35	1.9	0.57	0.37	1.3	0.33	0	0.11
LTCONS_00081515	3.3	3.04	4.01	4.43	6.12	5.51	3.52	5.85	5.48	3.88	3.54	4.32	2.27	1.64	2.05
LTCONS_00009632	0	0	0	0.09	0	0	0	0	0	0	0	0	0	0	0
LTCONS_00009921	1.69	1.15	1.08	3.69	2.96	2.89	6.05	12.79	7.31	2.88	3.17	2.78	2.72	2.38	3.38
LTCONS_00002824	3.15	1.06	0.8	0.62	2.09	0.35	0.39	2.31	0.79	0	0.55	0	1.27	0.93	0
LTCONS_00075599	0.06	0.26	0	0.34	0.72	0.11	0.63	0.78	0.28	0.49	0.7	0.13	0	0.24	0.07
LTCONS_00003231	2.05	1.43	2.36	2.13	2.51	2.44	1.56	2.46	2.48	1.88	1.36	2.12	1.77	1.54	1.76
LTCONS_00047993	0	0	0	0.21	0.16	0	0.57	0.28	0.44	0.11	0.64	0	0	0.08	0.14
LTCONS_00064006	1.39	0.96	0	0.95	1.19	0	1.45	1.2	1.01	1.45	1.15	0	0.95	0.29	0
LTCONS_00025198	0	0	1.11	0.4	0	0.75	0	1.72	1.26	0	0.73	0.44	0	1	0.36
LTCONS_00080203	0.23	0.46	0.26	0.12	0.15	0.36	0.4	0.8	0.35	0.08	0.9	0.6	1.09	0.78	0
LTCONS_00019321	1.83	1.14	0.85	1.12	1.75	1.34	0.69	2.13	2.92	3.01	1.51	2.17	0.36	0.93	0.81
LTCONS_00077329	0.19	0.69	0.89	1.09	1.08	1.78	0.95	0.96	0.97	0.43	1.72	1.57	1.25	2.33	1.08
LTCONS_00001879	2.39	1.51	3.4	2.64	2.76	3.34	1.22	1	1.81	1.97	0.9	2.39	0.66	0.7	0.59
LTCONS_00034994	0.84	0.39	1.17	0.94	1.85	2.73	1.63	3.12	1.91	1.68	1.63	1.61	1.51	1.11	0.57
LTCONS_00035038	0.34	0	0	0	0.48	2.13	0	1.21	0	0	0	0	1.75	0	0
LTCONS_00075940	3.2	1.76	3.58	3.24	4.23	4.2	0.64	0.39	0.68	4.65	5.54	6.69	0.27	2.01	1.21
LTCONS_00010282	0.22	0	0	1.15	0.15	0.68	0.14	0.43	0.15	0.63	0.32	0.64	0.29	0.29	0.26
LTCONS_00031641	8.77	9.62	3.59	7.46	12.51	6.03	14.85	15.98	10.35	8.5	17.86	7.56	8.64	9.52	4.33
LTCONS_00001744	0	0	0	0	0	0	2.44	3.27	1.84	0	0	0	0.79	0.98	0.25
LTCONS_00020738	0.42	0	0	0.45	0.6	0.42	0	0.48	1.87	0.43	0	0.49	0.54	0	0.4
LTCONS_00031688	0	0	0	0	0	0	0	0	0	0	0	0	0	0.29	0
LTCONS_00069898	0.68	0.42	2.36	0.43	0.19	0.5	1.16	3.66	2.37	0	0	0.56	0	0.22	0
LTCONS_00003065	1.67	1.49	1.06	2.52	2.55	1.5	0.92	0.93	0.63	1.27	0.81	0.72	1.5	1.56	1.01
LTCONS_00006347	1.99	1.54	1.04	5.93	6.01	2.42	1.18	2.62	1.19	4.88	1.93	1.31	2.19	2.27	1.63
LTCONS_00006629	0.2	0.24	0.93	0.23	0.29	0.93	0.25	0	0	1.58	0	1.37	0.26	0	0
LTCONS_00030568	0	0	0	0	0	0	2.16	1.96	2	0.49	0.7	1.29	0	0.1	0
LTCONS_00000726	1.16	1.13	0.78	1.24	2	0.44	1.51	0.86	1.38	1.21	1.78	1.09	0.56	0.28	0.49
LTCONS_00010273	0	0	0	0	0	0	0	0	0.5	0	0	0	0	0	0
LTCONS_00061726	0	0	0	1.8	2.59	0.86	2.48	2.36	1.68	2.43	3.79	1.01	0.93	0.19	0.33
LTCONS_00029572	0.63	0.52	0.14	0.87	0.66	0.26	0.28	0	0.94	1.04	0.25	0	0.98	0.79	0.24
LTCONS_00008932	12.89	12.04	23.51	14.45	11.77	19.74	11.89	20.88	21.84	11.7	10.27	14.67	7.56	6.64	11.33
LTCONS_00032154	1.1	1.26	1.54	1.1	1.73	1.57	2.86	3.2	3.17	2.21	2.79	2.53	0.77	0.44	0.4
LTCONS_00068925	0.18	0.31	0.13	0.55	0.73	0.51	0.69	1.17	0.71	0.86	0.83	0.47	1.93	2.36	1.82
LTCONS_00076292	0	0	0	0	0	0	0.28	1.97	0.61	0	0	0.08	0.43	0.22	0.14
LTCONS_00031150	0.65	0.39	0.8	1.26	2.27	1.07	0.47	0.93	0.67	0.8	1.13	0.75	0.18	0.56	0.39
LTCONS_00076467	1.47	1.13	0.14	1.23	1.28	0.72	0.89	1.78	0.53	1.73	1.65	0.82	0.38	0.46	0.27
LTCONS_00076802	0	0	0	0	0	0	0	0	0.08	0	0	0	0	0	0
LTCONS_00035018	0	0.26	0	0	0	0	0	0	0	0.09	0	0	0	0	0
LTCONS_00020550	0	0	0	0.52	0	0	0	0	0	0	0	0	0	0	0
LTCONS_00069977	1.54	1.81	0.9	0.37	0.16	0.13	0	0	0.07	0.06	0.05	0.04	1.82	1.82	1.13
LTCONS_00000714	3.68	3.05	4.85	6.68	1.1	3.53	3.2	0.99	2.67	3.51	3.23	4.79	3.99	4.67	3.62
LTCONS_00014649	51.56	36.11	29.82	13.09	41	19.77	46.92	29.19	29.64	30.32	43.72	24.44	9.71	7.68	7.92
LTCONS_00008858	0	0.95	0	0	0	0	0	0	0	0	0	0	0	0	0
LTCONS_00040970	0.16	0	0	0.18	0.11	0	0	0	0	0	0	0	0	0	0
LTCONS_00032692	1.91	2.89	2.26	0	0	0	4.68	3.41	4.67	2.96	2.57	3.64	0	0	0
LTCONS_00042096	0.86	0	0	0.28	0.3	0.44	0	0.59	0.68	2.67	0.62	0.71	0	0	0.47
LTCONS_00041930	0.02	0.02	0.04	0.05	0.01	0.06	0.01	0.04	0.05	0.03	0	0.03	0.09	0.06	0.11
LTCONS_00040227	1.31	1.29	0.7	2.24	0.83	1.35	0.23	0.24	0.29	0.85	0.44	0.6	0.18	0.33	0.22
LTCONS_00007151	0.81	0.88	0.41	0.95	1.42	0.9	0.91	1.63	1.27	1.64	1.21	0.81	0.66	0.66	0.52
LTCONS_00063996	0.61	1.46	0.23	0.91	2	0.7	2.49	3.77	0.76	2.25	2.01	1.09	0.53	2.18	0.45
LTCONS_00034986	0	0	0	0	0	0	0.06	0	0	0	0	0	0	0	0
LTCONS_00030278	0	0	0	0.07	0	0	0	0	0	0	0	0	0	0	0.07
LTCONS_00041391	0.51	0.34	0.87	0.34	0.25	0.44	1.01	1.63	2.54	0.83	2.59	0.89	0.28	0.36	1.43
LTCONS_00063136	3.91	2.49	1.76	3.68	4.57	1.81	2.96	7.13	2.25	4.44	3.12	1.93	2.72	3.57	1.67
LTCONS_00014874	2.56	2.94	2.76	0.46	0.93	0.81	2.15	5.45	2.8	0.46	0.39	0	0.17	0	0
LTCONS_00050418	7.46	8.56	1.8	8.23	6.23	2.49	2.83	4.89	0.92	4.22	2.3	0.82	3.48	2.45	1.41
LTCONS_00063919	6.65	5.39	7	3.03	5.17	4.68	13.37	10.18	16.85	9.16	13.85	14.95	7.01	5.33	7.41
LTCONS_00025651	2.55	2.92	2.16	0.89	1.41	0.83	1.32	0.52	0.68	1.74	1.21	0.97	0.45	0.71	0.47
LTCONS_00029256	2.03	1.58	1.05	1.61	2.79	1.63	1.37	2.72	0.81	2.26	1.41	0.48	0.93	1.34	0.74
LTCONS_00063243	0	0.13	0	0.2	0.34	0	0	0	0.09	0.87	0.55	0.26	0.19	0	0
LTCONS_00027629	1.2	1.14	0.57	1.48	2.29	1.01	1.13	2.17	0.94	1.53	0.97	0.76	1.4	1.77	1.02
LTCONS_00010231	0.29	0.44	0	1.47	1.89	3.03	0	0	0	0.22	0.29	0.14	0	0	0
LTCONS_00069729	0	0.02	0	0	0.05	0.05	0.04	0	0	0	0	0	4.44	4.87	4.03
LTCONS_00003528	0.68	1.27	0.53	5.63	1.39	0.56	0	0	1.42	0.78	0.71	0.45	1.88	1.34	1.07
LTCONS_00020146	1.15	1.4	0.67	1.48	1.97	0.88	1	1.73	0.24	1	0.61	0	1.2	1.28	0.57
LTCONS_00010203	0.11	0.12	0.26	0.12	0	0.13	0	0	0.14	0	0	0	0	0.14	0
LTCONS_00028373	1.88	4.92	2.9	7.09	9.83	12.57	2.28	1.62	0.65	0.87	1.06	1.72	2.77	3.61	3.96
LTCONS_00034960	1.1	0.98	0.15	1.82	1.78	0.51	0.55	1.1	0.03	0.43	0.62	0.07	1.71	1.43	0.12
LTCONS_00032036	0.69	0.35	0.83	1.58	1.89	2.5	0.98	0	1.07	0.44	0.16	0.52	3.92	2.52	3.61
LTCONS_00040949	5	3.71	3.72	2.65	3.16	2.62	4.63	6.92	4.46	7.29	4.8	5.19	0.56	1	1.34
LTCONS_00010307	0	0	0	0	0	0	0	0.03	0	0	0	0	0	0.03	0.03
LTCONS_00014884	0.28	0.25	0.51	1.52	0.77	0.94	0.42	1.33	1.54	1.58	0.6	1.02	0.07	0.52	0.35
LTCONS_00010201	0	0	0.24	0	0	0	0	0	0	0	0	0	0	0	0
LTCONS_00080426	0.37	0.43	0	0.57	2.22	1.2	0.61	0.94	0.97	0.28	0.48	0.53	0.96	0.33	0.43
LTCONS_00049577	5509.19	5029.79	4917.42	4071.11	3791.04	4090.93	4638.11	3982.78	3595.23	5217.85	6032.09	5700.26	6101.38	6258.18	6373.09
LTCONS_00006573	0.76	0.79	0.87	0.22	1.33	2.23	1.07	1.23	1.35	0.43	0.43	0.13	0.38	0.21	0.29
LTCONS_00020768	0.65	0.07	1.08	0.08	0.62	0.25	0.4	0.51	0.7	0.75	0.93	0.58	0	0	0.32
LTCONS_00042346	0.65	0.36	0.29	0.2	1.96	0.19	0.66	0.8	0.77	0.73	0.89	0.19	0	0.34	0.23
LTCONS_00004781	1.4	0.97	0.94	1.51	1.96	1.69	2.5	2.18	1.3	1.49	2.41	2.69	0.29	0.33	0
LTCONS_00001297	0	0	1.16	0	0	0	0	0	0	0	0	0	0	0	0
LTCONS_00020158	2.17	1.85	1.41	1.68	3.26	1.68	3.56	4.45	2.38	2.29	3.01	2.15	2.25	2.06	1.67
LTCONS_00032732	0.28	0.22	1.45	1.2	1.06	0.97	3.33	1.22	4.04	1.63	1.45	2.26	0.73	1.35	1.03
LTCONS_00056759	0.39	0.32	0.57	0.09	0.31	1.14	0.5	0.54	0.64	0.53	0.27	0.34	0	0.14	0.23
LTCONS_00001358	1.4	2.34	3.4	4.33	5.67	4.04	2.32	2.91	4.3	3.33	4.53	3.09	2.25	2.06	2.93
LTCONS_00010211	4.53	3.95	3.47	5.78	4.17	5.25	2.53	3.81	3.38	5.88	3.88	5.21	3.02	2.18	1.43
LTCONS_00035056	0	0	0	0	0	0	0	0	0	0	0.21	0	0	0	0.46
LTCONS_00024301	0.61	0.74	0.92	1.29	2.15	1.31	2.37	4.11	2.81	1.08	0.82	0.77	0.74	1	0.51
LTCONS_00033755	0.13	0.16	0.3	0.53	0.99	0.46	0.23	0.36	1.12	1.15	0.49	1.12	0.29	0.21	0.24
LTCONS_00013296	0.92	0.7	0.5	3.16	3.92	1.83	0.73	1.54	0.63	1.04	0.67	0.74	2.26	1.51	0.26
LTCONS_00077338	1.09	0.63	0.82	1.4	1.56	1.4	1.88	1.09	1.43	1.27	1.5	1.96	0.75	0.75	1.16
LTCONS_00010338	1.04	0.64	0.24	1.41	0.78	1.75	1.63	2.3	1.63	1.73	0.55	1.1	0	0.25	0.45
LTCONS_00032454	0.62	1.19	2.54	1.06	2.09	1.99	0.63	0.38	1.12	0.54	0.48	1.63	0.53	0.45	0
LTCONS_00007609	0.64	1.35	0.66	0	0.09	0	1.43	1.34	1.22	0.22	0	0	0.58	0.25	0.31
LTCONS_00034525	13.8	11.89	13.36	0.33	0.87	2.14	9.79	13.11	14.7	3.64	4.11	4.74	0.47	0.36	2.44
LTCONS_00033387	0.5	0.64	0.02	0.6	0.74	0.1	0.53	0.82	0.11	0.81	0.39	0.02	0.3	0.34	0.04
LTCONS_00006095	5.83	2.29	3.13	3.19	4.82	3.63	2.83	1.29	2.03	0.93	2.64	1.48	2.24	0.85	2.9
LTCONS_00005319	0.22	0	0.29	0.73	1.45	0.79	0.26	0.6	0.54	0.24	0	0.33	0	0.84	0.26
LTCONS_00033838	1.98	1.11	1.67	1.08	1.76	2.14	0.98	1.11	1.94	4.38	1.23	2.81	4.97	6.18	6.42
LTCONS_00035016	0.43	0	0.24	0	0	0	0	0	0	0	0	0	0	0	0
LTCONS_00051219	17.34	12.47	18.52	37.65	29.63	38.29	20.99	29.52	19.9	31.17	22.66	27.83	14.91	15.72	20.63
LTCONS_00062838	0.76	0.43	0.41	0.96	1.05	1.62	1.66	3.25	1.39	0.89	0.8	0.85	0.08	0.17	0.23
LTCONS_00024481	1.12	0.52	0.78	0.18	0.11	0	1.33	3.1	2.33	0.09	0.07	0	0	0.3	0
LTCONS_00041131	1.32	1.36	2.18	2.37	3.46	1.26	3.92	3.17	2.31	1.52	2.58	1.17	0.13	0.63	0.38
LTCONS_00019336	0	0.24	0.09	0	0.07	0.24	1.26	1.45	1.25	0.51	0.12	0.81	0.56	0.26	1.12
LTCONS_00033269	1.46	1.06	0.8	2.73	2.64	2.1	1.38	2.02	1.62	1.55	1.87	1.52	1.66	1.71	1.13
LTCONS_00032054	0.31	0.58	0.41	1.2	0.52	0.21	0.59	0.27	0.37	0.42	0.4	0.25	0.16	0.41	0.17
LTCONS_00014846	0.29	0.38	0.15	1	1.01	0.51	0.28	0.22	0.16	0.79	0.22	0.09	0.22	0.07	0.21
LTCONS_00041161	0.89	0.8	0.75	0.25	0.31	0.5	0.54	0	0.27	0.24	0.44	0.29	0	0	0
LTCONS_00020139	0	0	1.62	0	0	0.98	0	0	0	0	0	0	1.59	0.42	0.63
LTCONS_00027035	0.51	0.6	0.4	0.39	0.95	1	0.63	1.06	0.87	0.19	0.5	0.47	0.66	0	1.54
LTCONS_00048270	0	0.8	0	0.7	0.46	0.68	0.39	0.38	0	2.4	0	1.59	0	0	0
LTCONS_00003650	1.39	0.8	0.81	0.96	2.02	0.61	0.57	1.49	0.19	1.61	0.67	0	1.15	0.34	0
LTCONS_00034843	33.11	27.36	49.63	20.78	15.16	32.6	35.58	27.74	58.92	40.34	42.64	57.53	18.82	18.35	32.13
LTCONS_00042223	0.62	0.48	0.23	0.98	1.15	0.63	0.72	1.08	0.4	1.34	0.7	0.5	0.88	0.82	0.59
LTCONS_00001978	3.31	2.07	4.9	3.49	2.44	5.12	4.74	11.77	12.43	10.97	5.15	12.06	3.51	2.85	4.74
LTCONS_00029619	0.33	0	0	0.36	0	0	0	0	0.38	1.05	0	0.4	0.42	1.33	1
LTCONS_00010296	0	0.13	0.28	0.39	0	0	1.13	0.29	1.36	0	0.11	0	0	0	0
LTCONS_00010189	0	0	0	0	0	0.36	0	0.41	0	0	0	0	0	0	0
LTCONS_00033182	294.14	254.84	351.67	210.86	195.29	266.82	154.86	95.1	177.59	241.61	208.7	264.95	269.22	281.43	305.9
LTCONS_00057343	0	0	0	0	0	0	3.88	3.39	2.7	0	0.02	0	0.26	0.32	0.23
LTCONS_00010055	8.27	8.1	10.19	11.6	12.72	14.23	0	0.12	0.06	11.09	15.19	13.52	3.94	4.45	5.08
LTCONS_00056823	10.34	10.96	6.64	8.18	9.19	5.72	9.64	14.31	6.2	9.21	14.45	7.75	3.07	4.13	2.34
LTCONS_00081425	1.24	1.16	0.67	1.68	2.03	1.36	1.26	3.11	0.88	1.13	1.88	1.2	1.3	1.47	1.18
LTCONS_00010290	0.44	0.26	0	0.74	0	0	0	0	0	0.24	0	0	2.28	1.77	1.2
LTCONS_00008173	0.78	0.82	0.52	1.72	1.46	0.76	1.26	2.85	1.58	1.53	1.16	0.84	1.02	0.89	1.27
LTCONS_00001833	2.76	3.95	2.66	5.04	4.15	3.46	1.34	4.3	1.86	0.71	0.65	0.39	3.13	2.93	2.13
LTCONS_00058245	1.24	1.58	1.25	1.07	1.05	1.05	0.75	1.47	0.93	1.46	0.61	0.72	0.39	0.66	0.21
LTCONS_00009707	0	0	0	0	0	0	2.43	2.22	2.25	0	0	0	0	0	0
LTCONS_00062293	10.42	12.37	13.46	17.05	16.45	20.93	1.73	9.93	6.41	12.32	2.17	7.24	16.78	18.71	18.86
LTCONS_00080205	0.54	0.18	0	0.07	0.47	0.58	0.25	0.91	0	0.35	0.54	0.57	1.8	1.28	0.41
LTCONS_00013398	0.39	0.74	0.86	0.42	0.62	0.34	1.78	1.24	0.99	0.68	0.78	0.99	0.46	0.42	0.69
LTCONS_00034958	0.35	0.2	0.23	0.62	0.3	0.29	1.16	1.35	0.61	0.57	1.32	0.67	0.06	0.17	0.17
LTCONS_00018688	0.5	0.33	0.09	0.21	0.63	0.43	0.82	0.24	0.65	0.16	0.62	0.18	0.3	0.31	0.09
LTCONS_00080843	2.53	3.01	3.16	4.58	6.8	3.83	6.39	11.72	7.03	7.62	7.03	4.82	2.24	2.26	2.12
LTCONS_00000500	0	0	0	0	0	0	0	0	2.44	0	0	0	0	0	0
LTCONS_00025039	2.57	2.44	2.38	0	0	0	2.66	4.35	3.57	0	0	0	0	0	0
LTCONS_00027041	0	1.01	1.18	0	0	0	0.48	0.46	0	0	1.19	0.47	0	0	0.39
LTCONS_00003646	0.5	0.14	0.24	0.48	0	0.12	0.21	0.41	0	0.33	0.08	0	0	0.19	0.15
LTCONS_00064004	1.23	0.92	0.53	4.13	1.53	0.39	2.46	3.27	1.65	3.66	2.67	1.55	1.25	1.25	0.38
LTCONS_00000339	0.56	0.17	0.21	0.64	1.17	1.09	0.38	0.96	1.09	1.27	0.12	0.22	7.22	10.55	10.07
LTCONS_00025363	0.37	0	0.36	0	0	0	0.82	2.09	0.78	0	0	0	0	0	0
LTCONS_00030524	8.39	7.79	1.59	0.21	0.09	0.23	0.55	0.17	0.41	0.14	0.47	0.66	0.16	0.16	0.16
LTCONS_00029191	1.24	0.51	0.5	2.13	2.21	1.25	1.81	1.77	1.83	1.41	1.34	1.59	0.48	0.14	0.48
LTCONS_00003951	4.08	2.84	5.58	6.15	4.85	6.75	4.29	6.39	7.16	6.65	4.83	5.67	4.3	3.63	5.51
LTCONS_00044826	0.01	0	0.01	0	0	0.01	0	0	0	0.01	0	0	0	0	0
LTCONS_00063121	0.23	0.2	0.41	0.19	0.22	0.3	0	0.81	0.52	0.46	0.15	0.11	0.3	0.84	0.36
LTCONS_00032398	6.84	7.14	4.73	9.08	7.22	3.52	8.12	13.33	5.4	7.34	6.93	3.51	4.58	3.98	2.5
LTCONS_00001653	0	0	0	0	0	0	0.53	1.02	1.97	0	0	0	0	0	0
LTCONS_00005822	0.35	0.41	0.61	0.2	0.49	0.2	1.07	1.31	0.44	0.97	0.34	0.48	4.07	3.72	1.38
LTCONS_00082283	0	0	0	0	0	0	0	0	0	0	0	0	2.68	2.32	2.44
LTCONS_00024556	0.27	0.61	0.8	0.52	0.99	2.24	0.56	1.87	2.05	1.04	0.44	0.66	0.23	0.36	0.11
LTCONS_00062692	0.12	0.09	0.06	0.13	0.07	0.18	0	0	0	0	0.16	0.25	0.65	0.21	0.71
LTCONS_00049872	20.54	20.56	24.99	33.4	34.27	35.25	49.83	32.46	45.97	34.32	58.82	49.9	8.64	7.22	10.71
LTCONS_00024991	0	0	0.26	0	0.85	0	0	0	0.49	1.56	0	0	0	0.75	0.14
LTCONS_00055168	0	0.07	0	1.05	0.66	0.31	0.07	0.39	0.66	0.63	0.46	0.54	0.08	0.16	0
LTCONS_00006345	0.82	0.8	1.15	2.69	1.13	2.99	1.45	4.64	3.36	2	1.03	1.84	1.78	0.93	0.83
LTCONS_00002861	0.22	0.6	0	0	0	0	0.04	0.24	0	0.22	0.36	0.03	0	0	0
LTCONS_00027340	2.67	2.58	1.77	2.81	3.75	2.78	1.24	2.76	1.07	2.88	1.34	1.56	4.88	4.86	4.05
LTCONS_00020242	0.07	0.08	0.18	1.87	0.48	0.27	0	0.73	0.38	0.16	0.07	0.31	0.09	0.18	0.17
LTCONS_00007323	1.42	1.27	0.38	0.75	0.6	0.47	0	0	0	0.53	0.58	0.67	0.49	0.8	0.28
LTCONS_00003948	5393.2	5647.82	5823.96	5700.59	5477.44	6160.74	7327.35	4972.2	6617.33	5288.28	6252.66	6193.87	2618.72	2566.94	2696.88
LTCONS_00047995	3.22	1.89	1.51	4.54	4.37	4.22	6.51	8.43	5.51	4.15	4.24	2.55	2.92	3.47	3.43
LTCONS_00010316	0.03	0	0.02	0.06	0.02	0.03	0.05	0.04	0	0	0	0.02	0	0	0
LTCONS_00081185	0	0	0	0	0	0	0	0	0	0	0	0	1.17	0	0
LTCONS_00002303	0	0.02	0	0.02	0.04	0.02	7.43	16.21	9.71	0.02	0.01	0.09	0.81	0.77	0.6
LTCONS_00039763	0.15	0.17	0.35	0.5	0.41	0	1.26	2.59	2.65	1.16	0.57	0.62	0	0.19	0.84
LTCONS_00018772	0	0	0	0	0	0	0	0.46	0.45	1.24	0	0	0	0	0
LTCONS_00029262	3.66	3.99	2.87	1.13	1.79	1.35	0.42	4.77	1.56	1.17	1.55	1.24	1.85	1.63	1.56
LTCONS_00023965	3.08	3	3.53	5.41	4.98	3.29	3.99	3.48	3.21	5.08	7.69	5.79	2.24	1.95	1.64
LTCONS_00051533	0.07	0.15	0.75	0.12	0.63	0.33	1.71	0.72	1.39	0.7	2.69	2.99	0.89	0.77	1.42
LTCONS_00010194	7.15	4.08	2.75	4.22	5.46	2.26	3.01	2.3	1.37	6.91	2.24	1.78	3.54	3.49	1.25
LTCONS_00007440	2.37	2.45	3.07	2.23	2.15	2.48	4.03	9.45	5.66	3.14	1.35	2.77	4.66	4.45	4.1
LTCONS_00003121	1.44	0	1.34	0.84	0.73	1.79	0	0	0	0.41	0.9	1.17	0	0	0.38
LTCONS_00025644	2.55	1.81	2.08	0	0.2	0.76	2.48	1.13	2.4	1.47	0.2	2.21	0.01	0.56	0.97
LTCONS_00034981	0.04	0	0	0	0	0	0	0	0	0.05	0.04	0	0	0	0
LTCONS_00041774	0.93	0.93	0.8	1	1.5	0.93	0.43	1.95	0.47	1.23	0.34	0.51	0.74	0.83	0.59
LTCONS_00035029	1.5	1.69	1.53	0	0	0	0.12	0	0	0	0	0	0	0	0
LTCONS_00001868	1.55	1.75	1.42	0.82	1.9	0.83	1.14	2.24	1.16	2.01	2.22	0.6	0.54	1.13	0.86
LTCONS_00020629	0.92	0.36	0.34	0.9	0.7	0.47	1.2	1.62	0.75	1.28	1	0.57	0.12	0.46	0.09
LTCONS_00024753	0.91	0.47	1.29	0	0.07	0.11	1.89	1.44	2.9	0.1	0.03	0.1	0.24	0	0.16
LTCONS_00000177	1.12	0.22	0.37	1.88	0.89	0.01	0.65	1.71	2.14	3.22	1.06	1.73	0.59	0	0.45
LTCONS_00050121	0	0.3	0.26	0	0.26	0	0.27	0	0.9	0.67	0.6	0	0.18	0	0
LTCONS_00035001	0	0	0	0	0	0.31	0	0	0	0	0	0	0.37	0	0.3
LTCONS_00010326	1.4	0.28	2.33	4.15	0.98	3.12	2.27	2.56	4.01	4.34	2.99	3.06	0.9	2.5	0.5
LTCONS_00030744	0	0	0	0	0	0	0	0	0.04	0	0	0	0	0	0
LTCONS_00004926	1.07	0.6	0.66	0.86	0.15	2.48	1.58	1.91	2.96	0.85	1.14	0.92	0.14	0.56	0.76
LTCONS_00033062	0.26	0.15	0.55	0.7	0.75	0.16	0.49	0.14	0.28	0.32	0.14	0.11	0.18	0.18	0.63
LTCONS_00075583	2.68	1.77	1.2	4.99	4.53	3.49	3.05	7.23	2.36	5.93	2.99	2.88	5.32	6.2	4.37
LTCONS_00010306	0	0	0	0	0	0	0	0	0	0	0	0	0	0	2.33
LTCONS_00020208	0	0	0	0.2	0.08	0	0	0.15	0	0	0	0	4.66	4.9	3.64
LTCONS_00068861	0.95	1.68	0.65	0.36	2.03	0.91	3.64	1.08	1.82	0.72	0.41	1.06	0.55	0.42	0.63
LTCONS_00035015	796.56	868.37	239.26	681.56	684.94	243.07	710.18	754.87	250.09	531.1	582.48	181.02	575.25	533.05	184.68
LTCONS_00080417	0	0	0	4.59	5.46	2.52	1.72	4.41	1.98	4.35	1.79	1.21	2.16	1.94	1.44
LTCONS_00005010	0.3	0	0	0	0	0.97	0	0	0	0	0	0.38	0	0.41	0.63
LTCONS_00010341	5.21	4.75	5.27	10.24	9.45	10.04	7.33	9.93	7.95	7.64	5.63	8.99	5.23	6.32	5.24
LTCONS_00010218	0.12	0	0	0	0	0.14	0	0.3	0.15	0	0	0.17	0	0	0
LTCONS_00035013	0	0	0.17	0	0	0	0	0	0	0	0	0.2	0	0	0
LTCONS_00000762	0.6	0.88	0.57	0.54	1.48	0.82	1.39	1.41	1.08	1.44	0.96	1.23	1.38	0.97	0.9
LTCONS_00020125	1.35	1.72	1.73	0.81	1.54	0.87	1.48	0.41	2.29	1.61	2.93	2.95	5.96	6.37	6.23
LTCONS_00003136	0	0	0	0.18	0	0.19	0	0	0	0.18	0	0.22	0	0.21	0
LTCONS_00010275	0	0	0.24	2.35	0.59	4.52	4.61	3.36	4.7	0.23	0.21	1.12	0	0.84	1.61
LTCONS_00034506	0	0.08	0	0	0	0	0	0	0	0	0	0	0	0	0
LTCONS_00063245	0	0	0	0	0	0	0.12	0	0.08	0	0	0.2	0	0	0
LTCONS_00000724	1	0	0.58	1	1.1	1.16	0.68	1.11	0.65	1.27	1.09	1.23	0.59	0.92	0.74
LTCONS_00062691	0	0.06	0.22	0.1	0.07	0.25	0	0.03	0	0	0	0.04	2.05	2.27	0.99
LTCONS_00010328	97.77	73.94	99.36	131.97	116.34	124.22	93.67	132.79	92.35	139.41	115.28	135.52	77.06	70.4	62.59
LTCONS_00034984	0	0.08	0	0	0.1	0	0.09	0.1	0.1	0	0.14	0.11	0.19	0.1	0.18
LTCONS_00004927	0.52	0.59	1.26	1.03	0.89	1.25	0.48	2.3	1.69	0.88	0.88	0.37	0.17	0.17	0.45
LTCONS_00048674	0	0.87	2	1.6	0.68	1.09	1.7	3.33	4.85	0.91	1.71	0	2.97	0	0
LTCONS_00007777	0.9	0.74	1.26	0.33	1.27	1.28	0	0.71	2.12	0.96	0.89	0.75	0	0.4	0
LTCONS_00009591	0.48	0.27	0.3	0.65	0.33	0.1	0.59	1.55	1.4	0.18	0.62	0.59	0.41	0.63	0.29
LTCONS_00003031	0.1	0.05	0.07	0.03	0.03	0	0	0.1	0.04	0.09	0	0	1.67	1.99	1.59
LTCONS_00034953	0	0	0	0	0	0	0	0	0	0	0	0	0	0	0.55
LTCONS_00010213	1.64	0	0.23	0.46	1.43	0.46	2.49	0.5	1.02	2.03	1.21	0.82	0.26	0.27	1.35
LTCONS_00035054	0	0	1.01	0	0	0	0	0	0	0	0	0	0	0	0
LTCONS_00035046	0	0.05	0	0	0	0	0	0	0	0	0	0	0	0	0
LTCONS_00063366	0	0.15	0	0.31	0	0	0	0.31	0.24	0	0.15	0	0	0	0.15
LTCONS_00019076	2.04	2.54	2.78	1.46	1.44	2.11	0.41	11.18	5.49	1.07	0.34	2.07	1.74	1.83	0.68
LTCONS_00080796	0	0.86	0	0	1.42	0.53	0.64	0.29	2.45	0	2.11	0.62	0.31	0	0
LTCONS_00006279	1.28	0.78	0.7	2.21	3.43	1.45	2.29	2.83	2.39	1.6	1.42	0.68	1.12	0.93	1.71
LTCONS_00010226	0	0	0	0	0	0	0	0	0.64	0	0	0	0	0	0
LTCONS_00040900	0.03	0.04	0	0	0	0	0	0	0	0.04	0	0	0	0	0
LTCONS_00019262	1.23	1.33	1.84	2.5	2.17	2.01	1.8	1.74	2.89	2.44	1.42	1.48	0.36	1.05	1.15
LTCONS_00010267	3.72	3.73	3.29	3.65	1.69	3	2.86	1.47	2.25	3.42	2.05	2.47	0.61	0.46	0.22
LTCONS_00071157	0	0	1.34	0	0	0	0	0.76	0	0	0	0	0.41	1.3	2.29
LTCONS_00074679	1.86	1.28	1.22	2.78	3.69	2.26	2.16	3.51	2.92	2.39	3.2	2.04	1.01	1.12	0.71
LTCONS_00010302	9.09	10.17	12.75	1.39	1.31	1.79	0.84	0.69	0.71	0.46	0	0.96	0	1.44	0.63
LTCONS_00077330	3.72	3.09	3.75	4.78	4.23	4.8	4.15	4.94	3.61	5.12	3.47	2.73	2.3	2.31	1.55
LTCONS_00042821	1.45	1.42	1.4	1.4	2.74	1.96	0.58	0.99	1.68	1.18	0.98	1.59	0.81	0.55	0.35
LTCONS_00035011	0	0	0	0	0	0	0	0.22	0	0	0	0	0	0	0
LTCONS_00006496	0.81	0.72	0.69	1.27	1.01	1.12	0.19	0.98	0.55	0.67	0.21	0.72	0.49	0.74	0.5
LTCONS_00063729	5.51	4.77	5.81	7.47	11.5	8.99	12.68	21.88	16.85	6.08	11.23	7.75	5.02	5.75	5.32
LTCONS_00079900	0	0	0	0.26	0	0	0	0.4	0	0	0	0	0	0	0
LTCONS_00062774	1.51	2.72	1.78	0.38	0.19	0.13	0.07	0.11	0.1	0.05	0.05	0.02	2.62	2.15	1.87
LTCONS_00005316	2.24	1.84	6.04	3.64	3.96	9.34	3.35	2.79	3.86	1.33	5.98	4.87	1.26	1.99	2.53
LTCONS_00024918	0.9	1.38	1.69	0.13	0.23	0.36	0.7	0.82	0.7	0.2	0.11	0.34	0.58	0.74	0.62
LTCONS_00051206	2.79	0.75	4.58	1.75	0.81	6.27	1.33	0	5.34	1.7	3.96	3.06	1.43	3.85	3.53
LTCONS_00034965	0	0	0	0	0	0	0	0.12	0	0	0	0	0	0	0
LTCONS_00070141	0.14	0.17	0	0	0	0.34	0.53	1.27	0.56	0.16	0	0.2	0	0	0.17
LTCONS_00007992	0.18	0.5	0.11	4.74	0.61	2.22	0.55	1.38	1.31	0.1	0	0.13	0	0	0
LTCONS_00071214	0.3	0.4	0.16	0.29	0.25	0.6	0.27	0.73	1.1	0.46	0.35	0.65	0.24	0.51	0.35
LTCONS_00003661	0	0	0	0	0.42	0	0	0	0	0	0	0	0	0	0
LTCONS_00010292	0.16	0.09	0.4	0.55	0.33	0.2	0	0.1	0.53	0.09	0.31	0.47	1.03	0.42	0.38
LTCONS_00000343	0.33	0.47	0.98	1.28	1.3	0.74	1.38	2.31	1.5	1.48	0.51	2.07	1.13	0.88	1.95
LTCONS_00032051	1.27	1.1	1.35	1.94	2.41	1.22	1.24	2.55	1.59	1.73	1.41	0.89	0.68	0.92	0.67
LTCONS_00075633	0.35	0.43	0.36	0.59	0.39	0.5	0.41	0.81	0.21	0.7	0.34	0.59	0.2	0.07	0.1
LTCONS_00010237	0.08	0.09	0	0.18	0	0	0	0.2	0	0.18	0	0.11	0	0.1	0.37
LTCONS_00035008	0	0.24	0.54	0.16	0	0	0.09	0	0	0.82	0	0.21	0.46	0.93	0.78
LTCONS_00025086	2.51	2.96	1.57	0	0	0	1.34	2.37	1.38	0	0	0	0	0.14	0.07
LTCONS_00028370	6.31	5.43	2.35	12.19	17.3	6.7	2.16	3.31	1.58	1.79	2.66	1.16	4.43	4.74	2.49
LTCONS_00064474	2.31	2.41	1.66	2.85	3.16	1.91	1.65	1.6	1.24	2.21	1.38	1.43	1.51	1.76	1.44
LTCONS_00074899	1.03	1.17	0.56	0.92	0.16	0.7	1.69	2.04	1.2	3.25	1	2.78	1.18	0.45	0.54
LTCONS_00050042	0	0	0	0	0	0	0	0.17	0	0	0	0	2.42	3.18	1.71
LTCONS_00007495	0	0.03	0.11	0	0.07	0.07	2.37	3.89	2.87	0.13	0.03	0.17	3.01	3.03	1.64
LTCONS_00034951	0.25	0	0.55	1.39	0.71	0.83	0.92	0	0	0.27	0	0.65	0	0.34	0.27
LTCONS_00040030	0.41	0	0	0.24	0.28	0.38	0.25	0.13	0.55	0.12	0	0.15	1.07	0.68	1.35
LTCONS_00025660	0	0	0	0.85	1	1.09	0	0	0	1.33	1.56	0.77	0.37	0.09	0.25
LTCONS_00043921	0.1	0	0	0	0	0	0	0	0	0	0	0	0	0	0
LTCONS_00039625	2.63	0.29	3.43	2.38	2.01	1.59	1.74	2.32	2.92	1.3	1.1	1.56	0.61	1.92	0.51
LTCONS_00035020	0.82	1	0.47	0.19	0.39	0.23	0.91	0.42	0.27	1.01	0.47	0.17	0.97	0.84	0.4
LTCONS_00008271	0.76	0.67	1.13	0.54	0.58	0.54	0.36	0	1.64	0	0.34	0.95	0	0	0
LTCONS_00079185	0	0	0	0	0	0.1	0	0	0	0	0	0	0	0	0
LTCONS_00028784	1.3	1.75	0.64	3.12	1.03	0	0	0	0	1.03	0	0.25	1.67	0.74	0
LTCONS_00018631	1.14	0.96	1.52	0	1.08	0.39	1.81	3.1	4.31	2.78	1.89	0.91	0.97	0.51	1.12
LTCONS_00068605	2.36	1.61	1.83	4.92	4.76	3.65	4.33	8.89	4.47	3.92	4.77	3.25	2.26	2.08	2.33
LTCONS_00010037	0	0	0	0	0	0	1.58	0.78	0.38	0	0	0	0	0	0
LTCONS_00034708	0	0	0.06	0.04	0	0.05	2.77	3.28	1.14	1.02	1.01	0.8	0	0.06	0
LTCONS_00025452	0	0	0	1.38	0.74	1.02	0	0	0	0.82	0.62	1.06	0.24	0.3	0.4
LTCONS_00042201	0.62	0.77	1.06	1.6	1.78	1.56	4.51	3.31	2.79	3.02	3.84	3.36	0.63	0.36	1.34
LTCONS_00013148	0	0	0.21	2.03	1.76	2.51	0	0	0	0	0	0	0	0.24	0
LTCONS_00069980	1.18	0.82	0.54	1.31	1.59	1.12	0.02	0	0	0	0	0	1.39	1.4	0.84
LTCONS_00024538	0	0	0	0.75	1.43	0.6	0	0	0	1.3	0.56	0.91	1.05	0.95	0.68
LTCONS_00006817	0.84	0.88	0.65	2.24	2.03	2.04	0.02	0.15	0.11	1.11	0.88	0.92	0.5	0.47	0.39
LTCONS_00055201	0.87	0	0.01	0.29	0.57	0.18	0.18	0.2	0.13	0	0.21	0	2.27	1.88	0
LTCONS_00007238	30.41	14.89	29.03	8.73	15.14	10.9	2.19	0	9.4	21.36	21.93	20.46	2.22	3.19	3.43
LTCONS_00028258	157.15	114.26	451.86	188.25	116.24	384.29	112.18	165.8	211.25	205.2	93.71	345.59	66.07	57.78	175.28
LTCONS_00003728	6.89	6.64	6.78	1.93	1.66	3.18	0	0.23	0	0.15	0.06	0.1	0.68	1.25	0.94
LTCONS_00025470	1.98	2.08	1.29	0.35	0.2	0.25	1.91	3.71	0.88	0.29	0.76	0.07	0.19	0	0.06
LTCONS_00070202	8.68	7.46	6.25	11.47	11.74	8.02	15.21	16.85	12.71	14.28	15.74	13.34	6.73	6.21	5.67
LTCONS_00019420	19.95	23.47	15.15	1.47	2.27	2.2	20.94	8.25	14.1	6.57	8.54	7.38	1.06	0.59	1.12
LTCONS_00031636	1.5	0.43	0.61	0.29	0	0.15	1.54	0.16	0	0	0.36	0.35	1.29	0.99	1.17
LTCONS_00041222	1.71	1.3	1.2	1.6	1.41	0.88	0.51	1.11	0.62	0.98	0.75	0.65	1.07	1.08	1.09
LTCONS_00003902	1.38	2.49	3.33	1.53	0	1.8	0.28	0	0	0.5	0.23	1.21	0.3	0	0.75
LTCONS_00050599	11.64	16.49	11	20.21	18.84	14.54	18.97	17.92	12.11	10.74	16.72	13.54	5.22	4.42	4.92
LTCONS_00075886	1.12	0.66	0.27	0.95	1.02	0.36	2.15	4.46	3.05	0.14	0.74	0.19	0.09	0.62	0.09
LTCONS_00007128	0	0	0	0	0.15	0	2.56	4.68	1.44	0	0	0	0.99	1.01	1.16
LTCONS_00063441	1.27	0.68	0.56	1.27	0.82	0.87	1.47	1.39	1.43	1.92	2.01	1.17	1.05	0.66	0.24
LTCONS_00081195	0.58	0.58	0.76	0.54	0.96	1.34	1.81	1.07	2.39	1.02	1.74	1.75	0.23	0.08	0
LTCONS_00071427	0	0	0	0	0	0	0	0	0	0	0	0	0	0	0.16
LTCONS_00061823	1.54	0.82	0.62	0.94	0.55	0.51	0.7	1.57	1.09	1.21	1.09	1.54	0.11	0.11	0.2
LTCONS_00029635	3.98	3.41	2.51	4.35	6.41	4.18	4.73	7.01	5.15	8.23	6.05	5.26	1.17	1.25	1.07
LTCONS_00051169	10.73	12.04	13.38	4.72	19.39	17.96	38.09	5.06	19.11	65.84	168.07	141.43	14.92	15.6	20.19
LTCONS_00063365	0.19	0.32	0.66	0.16	0.39	0.26	0.63	0.69	0.96	0.54	0.58	1.09	0.84	0.38	0.46
LTCONS_00025453	0	0	0	0.27	0.72	0.24	0	0.06	0	0.84	1.07	0.36	0.43	0.09	0.2
LTCONS_00043293	1.26	0.8	1.19	0.93	1.78	0.18	0.56	1.72	0.88	0.88	0.98	0.73	2.08	1.95	3.03
LTCONS_00004717	0	0	0	0.5	0	0	0	1.09	0	0	0.48	0	0.61	0	0.89
LTCONS_00076378	0.46	0.6	0.72	0	0	0	1.95	3.45	2.86	0.2	0	0.32	0	0	0
LTCONS_00028323	2.06	2.05	1.92	1.93	1.56	1.33	1.73	0.7	1.11	0.83	3.8	2.2	1.12	0.8	0.93
LTCONS_00039710	2.93	2.36	4.05	2.63	2.5	3.53	6.03	4.45	5.78	6.75	5.06	6.17	3.83	3.88	4.59
LTCONS_00050347	0	0	0	0.07	0.26	0	0.16	0.25	0.17	0.07	0	0	0.08	0.08	0.08
LTCONS_00041517	0.65	0	0	0	0	0	0.77	1.46	2.02	0	0	0.69	0	0	0
LTCONS_00062500	5.74	4.69	4.55	5.2	7.38	5.46	8.59	6.92	7.1	7.54	7.2	7.64	1.95	2.2	2.82
LTCONS_00032116	0.27	0.15	0.26	0.32	0.19	0.43	0.26	1.07	0.19	0.32	0	0.31	0.8	0.45	0.67
LTCONS_00049838	0.06	0.01	0.02	0.06	0.11	0.19	0.24	0.2	0.21	0.22	0.26	0.32	0.11	0.02	0.07
LTCONS_00001303	14.72	20.11	15.46	12.61	18.74	17.18	19.5	31.46	26.1	12.89	9.49	16.26	22.5	19.38	18.83
LTCONS_00048820	0.17	0	0	0	0	0	0	0	0	0	0	0	0	0	0
LTCONS_00013299	0.2	0.03	0	0.2	0	0.15	0	0	0	0.18	0.34	0	0	0.16	0.15
LTCONS_00019548	0	0.48	0	0.81	0.53	0	2.7	0	0	1.18	0.75	0	0	2.04	2.22
LTCONS_00063364	0.48	0.53	0.14	0.57	1.37	0.57	1.23	1.25	1.22	0.7	1.13	0.52	0.84	0.79	0.41
LTCONS_00019495	0.63	0.73	0.37	1.24	1.52	0.74	1.53	0.59	0.8	1.05	0.31	0.87	0.81	0.42	0.18
LTCONS_00001174	4.12	4.9	1.72	4.66	4.85	2.71	13.8	18.54	8.31	5.02	5.94	2.83	4.27	4.33	2.21
LTCONS_00025752	10.52	8.77	10.96	14.13	8.8	18.92	12.45	15	15.1	13.98	8.98	14.24	9.7	8.42	10.95
LTCONS_00043294	1.95	1.72	0.62	1.01	1.08	0.74	0.88	3.1	1.4	1.69	1.16	1.28	4.84	4.29	2.31
LTCONS_00007164	1.14	0.78	1.23	2.48	1.3	1.98	1.71	2.47	2.42	1.76	1.48	0.63	2.38	1.89	2.55
LTCONS_00035006	0.7	0.49	2.54	0.96	0	1.18	0.69	0.89	0.18	1.59	0.41	1.19	0.73	0.93	1.14
LTCONS_00034888	0.53	0.52	0.48	1.05	1.62	0.87	0.42	1.11	0.7	1.04	0.69	0.47	0.22	0.14	0.07
LTCONS_00032876	0.26	0.23	0.49	1.72	1.47	1.64	0.3	0.37	0.38	0.47	0.38	0.68	0.56	0.42	0.64
LTCONS_00031047	0.32	0	0	0.37	0.11	0.3	0.4	0.31	0	0.18	0	0.12	0	0	0.1
LTCONS_00007959	1.78	1.31	1.73	3.48	3.47	3.56	2.48	3.58	3.04	2.87	2.77	2.57	1.38	1.27	1.32
LTCONS_00028882	0.75	0.72	0.3	3.42	4.48	3.76	0	0.09	0	0.09	0.3	0	1.37	1.3	1.97
LTCONS_00048140	0.02	0	0	2.52	2.51	0.82	1.01	2.15	0.64	2.39	1.57	0.73	1.03	1.11	0.34
LTCONS_00071926	0	0	0	0	0.06	0	0	0	0	0.03	0	0	0	0	0.06
LTCONS_00004746	2.69	2.95	2.84	5.87	3.8	4.46	0.36	0.71	0.71	2.88	0.3	1.5	0.77	2.01	1.85
LTCONS_00048463	0.21	0.21	0.44	0.15	0.56	0.43	0.5	1.08	1.09	0.63	0.43	0.5	0.21	0.36	0.37
LTCONS_00055418	12.03	11.66	13.21	3	6.19	4.3	14.31	3.24	8.44	4.64	9.68	7.43	14.21	13.28	17.1
LTCONS_00020378	0	0.14	0	1.12	1.02	0.89	0.45	0.62	0.64	0	0	0.17	0	0.65	0.72
LTCONS_00028704	0.37	0.47	0	0	0	0	3.1	1.73	1.69	0.39	0.37	0.44	0	0	0
LTCONS_00042065	0	0.87	0.55	8.89	4.23	7.65	2.52	5.36	7.52	2.45	0	2.31	1	0	1.68
LTCONS_00075600	0.37	0	0.21	0.72	0.37	0.13	0	0.18	0	0	0.79	0.11	0.15	0.57	0.11
LTCONS_00069320	0	0	0.57	0.4	0.58	0.65	0.61	3.76	3.07	0	0.65	1.48	0	0	0
LTCONS_00034123	0	0	0	3.79	3.47	1.22	2.5	4.94	1.69	5.3	2.66	2.11	1.55	1.41	1.18
LTCONS_00007929	0.84	0.57	1.87	0.67	0.7	0.61	0	0	1.15	0.61	0.77	1.29	0.22	0.49	0.8
LTCONS_00032361	1.19	0.81	0.56	2.09	2.09	2.13	0.84	1.92	1.14	1.27	1.24	0.74	0.77	0.84	0.03
LTCONS_00031160	1.33	0.5	1	0	0.36	0.77	0.33	0.11	0.36	0.91	0.69	0.91	0.11	0.23	0.21
LTCONS_00030459	0.1	0	0	0.11	0.27	0.85	0.24	2.03	1.05	1.02	0.48	1	0	0.26	0.35
LTCONS_00043816	1.41	1.21	1.35	1.76	2.97	2.33	1.44	2.61	2.48	2	1.28	1.66	1.11	1.74	1.65
LTCONS_00027436	1.79	0.96	0.21	2.33	3.93	0.72	0.62	1.66	0.25	1.31	0.69	0	2.11	1.7	0.82
LTCONS_00034990	0	0.37	2.55	0.66	2.99	0.32	0.73	2.89	3.22	2.27	0.9	1.52	0.39	0.82	2.18
LTCONS_00010331	0	0.42	1.74	0	0.96	0	0	0.4	0	0	0	0.83	0.43	0	0
LTCONS_00075065	0.7	0	0	0	0	0	0	0.85	0.29	0	1.6	0.3	0	0	0.25
LTCONS_00008061	0.91	0.21	0.55	0.52	0.67	0.43	0.75	0.44	0.42	1.19	1.9	0.59	0.75	0.39	0.56
LTCONS_00000337	0.15	0.46	0.24	0.28	1.16	0.72	1.27	1.53	0.41	0	0.9	0.2	5.62	0.63	1.07
LTCONS_00063806	0.39	0.61	0.43	0.39	0.61	0.64	0.28	1.6	0.3	0.84	0.37	0.25	0.14	0	0
LTCONS_00033804	0.73	0.49	0.28	0.97	1.04	0.51	1.61	0.54	0.17	1.62	1.99	2.07	0.44	1.76	0.42
LTCONS_00006169	0	0.14	0	0.58	0	1.06	0	0.16	0	0	0	0	0	0	0
LTCONS_00039910	1.3	1.2	1.37	0.18	0	0.1	0	0	0.1	0	0	0	0.1	0	0
LTCONS_00063619	0.11	0.32	0.21	0	0.35	0.24	0.66	1.01	0.4	0.33	0.81	0.49	0.14	0	0.04
LTCONS_00020577	0.33	0.49	0.13	0.25	0.9	0.27	0.53	2.08	1	0.12	0.32	0.47	0	0.14	0.26
LTCONS_00050479	0.94	1.06	0.83	1.56	0.37	0.9	0	0.03	0	0	0	0	0.13	0	0.03
LTCONS_00032053	3.94	3.33	2.93	7.2	7.5	6.39	5.14	4.08	4.02	6.22	5.19	4.37	4.04	4.07	3.71
LTCONS_00080207	1.8	0.81	1.8	0.79	2.78	0.99	2.05	1.77	1.98	2.88	2.36	1.08	1.6	3.18	1.99
LTCONS_00081516	4.46	4.74	5.93	10.43	12.65	11.68	7.94	12	10.47	8.47	7.4	7.23	3.17	3.01	4.08
LTCONS_00057657	5.38	2.81	4.93	0.52	0.65	1.56	10.21	7.4	9.73	1.53	1.61	3.06	0.3	0.31	0.25
LTCONS_00063830	0	0	0	0	0	0	0	0	0	0	0	0	0	0.28	0
LTCONS_00010216	0.91	2.37	2.62	0	0.65	2.68	0	0	0	0	0	0.52	0	1.25	3.45
LTCONS_00039626	1.17	2.53	2.59	2.33	1.96	4.95	1.13	2.56	2.58	1.79	2.15	0.92	0.9	1.88	1.26
LTCONS_00031703	0.65	0.4	0.34	1.41	0.92	0	0	0.38	0	0.34	0.64	0	0.83	0.88	0
LTCONS_00063379	0.36	0.05	0	0	0.15	0	0.16	0	0.17	0.05	0.06	0	0.38	0.34	0.3
LTCONS_00001504	0	1.33	0.94	0	0	0	0	0	0	0	0	1.13	0.65	0.69	0.47
LTCONS_00006563	5.4	3.74	2.59	4.4	6.72	3.46	3.62	7.65	1.88	6.85	3.85	3.55	1.94	2.2	1.3
LTCONS_00001440	1.37	2.68	3.54	0	0	0	0	0.33	0	0.59	2.17	0	0.35	0	0
LTCONS_00025454	0.24	0.13	0.14	0	0	0	0.29	0.6	2.32	0	0	0	0	0	0
LTCONS_00007439	0.26	0.91	1.36	0.73	1.27	1.27	0.33	3.12	1.21	0.77	0.26	0.84	1.62	1.65	1.46
LTCONS_00027341	1.3	1.18	0.6	2	1.98	1.15	0.68	1.08	0.74	1.86	0.29	0.94	1.33	1.27	1.34
LTCONS_00018563	0.36	0	0	1.2	0.49	0.41	0.22	0.88	0	0	0.35	0	0.23	0.95	0.6
LTCONS_00047900	15.83	19.11	19.9	47.1	49.05	38.89	60.09	11.56	29.42	47.78	52.74	37.74	11.92	11.07	9.05
LTCONS_00004935	0.55	1.94	3.39	1.65	1.78	2.54	1.34	0.68	0.92	2.85	0.18	3.48	0.47	1.46	0.2
LTCONS_00041776	0	0	0	0	0	0	0.17	0.27	0	0	0.63	0	0	0.19	0
LTCONS_00006479	0.47	1.02	1.66	0	0.21	0.61	0	0	0.19	6.28	0	8.66	0	0	0
LTCONS_00007931	9.3	8.18	4.98	8.62	9.99	6.02	3.86	10.06	4.22	8.83	3.57	3.8	5.25	5.88	3.47
LTCONS_00035026	0	0	0	0	0	0	0	0	0	0	0	0	2.79	4.31	2.62
LTCONS_00010236	1.7	1.09	2.07	1.81	3.04	1.69	5.07	12.3	2.37	2.65	2.98	1.98	1.09	0	0.82
LTCONS_00028251	127.54	146.95	42.22	7.24	9.55	9.47	37.98	24.02	13.25	28.49	39.36	19.95	3.17	3.1	3.15
LTCONS_00069009	0.71	1.31	1.7	0.16	0.59	0.68	0.7	3.4	2.2	0.96	0.41	0.79	0.18	0	0.33
LTCONS_00018458	0.45	0.1	0.27	0	0	0	0	0	0	0	0	0	1.87	0.9	1.47
LTCONS_00075403	0.19	0.46	1.57	0.23	0.57	0.71	0	0.25	0.24	0.68	1.19	1.35	0.25	0.54	0.22
LTCONS_00064352	9074.43	8060.47	9688.17	8035.12	8714.69	10252.1	11397.7	9924.6	10699.8	10994	11964.1	13416.5	11723.4	11645.5	14098.5
LTCONS_00001161	3.1	4.3	4.8	4.7	5.69	5.73	3.53	12.07	7.18	3.21	4.08	2.35	1.93	0.76	0.92
LTCONS_00003648	0	0	0	0	0	0	0	0	0	0	0.16	0	0	0	0
LTCONS_00024512	0.27	0.94	0.65	0	0.04	0	0	0	0	0.03	0.03	0.04	0.67	0.45	0.75
LTCONS_00031686	0.21	0.08	0.09	0.11	0.18	0.11	0.36	0.6	0.09	0.68	0.56	0.2	0	0.07	0
LTCONS_00035035	24.24	19.31	20.78	23.41	29.18	20.78	22.24	49	23.51	17.03	34.14	18.15	75.08	71.42	110.72
LTCONS_00075493	0.44	0.3	0.44	0.51	0.6	0.22	0	0.45	0.94	0	0	0	0.46	0.12	0.11
LTCONS_00019370	8.83	12.77	10.16	2.76	2.97	2.25	27.72	7.69	16	4.11	7.87	5.62	11.42	8.85	10.59
LTCONS_00010313	0.17	0	0.39	0.56	1.83	1.74	0.4	0.41	0.84	0	0.16	0.45	0.43	0.44	0.19
LTCONS_00075598	0.2	0	0.58	0	0.29	0.65	0.61	0.9	1.95	0	0.09	1.29	0.34	0.25	0.98
LTCONS_00041772	0	0	0	0	0	0	0.2	0.71	0.82	0	0.17	0	0	0.11	0
LTCONS_00056097	0.82	1.01	1.6	1.13	2.04	1.66	1.26	1.34	1.96	0.86	1.36	1.2	0.42	0.83	1.06
LTCONS_00034968	0	0	0.36	0.76	0.5	0.36	0	0.42	0	1.12	0	0.43	0.91	0.96	0.35
LTCONS_00034925	0.33	0	0	0.12	0	0	0.26	0	0.29	0.31	0.39	0	0	0	0
LTCONS_00043017	0.32	0	0	0.18	0.65	1.1	0.4	1.83	1.36	0.73	0.28	0.71	0.6	0.32	0.57
LTCONS_00029406	0.89	0.36	0.31	0.32	0	0	0	0	0	0	0	0	0	0	0
LTCONS_00008396	1.08	0.66	0.23	1.08	2.06	0.73	1.22	2.15	0.54	2.62	1.56	1.37	0	0.32	0.33
LTCONS_00041703	1.42	1.14	1.9	1.14	1.76	1.99	0.65	2.51	2.63	1.25	1.07	1.59	0.68	1.7	1.38
LTCONS_00028371	2.51	2.11	1.74	4.78	5.75	3.26	0.37	1.33	0.4	0.82	0.66	0.72	2.01	2.11	1.5
LTCONS_00033317	0.54	0.29	0.12	0.32	0.48	1.05	0.22	0.35	0.48	0.36	0.34	0.83	22.21	18.98	18.78
LTCONS_00079970	3.45	2.2	1.89	2.88	2.18	1.95	1.52	3.28	1.94	3.32	1.9	1.83	1.04	1.11	0.63
LTCONS_00024239	0	0	0	0	0	0.18	4.66	4.54	5.36	0	0	0	0.24	0.27	0
LTCONS_00005318	6.2	7.11	6.5	4.3	7.28	6.65	6.85	5.23	7.96	9.16	9.03	9.22	2.56	3.71	4.02
LTCONS_00040418	1.29	0.72	0.8	1.94	2.45	2.48	0.76	1.31	0.65	1.68	1.45	1.72	0.69	1.09	0.16
LTCONS_00030748	0	0	0	0	0	0	0	0.74	0.37	0.66	1.23	3.1	0	0	0
LTCONS_00008353	0.23	0.42	0.58	0.35	0.21	0.47	3	3.04	2.86	0.96	1.82	2.23	0.29	0.1	0.28
LTCONS_00076521	5.52	5.17	6.13	0	1.85	3.06	0.46	0.71	0.72	0.63	0	0	0	0.76	0.63
LTCONS_00018579	0.56	0.75	0.22	0.92	0.62	1.44	6.68	9.73	7.01	5.62	5.67	5.19	0.51	0.81	0.35
LTCONS_00007103	0	0.72	1.49	0.57	1.57	2.04	0	0.61	0.58	2.2	0	2.39	0	2.98	1.97
LTCONS_00010311	0.47	0	0.95	0.66	0.13	0.59	0.12	0	0.25	0.87	0.28	0.69	0.12	0.5	0.34
LTCONS_00028381	2.3	1.8	0.81	2.19	2.43	1.27	1.92	4.01	1.22	1.83	1.52	0.85	1.46	1.64	0.69
LTCONS_00018226	0.59	0	0	0	0	0	1.41	0	0	0	0	0	0	0	0.61
LTCONS_00013786	0	0	0	0	0	0	0	0	0	0	0	0	1.43	2.18	1.43
LTCONS_00076465	0	0.22	0	0	0	0.18	0	0.26	0	0	0	0	0.32	0	0.59
LTCONS_00004505	0	0.13	0.11	0	0	0	0.19	0	0	0	0	0	0	0	0
LTCONS_00024241	0	0	0	0	0.18	0	1.82	4.07	1.63	0	0.26	0	0.97	2.24	2.99
LTCONS_00049225	0.03	0	0.04	0.07	0.09	0	0.2	0.37	0.31	0.07	0.03	0	3.96	3.92	3.26
LTCONS_00000766	0.77	0	0	0	0	0	0	0	0	0.4	0	0.92	0	0	0
LTCONS_00062402	0	0	0.72	0.38	0.5	0.36	0	2.06	0.4	0.37	0	0.43	0	0	0
LTCONS_00034974	1.46	0	2.29	3.08	0	2.81	0	0	0	0.5	0	0	2.49	2.66	4.53
LTCONS_00010270	0	0	0	0	0	0.3	0	0	0	0	0	0	0	0.37	0
LTCONS_00075635	1.38	0.83	0.59	1.73	2.49	1.72	1.1	1.54	0.88	1.17	0.82	1.1	0.17	0.5	0.31
LTCONS_00042073	0.76	0.73	0.12	0.39	1.23	0.31	1.83	1.69	0.78	0.77	1.37	0.64	0.56	0.37	0.12
LTCONS_00068587	0.51	0.31	0.55	0.28	0.36	1.11	0.31	1.23	1.54	0	0.25	0.98	0	0	0
LTCONS_00035043	0.05	0.22	0	0	0.13	0.06	0	0.06	0.07	0	0.05	0	0.19	0	0
LTCONS_00010277	0.81	0.81	0.56	1.66	1.35	0.33	0.33	0.46	0.24	0.41	0	0.26	0.12	0.47	0.11
LTCONS_00034949	0.51	0.56	0	0.59	1.57	0.36	1.31	1.42	1.37	0.47	1.65	0.81	0.54	1.08	0.23
LTCONS_00034997	0	0	0	0	0	0	0	0	0	0	0	0	1.26	0.87	1.11
LTCONS_00061894	1.19	1.17	0.87	0.77	1.43	0.65	1.32	0.19	0.4	2.14	4.73	1.98	4.57	4.68	2.56
LTCONS_00034706	0	0	0	0.14	0.18	0	2.85	4.67	4.29	1.42	1.2	1.58	0	0	0
LTCONS_00028260	2103.91	2220.44	2524.53	1787.95	1672.4	1988.38	2070.06	1831.77	2203.37	1660.66	1754.93	1940.33	802.17	788.69	862.16
LTCONS_00048728	26.47	22.29	24.02	14.45	14.15	19.44	1.98	1.51	3.58	16.47	10.16	12.17	2.28	2.82	3.32
LTCONS_00048677	0.96	0.92	1.73	1.71	2.4	2.04	1.25	1.5	1.91	1.68	1.15	1.38	1.17	1.01	0.84
LTCONS_00081175	2.47	1.76	1.5	2.19	3.33	2.37	2.35	3.14	2.28	4.06	2.49	2.27	0.97	1.2	1.01
LTCONS_00032872	2.26	3.15	1.23	0	0	0	0	0	0	1.32	0.34	0	0	0	0
LTCONS_00049515	2.2	1.76	1.54	3.62	1.85	2.23	2.51	2.1	1.68	2.84	0.68	2.19	0.73	1.04	1.17
LTCONS_00018875	0.62	0	2.19	0.64	1.8	0.56	0	0	0.64	0	0.63	0	0	0.85	0
LTCONS_00071386	0	0	0	0	0	0	0	0	0	0	0	0	0.16	0.64	1.99
LTCONS_00057547	0.51	0	0	0	0	1.02	0.6	1.06	0.97	0.53	0.15	0	0.23	0	0
LTCONS_00047991	0.14	0.16	0.33	2.67	0.56	1.59	8.47	4.33	3.02	2.43	3.53	2.26	1.65	1.23	0.8
LTCONS_00003266	0.95	1.24	0.89	3.2	3.16	2.01	2.4	2.37	1.6	2.33	1.48	1.96	0	0.59	0.84
LTCONS_00005381	0.69	0.13	0.14	1.19	1.75	0.99	0.86	2.36	1.37	1.58	1.69	0.66	0.15	0.31	0.14
LTCONS_00056788	5.98	5.77	5.08	3.83	1.22	0	2.28	5.06	4.03	2.88	2.15	2.26	2.16	1.19	0
LTCONS_00020789	0	0	0	0	0	0	0	0	0	0	0	0	0.55	0.92	1.63
LTCONS_00009037	0.42	0.47	0.34	0.14	0	0.25	0.66	1.2	1.55	0.6	0.27	0.19	0.15	0	0.6
LTCONS_00007071	1.32	0.77	1.89	2.34	3.2	3.18	4.01	4.83	4.07	3.89	2.79	3.45	1.21	1.82	1.89
LTCONS_00001918	5.2	3.78	2.43	7.54	9.12	4.76	5.16	8.89	3.88	8.16	4.92	3.59	5.25	5.11	3.07
LTCONS_00070457	0.3	0.18	0	0	0	0	0	0	0.39	0.34	0	0	0.59	0.2	0.17
LTCONS_00009900	0	0	0	0	0	0	1.93	2.2	2.89	0	0	0	0	0	0
LTCONS_00025715	0	0.84	0.86	0	0	0	0	0	0	0	0	0	0	0	0
LTCONS_00043805	0.83	0.23	0.47	0.61	1.49	0.47	0.97	1.91	0.64	0.91	0.45	0.31	0.88	0.41	0.51
LTCONS_00006074	1.4	0.58	0.93	2.03	4.91	2.6	2.5	5.16	2.99	1.44	2.97	2.52	1.15	2.01	0.15
LTCONS_00005915	0.84	0.98	0.39	0	1.4	0.2	3.5	0	0.86	0.94	1.65	0.92	1.52	1.12	0.95
LTCONS_00028410	3.05	2.89	1.36	3.88	7.11	3.24	3.96	8.22	3.84	3.8	2.81	1.59	4.32	3.67	2.38
LTCONS_00009969	8.49	8.6	12.41	20.43	18.09	24.75	13.63	17.78	23.12	16.22	14.01	21.08	8.94	12.47	12.79
LTCONS_00069041	0.24	0.81	0.71	0.59	0.22	0.66	1.59	0.92	1	1.1	1.53	1.18	0.77	0.54	0.55
LTCONS_00005328	0.64	0.79	1.97	1.04	0.82	2.39	0.93	1.66	2.59	2.26	0.54	2.44	0.67	0.77	1.59
LTCONS_00048466	1.36	1.04	0.79	1.4	2.22	1.06	0.96	0.84	0.43	1.37	1.41	0.67	1.95	1.57	1.39
LTCONS_00034441	0.49	0.76	0.77	0	0.45	0.77	0	0.61	1.67	0.37	0.64	0.45	0.42	0	0
LTCONS_00076027	0	0	0	0	0	0	16.38	19.73	11.18	0	0.21	0	92.39	76.57	54.57
LTCONS_00003010	0	0	0	0	0	0	0	0	0	0	0	0	0	0	0.35
LTCONS_00051227	0.19	0.92	0.45	0	0	0.89	2.13	1.2	0	1.51	0	1.05	0.5	0.52	0.86
LTCONS_00034116	0	0	0	0.24	0	0	0	0.53	0.8	0.24	0	0.29	0	0	0
LTCONS_00058072	4.32	4.74	4.05	1.84	1.69	1.13	1.45	0.98	0.65	1.43	1.32	2.04	0.98	0.99	2.1
LTCONS_00074668	4.33	5.3	4.79	3.31	1.68	2.57	5.06	1.7	4.39	13.4	18.96	12.11	1.73	3.95	1.7
LTCONS_00010239	0	0.04	0	0.04	0.02	0.02	0.03	0	0.02	0.03	0.05	0.04	0	0	0
LTCONS_00034805	0.03	0.07	0.18	0.05	0.1	0.09	0.66	0.47	0.38	0.44	1.19	0.53	0.04	0.22	0.16
LTCONS_00071450	0	0	0	0	0	0	0	0.04	0	0	0	0	0	0	0
LTCONS_00069728	0	0	0	0	0	0	0	0	0	0	0	0	1.4	0.99	0.7
LTCONS_00007092	0.35	0.24	0.29	0.65	0.92	0.48	0.39	0.61	0.32	0.35	0.38	0.12	0.34	1.05	0.2
LTCONS_00002825	0.28	0.77	0.56	0.71	0.38	0	0	0	0	3.22	0.83	0.54	0	0.91	0.21
LTCONS_00009445	1.45	1.36	0	3.63	2.43	1.45	6.12	3.63	3.03	4.21	3.32	2.29	4.01	1.29	1.24
LTCONS_00001301	1.59	1.26	0.97	1.39	1.9	1.06	1.27	1.89	1.24	2.06	1.45	1.12	0.64	0.59	0.46
LTCONS_00010335	0.74	0.24	0.18	1.26	1.49	0.97	1.1	1.86	2.03	0.93	0.55	0.46	0.79	0.75	0.55
LTCONS_00009226	0	0	1.47	0	0	0	0	0	0	0	0	0	0	0	0
LTCONS_00026934	0.76	0.41	0.9	0.99	0.68	1.54	2.06	1.29	1.89	1.07	2.65	2.6	0.91	1.03	1.02
LTCONS_00042994	1.06	0.74	0.72	0.85	0.3	0.43	0.42	0.15	0.31	0.58	0.21	0.33	1.67	2.04	2.62
LTCONS_00041123	0	0	0	0	0	0	0.22	0	0	0	0	0	0	0	0
LTCONS_00034617	4.15	3.34	2.36	0.03	0.01	0.01	0	0	0	0.01	0	0	0.01	0.01	0.01
LTCONS_00032455	1.86	2.92	1.26	2.5	0.73	2.49	0	2.93	0	3.63	2.52	1.86	1.82	2.9	0
LTCONS_00034957	0.06	0.19	0.08	0	0.08	0.07	0	0	0	0	0	0	0	0	0.07
LTCONS_00036311	0	0.01	0	0	0	0	0	0	0	0	0	0	0	0	0
LTCONS_00050420	0.38	0.1	0.35	0.62	0.5	0.35	0.66	0.94	1.04	0.73	0.26	0.84	0.14	0	0
LTCONS_00027032	0.48	0.53	0.3	0.18	0.11	0.5	0.49	1.33	0.75	0.36	0.46	0.7	0.62	1.04	0.86
LTCONS_00010234	169.13	171.86	64.09	150.72	139.75	65.37	140.89	254.61	76.3	86.42	114.59	41.04	74.17	65.15	43.46
LTCONS_00033875	0.63	0.5	0.48	1.41	0	1.43	1.03	1.3	1.84	0	1.45	0.84	0.54	0.56	0
LTCONS_00001865	0.89	0.77	1.15	0.39	0.25	0	0	1.1	0	0.67	0.78	1.56	0.24	0.09	0
LTCONS_00013297	0.39	0.23	0.28	2.11	2.16	2.38	0.41	1.24	0.57	0.36	0.36	0.24	0.65	1.81	1.3
LTCONS_00035053	0	0	0	0	0	0	0	0	0.05	0	0	0	0	0	0
LTCONS_00010323	0	0	0	0.59	0	0	0	0.32	0.97	0.58	0	2.41	0	0	0.28
LTCONS_00010318	0	0	0	0	0	0.4	0.95	0	0	0	0	0.47	0	0	0
LTCONS_00024259	0	0	0	0	0.58	0	0	0	0.45	0.42	0	2.38	0	0	0
LTCONS_00029756	0.01	0	0	0	0	0	0	0	0	0	0	0	0	0	0
LTCONS_00000081	0.08	0.26	0.26	0.42	0.97	0.72	0.74	1.99	0.71	1.3	0.46	1.09	0.47	0.47	0.25
LTCONS_00031689	0.31	0	0	0	0	0	0	0	0	0	0	0	0	0	0
LTCONS_00043043	8.79	7.53	7.99	9.89	11.01	10.35	14.65	13.35	11.21	13.62	14.98	14.32	7.32	7.95	7.07
LTCONS_00057202	0.21	0.23	0	0.1	0.11	0	0	0	0	0	0.16	0.19	0	0.11	0.1
LTCONS_00048787	0.47	0	0	0	0	0	0	1.08	0.52	0.49	0	0	0.61	0	1.33
LTCONS_00013652	8.55	7.82	6.82	6.53	1.75	2.04	10.71	20.35	16.48	18.24	13.85	11.03	3.65	8.31	5.13
LTCONS_00002823	5.31	4.97	3.92	5.03	6.68	2.46	4.12	3.81	1.57	6.85	5.12	5.19	2.39	2.16	2.05
LTCONS_00069622	7.87	7.06	2.59	0	0	0.06	0	0	0	0	0	0	3.29	1.64	0.38
LTCONS_00042348	3.17	2.47	1.17	4.72	2.78	1.56	4.62	5.61	3.63	4.86	6.25	3.35	1.27	1.98	0.91
LTCONS_00043618	0.69	0.72	0.46	1.32	1.64	1.01	1.29	1.61	1.11	1.4	1.2	0.7	1.14	1.13	0.5
LTCONS_00077345	0.48	0.14	2.21	0.83	0.83	1.31	2.52	2.91	4.89	1.78	2.57	2.74	0.47	0.16	0.99
LTCONS_00000727	0	0.81	0.31	0.12	0.54	0.06	0.13	0.14	0.19	0.79	0.11	0	0.83	0	0.03
LTCONS_00008273	0.66	0	0.87	0.57	0.41	0.86	0.98	1.39	1.45	2.02	0.37	0.8	0	0.26	0.15
LTCONS_00075569	1.15	0.91	1.04	1.15	0.48	0.94	1.01	0.53	0.67	1.24	0.59	0.86	9.86	8.61	7.21
LTCONS_00071351	0	0	0	0	0	0.06	0	0	0	0	0	0	0	0	0
LTCONS_00034999	0	0	0	0	0	0.17	0	0	0	0	0	0	0	0	0
LTCONS_00062483	0.23	0.25	0.15	0.2	0	0	0	0.07	0.08	0.07	0	0	0	0	0
LTCONS_00009735	1.55	1.45	0.49	2.8	4.19	4.26	3.73	5.06	3.96	1.56	3.38	2.68	2.01	0.71	1.06
LTCONS_00034992	0.83	0.53	0.81	0.44	3.55	1.24	2.47	2.4	1.39	1.29	1.66	0.49	4.25	1.69	2
LTCONS_00018562	0	0	0.33	1.2	0.44	0.41	0.08	0.59	0.44	0.67	0.06	0.29	0.5	0.67	0.24
LTCONS_00010214	0	0	0	0	0	0.81	0.48	0	0	0	0	0.95	0	0	0
LTCONS_00063079	0.86	0.78	0.2	0.46	0.82	0	0	1.7	0	0.95	0.38	0.57	0.65	0.08	0.3
LTCONS_00004738	0	0.29	0.26	0.53	0.67	0.26	2.03	1.74	2.33	0	0.47	0.31	0	0.32	0
LTCONS_00000510	3.96	1.31	2.53	0.44	0.4	0.12	0	0	0.13	0	0	0	0	0	0
LTCONS_00071384	0	0	0	0	0	0	0	0	0	0	0	0	1.84	1.69	1.16
LTCONS_00003153	0.58	0.29	0.62	0.86	0.5	1.34	0.07	0.07	0	0.24	0.25	0.08	0.75	1.03	1.3
LTCONS_00027386	0	0.26	0.5	0.25	0	0.25	1.61	0	1.09	0.73	1.09	0.58	0	0	0
LTCONS_00002362	0	0	0	0	0	0	3.2	1.85	2.54	0	0	0	0.05	0	0
LTCONS_00055877	6	5.71	2.86	5.02	5.76	2.2	3.73	14.1	4.76	5.53	4.42	2.66	2.78	3.02	1.15
LTCONS_00009335	0	0	0	0	0	0	5.64	5.07	3.3	0	0	0	0.43	0.47	0.76
LTCONS_00068660	0.53	1.33	1.32	1.1	2.35	1.31	4.6	1.91	1.69	2.19	2.89	4.14	0.55	0.14	0.38
LTCONS_00003962	2.63	1.77	2.16	6.96	3.14	4.32	1.37	2.33	3.54	2.91	3.13	2.29	2.67	3	3.97
LTCONS_00030495	0.87	0	0.85	0	0	0	0	0	0	0	0	0	0	0	0
LTCONS_00009072	0.23	0.32	0.22	0.4	0.86	0.73	1.13	1.57	1.25	0.86	0.99	0.85	0.15	0.3	0.14
LTCONS_00001881	0	0	0	0	0	0	0.61	1.91	2.17	0	0	0	0	0	0
LTCONS_00057139	0.54	0.52	0.55	1.04	0.99	0.87	1.03	1.43	1.98	1	1.22	1.79	0.99	1.4	1.6
LTCONS_00062734	96.77	59.43	75.35	196.08	133.63	154.06	152.16	239.55	96.67	165.47	120.97	113.9	167.81	156.04	181.44
LTCONS_00025235	1.97	2.35	1.35	3.73	3.17	1.74	1.66	2.58	1.31	1.69	0.99	0.61	0.97	1.3	0.55
LTCONS_00025648	0	0	0	0	0	0	0	0	0	0	1.56	0	0	0	0
LTCONS_00002859	2.07	1.4	1.43	2.54	3.06	1.29	2.43	2.66	1.75	3.35	2.35	2.03	1.5	0.77	1.1
LTCONS_00029761	4.78	3.86	3.19	10.12	10.5	7.44	3.79	7.17	4.04	6.63	3.95	3.32	4.19	4.97	3.64
LTCONS_00001558	0	0	0	1.89	1.72	1.52	0.09	0	0	1.4	1.59	2.26	0.61	0.69	1
LTCONS_00040269	1.37	1.04	0.14	1.18	1.1	0.7	1.55	1.9	0.75	1.56	1.56	1.15	0.59	0.75	0
LTCONS_00031734	0.73	0.66	0.79	0.75	0.94	0.72	1.17	1.41	1.71	1.1	1.03	0.97	0.84	0.73	0.37
LTCONS_00049572	1.19	1.16	0.92	2.28	2.22	1.51	0.55	1.61	1.16	1.65	0.82	1.25	1.08	1.05	0.98
LTCONS_00027076	0.12	0.13	0.14	0.53	0	0.14	0.14	0	0.15	0.4	0	0	0	0.3	0.41
LTCONS_00014454	0	0	0.2	0	0	0.98	1.43	1.46	2.76	0.56	1.63	2.3	0	0	0
LTCONS_00057746	0.33	0.38	0.6	0	0	0	0	0	0	0.6	0.36	0.13	0	0	0
LTCONS_00002722	0	0	0	0	0	0	1.71	0	1.57	0	0	0	0	0	0
LTCONS_00019338	1.25	0.9	0.61	0.82	1.93	1.02	0.86	1.71	0.76	1.33	1.46	0.5	0.52	0.65	0
LTCONS_00049014	0	0.15	0.08	0.25	0.89	1	1.15	0.84	0.24	0	0.57	0	0	0.34	0.3
LTCONS_00055136	1.68	2.06	1.28	1.75	2.92	2.94	4.75	6.32	6.03	2.23	3.76	3.38	0.61	1.09	1.27
LTCONS_00010272	0	0.05	0	0	0	0	0	0	0.12	0	0.04	0	0	0	0
LTCONS_00019498	1.29	0.99	0.91	2.04	2.84	2.19	0.73	1.79	1.01	1.02	0.95	1.02	0.75	0.88	0.53
LTCONS_00005926	0.8	0	0	0	0.57	0.4	0	0	0	0	0	0.47	1.03	0	1.56
LTCONS_00009902	1.61	1.78	0.93	2.09	2.4	1.63	0.62	0.87	0.66	1.43	0.46	0.7	0.88	1.28	0.79
LTCONS_00010287	0.52	0.94	0.28	0.28	0	0.57	1.25	0.31	2.18	1.12	0.76	0.33	0.33	0	0.27
LTCONS_00032995	1.49	1.52	0.92	0.17	0.1	0.18	0.8	0.65	0.58	0.25	0.07	0.42	2.33	2.06	0.87
LTCONS_00010251	17.88	15.58	11.41	8.55	25.3	9.51	2.67	1.51	0.81	3.82	4.56	2.67	4.18	4.21	3.14
LTCONS_00025772	1.46	3.22	3.32	0	0	0	0	0	0	0	0	0	0	0	0
LTCONS_00048216	1.97	1.62	2.11	3.61	0.53	2.71	0.99	2.55	2.61	0	0.26	1.34	1.07	0.81	0.65
LTCONS_00010269	0	0	0	0	0	0	0	0	0	0	0	0	1.14	5.56	0
LTCONS_00034973	0.58	0.23	2.01	0.87	0	0	0	0.24	0.24	0	0	0	0	0	0
LTCONS_00074900	0.67	0.27	0.25	0.5	0.62	0	0.27	0	1.37	0.24	0.22	0.29	0.29	0	0.24
LTCONS_00024257	2.88	2.3	1.86	3.58	3.6	2.33	3.37	3.33	2.54	3.86	2.67	2.16	1.47	2.42	2.03
LTCONS_00082614	15.84	16.6	12.89	18.96	25.33	16.48	25.59	24.41	20.96	21.33	22.06	20.98	16.39	17.32	14.43
LTCONS_00066407	0	0	0	0	0	0	0	0.03	0	0	0	0	0	0	0
LTCONS_00040120	0	0	0	0	0	0	0	0	0	0	0	0	2.17	3.32	4.35
LTCONS_00042354	0.45	0.51	0.24	0.82	0.67	1.28	0	0.92	0.31	0.46	0.77	0.87	0.81	0.67	0
LTCONS_00076538	0.68	0.64	1.08	0.96	0.37	1.4	0.44	1.14	2	0.76	1.35	1.66	1.33	0.67	0.34
LTCONS_00075602	0.14	0.37	0.12	0.48	0.55	0	0	0.94	0.37	0.26	0.77	0.23	0.35	0.34	0.1
LTCONS_00029433	0.42	0.57	1.28	0.39	1.04	0.21	1.25	2.4	0.79	0.97	0.24	0.49	0.11	0.77	0.41
LTCONS_00014252	1.17	1.24	0.8	2.3	2.11	1.26	1.07	1.94	0.93	0.79	1.19	1.11	0.56	1.78	0.68
LTCONS_00010207	0	0	0	0.21	0.12	0	0	0	0.24	0.1	0	0.13	0	0	0
LTCONS_00008367	2.48	2.48	2.88	2.86	1.89	2.73	1.81	1.89	2.21	2.63	1.86	2.67	0.24	0.24	0.33
LTCONS_00007146	0.63	0.45	0.45	0.74	0.39	0.59	2.29	3.25	4.57	1.07	0.78	0.43	1.35	1.88	2.63
LTCONS_00034219	0.59	0.22	1.36	0.11	1.09	0.61	0	0.13	0.13	0.11	0.1	0	0.51	0.26	0.59
LTCONS_00030563	0	0	0	0	0	0	0.46	0.73	0.33	0.82	0.4	0.22	0	0	0
LTCONS_00006348	2.28	1.99	0.39	3.68	3.37	1.56	1.44	2.24	0.86	2.71	1.9	1.63	2.25	1.89	0.69
LTCONS_00010222	0.35	1.75	1.07	2.02	0.99	3.24	3.34	2.87	5.22	2.21	1.04	0.85	0.45	0	0.69
LTCONS_00055274	1.11	0.74	0.84	1.38	2.55	1.03	1.53	3.43	2.54	2.33	1.02	0.96	0.92	1.1	1
LTCONS_00004325	3.28	3.37	2.68	0.71	1.77	1.16	0.6	0.16	0.36	0.6	0.94	0.56	0.72	0.51	0.29
LTCONS_00063624	0.51	0.3	0.16	0.59	0.34	0.47	0.89	1.78	1.26	0.71	1.66	0.35	0.32	0.16	0.29
LTCONS_00074786	2.22	1.73	1.09	2.43	3.08	3.87	4.01	2.43	2.19	2.36	2.52	3.19	1.96	1.91	1.68
LTCONS_00068963	0.39	0.21	0.36	1.46	1.69	1.91	2.22	3.89	3.48	1.4	2.01	1.41	0.35	0.2	0.49
LTCONS_00027916	0.17	0.24	0.06	0.04	0.18	0	0.57	0.67	0.8	1.42	0.86	0.96	0.07	0	0
LTCONS_00039732	0.89	0.63	0.69	1.66	1.84	2.58	1.23	1.71	1.61	0.63	2.38	1.28	1.01	0.88	0.26
LTCONS_00033385	2.71	1.95	1.6	3.7	3.29	2.07	1.84	3.53	1.78	5.36	1.66	2.31	2.07	2.26	1.53
LTCONS_00035045	0.07	0.3	0.03	0.11	0.03	0	0	0.06	0.03	0	0	0.03	0.12	0.18	0.17
LTCONS_00069884	0.03	0	0	0.03	0	0	0	0	0	0	0	0	15.83	16.48	11.55
LTCONS_00010241	1.34	0.82	1.26	0.93	1.04	1.38	1.11	2.65	2.09	1.42	1.09	1.78	0.68	0.53	1.21
LTCONS_00029255	1.62	0.83	0.89	2.35	2.45	1.74	0.53	1.04	0.71	1.15	0.66	0.76	1.37	0.96	0.97
LTCONS_00009202	0.19	0.3	0.34	0.17	0.1	0.11	0.06	0.17	0.19	0.29	0.28	0.3	0	0.03	0.1
LTCONS_00050417	0	0.12	0.21	0.2	0	0	0.22	0.41	0.31	0	0.06	0.44	0	0.13	0
LTCONS_00040445	0.23	0	0.25	0.25	0.63	0.25	0.28	0.28	0.28	0.5	0.45	0	0.88	0.3	1.96
LTCONS_00002139	0.69	0.58	0.87	0.4	0.24	0.97	2.46	2.91	3.36	0.4	0.25	0.25	0.11	0.23	0
LTCONS_00006421	0.32	0	1.67	0	1.37	0	0	0	0.38	0	0	0.4	0	0	0.65
LTCONS_00077336	1.41	0.85	0.34	1.5	0.99	1.23	1.43	1.43	2.27	1.46	0	3.69	0.61	0.63	1.26
LTCONS_00010256	0.28	0.03	0	0	0	0	0.27	0.28	0.04	0	0	0	0	0	0
LTCONS_00014392	0.21	0.17	0.48	0.14	0.75	0.13	0	0.47	0.54	0.07	0.13	1.09	0.26	0.24	0.27
LTCONS_00005557	0	0.24	0	0	0	0	0	0	0	0	0	0	0	0	0
LTCONS_00032057	1.85	1.16	1.88	1.83	2.84	2.03	0.76	1.59	0.76	2.65	0.88	1.92	2.02	2.11	1.87
LTCONS_00009200	1.07	0.89	0.36	0.29	0.81	0.1	0.44	0.58	0.39	0.61	0.77	0.46	0.47	0.38	0.24
LTCONS_00027104	0.02	0.11	0.1	0.23	1.45	0.79	2.15	1.26	1.79	0.37	1.07	0.67	1.58	1.29	1.35
LTCONS_00026385	0.28	0.16	0	0.63	1.14	0.5	0.85	1.4	0.54	0.62	0.94	0	0	0	0.32
LTCONS_00028123	2.74	2.48	1.55	2.82	4.42	3.16	1.53	3.05	1.84	2.03	2.03	1.3	2.18	1.56	1.31
LTCONS_00025275	1.15	0.67	0.46	0.22	0.65	0.35	1.23	0.51	1.44	0.12	0.22	0.14	0	0.44	0.12
LTCONS_00009420	1.49	1.32	0.68	1.79	2.85	1.86	3.36	3.47	2.33	1.56	1.4	0.93	0.79	2.18	0.69
LTCONS_00025638	1.42	0.98	0.94	1.27	0.58	0.72	1.19	2.49	1.36	1.32	0.68	0.43	0.37	0.66	0.41
LTCONS_00008930	8.79	7.57	8.45	18.08	15.56	17.39	5.84	10.31	7.15	11	5.99	8.69	6.54	7.2	6.89
LTCONS_00003557	1.1	0.81	1.16	1.7	1.83	1.26	1.08	1.79	1.21	2.27	1.08	0.94	0.81	1.33	0.82
LTCONS_00057870	1.7	1.99	1.18	0.19	0.46	0.11	0.73	1.44	0.35	0	0.08	0.12	0.11	0.22	0.1
LTCONS_00031639	4.24	3.96	2.25	6.17	6.84	3.18	7.81	11.01	6.84	5.97	6.37	3.14	5.71	4.89	2.23
LTCONS_00032453	1.33	0	0	1.85	3.93	0	2.6	2.37	1.37	0	0	0	0.85	0	1.75

## Sheet: mRNA_FPKM
Gene ID	L1710-A	L1710-B	L1710-C	L1817-A	L1817-B	L1817-C	L1730-A	L1730-B	L1730-C	O. sativa-A	O. sativa-B	O. sativa-C	O. longistaminata-A	O. longistaminata-B	O. longistaminata-C
LOC_Os01g51700.1	36.04	31.8	39.03	57.36	46.9	54.43	55.73	65.07	55.97	63.77	61.34	67.81	29.34	30.12	35.87
LOC_Os01g58048.1	3.26	1.84	2.45	4.78	4.61	4.03	2.27	2.83	2.73	3.67	3.09	2.9	5.26	5.06	3.69
LOC_Os01g42780.1	0	0.04	0	0	0	0	0	0	0	0	0	0	0	0	0
LOC_Os12g08410.1	0	0	0.04	0	0	0	0	0	0	0	0	0	0	0	0
LOC_Os08g06460.1	7.84	7.81	6.49	8.05	11.63	9.88	8.09	15.35	11.08	9.57	8.27	6.74	7.1	6.46	6.95
LOC_Os04g54640.1	3.25	6.39	4.18	4.83	7.81	5.43	8.39	7.45	6.55	2.5	4.36	2.38	7.95	7.09	8.03
LOC_Os09g29980.2	4.39	3.78	4.29	6.67	6.16	8.37	2.42	5.72	4.22	4.48	3.84	4.04	6.01	6.67	5.88
LOC_Os01g42480.2	0.58	0.22	0.14	0.52	0.2	0.57	0.63	1.53	0	0.56	0.15	0.16	0.99	0.5	0.18
LOC_Os07g28440.1	41.73	44.83	41.05	50.27	55.59	49.09	95.78	106.37	94.31	112.76	95.63	104.35	81.45	76.8	79.62
LOC_Os02g07840.1	24.81	23.97	19	21.92	30.94	22.85	14.75	19.75	14.98	11.98	16.07	12.24	14.18	15.99	11.66
LOC_Os01g07480.1	0.55	0.56	0.44	0	0.65	0	0.16	0.13	0.26	0	0	0.44	1	0	0
LOC_Os11g25260.1	16.09	16.84	10.74	2.03	1.46	1.2	1.36	5.92	3.72	2.92	3.13	2.23	0.66	1.32	0.91
LOC_Os08g04460.1	36.09	36.88	49.04	26.56	21.59	36.59	47.29	28.84	49.84	35.28	40.2	47.18	30.8	31	48.38
LOC_Os12g41920.3	1.26	1.52	0	3.57	2.02	0	1.19	0	0.67	0	0.09	0	1.01	0	0
LOC_Os04g50830.1	0	0	0	0	0	0	0	0	0	0	0	0	0.1	0.11	0.12
LOC_Os06g38980.1	0.01	0.02	0.04	0.02	0.02	0.04	0.04	0.02	0.02	0	0	0	0.09	0.11	0.04
LOC_Os12g34092.1	734.53	671.95	645.95	1273.38	1058.27	1199.09	3269.79	4101.03	3764.33	1611.51	1495.04	1397.84	569.1	572.19	506.23
LOC_Os12g30880.1	0.05	0	0	0	0	0	0	0	0	0.12	0	0	0	0	0
LOC_Os02g57410.5	0	0.01	0.3	0.48	1.15	0.58	0	2.17	0.15	0.73	0.4	0.96	0.13	0	0
LOC_Os02g48860.1	16.25	16.48	4.17	14.63	16.41	4.61	6.66	7.64	1.72	12.64	11.27	4.49	37.38	44.89	15.69
LOC_Os05g46270.1	0.51	0.23	0.19	0.93	0.88	0.94	1.87	2.3	2.43	1.61	2.28	2.34	0.67	0.33	0.42
LOC_Os12g06110.1	0	0	0	0	0	0	0.09	0	0	0.18	0.07	0.23	0.1	0	0
LOC_Os10g09440.1	0.03	0.04	0.06	0.06	0.07	0.07	0.04	0.04	0.08	0.03	0.05	0.06	0.01	0.01	0.05
LOC_Os06g51510.2	5.95	4.24	4.06	7.37	9.9	7.01	6.22	10.26	8.21	11.69	8.11	7.1	10.28	10.22	8.1
LOC_Os03g07250.1	0.23	0.15	0.15	0.43	0.84	0.36	1.22	0.94	1.08	0.72	0.7	0.91	0.18	0.53	0.43
LOC_Os09g21370.1	0.04	0.02	0.17	0	0.03	0.06	0.03	0.03	0.06	0	0.06	0	1.08	0.69	0.51
LOC_Os01g09120.2	5.57	4.75	2.48	6.96	6.04	2.37	5.23	4.12	4.55	4.32	6.06	2.77	4.51	3.57	2.24
LOC_Os12g43000.1	2.43	2.1	2.61	3.5	5.39	4.72	2.52	2.15	2.95	1.74	2.51	2.11	1.58	1.69	2.16
LOC_Os09g30411.1	0	0.06	0	0.05	0.8	0.74	1.6	1	0.39	0.6	1.76	0	0.55	1.13	1.43
LOC_Os01g10440.1	0.12	0.23	0.1	0.05	0.13	0.05	0	0.13	0.19	0.09	0.04	0.03	0.08	0.08	0
LOC_Os02g43720.2	0.54	0.95	0	0.43	0	0.51	1.34	0	0.52	0	0	0.3	0	0.6	0.53
LOC_Os01g18760.1	0	0	0	0	0	0	0	0	0	0	0	0	0	0	0.04
LOC_Os05g03030.1	20.28	19.85	4.32	30	27.41	5.54	14.91	22.08	4.47	21.28	33.92	6.16	13.94	14.86	2.92
LOC_Os06g12580.1	254.93	254.4	263.01	254.26	252.8	236.33	330.91	207.69	254.13	300.03	325.14	281.94	242.33	237.82	249.62
LOC_Os06g09330.2	6.08	5.2	4.1	5.29	7.47	4.23	4.5	6.98	4.36	6.78	2.6	4	4.19	4.97	4.66
LOC_Os09g21180.1	14.91	8.69	4.48	0.27	0.92	0.33	0.32	0.04	0.08	0.17	0.41	0.09	2.95	3.34	1.25
LOC_Os01g59660.1	0.13	0	0.22	0	0.55	0.53	0.44	0.89	1.08	0.33	0.68	0.32	0.23	0.18	0.36
LOC_Os10g37420.2	178.36	193.26	121.79	218.92	190.56	144.94	267.46	313.6	191.13	224.26	250.21	166.86	139.01	149.7	114.19
LOC_Os02g42590.3	1.3	1.02	0.7	1.93	2.19	1.25	1.47	3.13	1.88	2.34	1.14	0.98	2.27	1.71	0.68
LOC_Os01g54030.1	0.08	0.02	0.09	0.02	0.06	0.08	0.13	0	0.33	0.07	0.08	0.1	0.39	0.52	0.3
LOC_Os01g23910.1	0.56	0	0.06	0.08	0	0	0	0	0.99	0	0.23	0	0	0	0.24
LOC_Os01g59440.3	102.21	101.13	120.29	119.91	178.45	171.9	114.04	148.65	168.25	139.85	102.04	149.02	52.36	44.64	106.86
LOC_Os10g21660.1	2.3	1.62	1.71	2.43	4.45	4.01	3.07	4.89	4.57	2.25	2.33	3.04	1.8	2.01	2.39
LOC_Os11g39220.1	74.19	67.37	62.93	21.96	34.73	24.58	63.66	25.09	37.48	33.07	63.24	51.95	27.36	27.18	23.62
LOC_Os05g15820.1	0.74	0.65	0.53	0.76	0.47	0.59	0.4	0.89	0.49	0.47	0.35	0.64	0.45	0.38	0.36
LOC_Os03g58830.1	12.57	11.17	10.58	22.18	15.63	16.09	16.71	24.72	16.87	25.67	18.44	21.26	12.77	13.24	12.83
LOC_Os10g19130.1	0.05	0	0.02	0.04	0.03	0.13	0	0	0.07	0.03	0.01	0.03	0.01	0.01	0
LOC_Os01g55020.6	0.81	0.74	0.47	0.37	0.83	0.97	0.24	0.93	0.97	0	1.27	0.52	0.45	1.45	0.36
LOC_Os02g55770.4	1.3	0.95	1.19	2.66	3.24	2.31	1.87	2.41	1.57	2.81	1.86	1.74	2.33	2.62	2.12
LOC_Os02g45660.1	11.73	13.23	11.25	17.68	9.46	12.54	8.12	11.88	9.24	15.44	12.55	13.15	24.22	27.41	23.3
LOC_Os02g20844.2	0.67	0.34	0.25	0.55	0.86	0.61	0.86	1.08	0.41	0.96	1.12	0.96	1.69	1.47	1.02
LOC_Os01g33830.1	0	0	0	0	0	0.16	0	0	0	0	0	0	0	0	0
LOC_Os01g31360.3	8.45	7.15	13.54	7.9	10.92	15	1.8	2.67	1.99	5.67	4.47	6.01	7.83	7.73	10.73
LOC_Os01g66270.1	0.35	0.2	0	0	0	0	0	0.34	0	0	0.09	0.13	0	0.12	0
LOC_Os01g38620.1	229.68	258.28	266.82	228.96	293.8	307.84	331.04	303.39	392.69	255.74	301.02	291.73	252.74	244.07	250.11
LOC_Os07g14280.1	84.36	77.55	66.84	86.78	96.01	75.17	103.11	129.44	98.77	106.76	140.59	96.94	97.28	95.45	77.03
LOC_Os03g27590.1	16.69	15.62	12.45	9.36	9.74	6.32	11.02	11.92	9.03	12.82	14.29	9.74	21.56	21.91	15.56
LOC_Os04g19114.1	0	0	0	0.01	0	0.02	0	0	0.02	0	0	0	0	0	0
LOC_Os01g12040.1	0	0	0	0	0	0.05	0	0	0	0	0	0	0	0.07	0
LOC_Os04g06920.1	0	0	0	0	0	0	0	0	0.11	0	0	0.06	0	0	0
LOC_Os10g42710.2	14.68	14.78	13.88	17.94	21.39	18.02	7.88	12.81	6.91	16.61	7.09	8.57	26.76	27.42	24.06
LOC_Os01g10280.4	0.39	0.44	0.07	0.15	0.24	0.25	0.49	1.13	0.66	0.57	0.98	0.55	0.35	0.21	0.1
LOC_Os02g58180.1	0.1	0.19	0.2	0.38	0.57	0.16	0.31	0.13	0.14	0.52	0.28	0.11	0.06	0.06	0.06
LOC_Os01g68589.1	7.88	4.12	2.89	4.81	7.87	4.07	6.8	7.68	5.34	2.47	3.98	1.87	20.57	23.5	14.3
LOC_Os10g30600.2	5.6	2.26	0.64	3.14	3.85	0	0	1.14	0	0.84	0.62	0	0	0	0.32
LOC_Os05g39060.1	46.23	44.79	47.6	35.29	57.44	48.14	95.95	92.51	87.65	49.55	57.04	47.45	74.53	75.74	75.74
LOC_Os08g02350.1	0.23	0.08	0	0.42	0.34	0.42	0.07	0.21	0	0.18	0.27	0.44	0.39	0.12	0.88
LOC_Os03g17120.1	33.51	35.17	31.27	52.58	49.63	48.05	55.38	45.49	46.9	49.81	54.13	44.27	45.69	46.87	44.69
LOC_Os02g34840.1	31.21	29.77	17.64	62	59.99	34.24	57.05	84.72	37.34	41.93	57.06	30.79	22.27	25.24	15.91
LOC_Os03g41960.1	0.02	0.02	0	0.02	0.01	0.01	0.01	0	0	0.04	0.01	0.02	0.01	0.04	0.03
LOC_Os10g42072.1	0	0	0	0	0	0	0	0	0	0	0	0	0	0	0.08
LOC_Os08g42140.1	0	0	0	0	0	0	0	0	0	0	0	0.01	0	0	0
LOC_Os01g54210.1	28.61	21.7	18.87	35.4	21.21	17.12	8.22	12.71	8.92	32.68	13.01	15.01	16.49	19.77	19.67
LOC_Os07g02950.1	0.5	0.6	0.49	1.19	2.02	0.92	1.59	2.06	0.88	0.82	0.9	0.83	0.92	1.33	1.32
LOC_Os01g64080.1	0	0	0	0	0	0	0.01	0	0	0	0	0	0.01	0	0
LOC_Os01g39290.1	5.32	5.37	1.87	6.17	8.19	2.26	9.21	11.41	4.72	9.84	17.74	4.96	6.9	8.68	3.64
LOC_Os01g13540.1	4.89	7.47	2.47	7.91	7.53	2.06	9.71	21.82	6.7	10.9	7.09	2.16	5.02	3.95	7.05
LOC_Os05g23620.2	5.54	7.31	6.29	7.54	8.74	9.98	17.22	8.2	14.26	15.39	21.24	24.22	3.69	2.45	6.04
LOC_Os01g67180.1	12.69	10.8	11.39	16.71	19.72	15.94	28.01	40.79	32.15	13.6	14.24	13.38	11.73	11.82	13.3
LOC_Os01g41040.1	0	0.08	0.1	0.17	0.1	0.26	0.18	0.19	0.11	0.27	0.14	0.11	0.1	0.1	0.2
LOC_Os04g42784.1	3.21	3.03	2.47	6.73	6.23	6.38	5.61	10.6	7.82	4.39	4.88	4.98	1.63	1.07	1.1
LOC_Os01g52130.1	43.99	36.22	40.19	25.72	23.34	23.84	12.99	8.39	12.92	13.43	11.52	12.53	60.47	60.26	57.75
LOC_Os02g46962.2	33.51	29.42	29.33	9.46	11.71	7.58	6.14	5.44	8.79	5.84	13.88	19.43	41.52	41.77	39.95
LOC_Os05g33930.1	1.47	0.72	1.24	0	2.07	0.31	1.77	1.75	3.13	2.2	3.2	3.69	0.38	0.39	0.3
LOC_Os01g42210.1	0	0	0	0	0	0	0	0	0.13	0	0	0	0	0	0
LOC_Os01g71780.1	1.12	0.57	0.81	2.97	1.9	0.97	1.57	3.31	0.95	1.48	1.42	0.67	5.11	4.41	4.26
LOC_Os01g55570.1	40.93	53.35	61.39	39.3	32.44	44.88	30.45	41.88	45.1	27.57	30.9	39.56	33.79	33.64	34.12
LOC_Os01g35230.1	0.46	0.65	0.26	1.32	0.22	0.3	0.16	0.74	0.09	0.23	0.09	0	0.39	0.47	0.17
LOC_Os03g56890.1	0.14	0.08	0	0.08	0	0	0	0.09	0	0	0	0	0	0	0
LOC_Os06g34250.1	0	0	0	0	0	0	0	0	0.05	0	0	0	0	0	0
LOC_Os08g13060.1	1.27	1.39	1.27	1.5	2.56	1.28	3.69	2.74	2.83	1.16	1.89	1.75	1.95	2.07	0.96
LOC_Os08g33488.1	0	0	0	0	0	0	0	0	0	0	0	0	0.1	0	0.29
LOC_Os01g58520.1	0	0.07	0	0.18	1.01	0.48	0	0	0	0	0	0	2.42	0.57	1
LOC_Os05g49650.1	8.21	10.3	7.56	8.67	9.37	5.53	0.55	4.85	2.27	7.03	8.24	6.15	6.41	6.58	4.95
LOC_Os12g35440.1	2.41	1.74	1.2	0	0	0	0	0	0	0	0	0	0	0	0
LOC_Os07g03150.3	0.1	0.18	0	0	0.36	0	0.98	0	0.53	0.58	0	0.51	0.44	0	0
LOC_Os02g42400.1	0	0	0.65	0	0	0.33	0	0	1.46	0.33	0	0.77	0	0.42	0.96
LOC_Os07g36820.2	6.45	7.34	2.08	7.13	5	3.32	2.71	8.19	1.7	8.7	4.8	3.03	5.99	5.59	2.9
LOC_Os11g43430.1	0	0.01	0	0	0	0.02	0	0.02	0	0	0.04	0.06	0	0	0.08
LOC_Os06g47760.1	1.56	2.06	1.73	0.69	0.99	0.96	1.91	2.17	2.54	1	1.49	0.98	2.93	2.73	3.34
LOC_Os01g04920.3	0	0	0	0	0	0	0.43	0	0.1	0	0.08	0.14	0	0.09	0
LOC_Os08g06320.1	0.03	0.04	0	0	0	0.05	0	0	0	0	0.03	0	0	0.05	0
LOC_Os12g17880.1	2.36	1.67	2.37	1.44	1.98	1.53	1.75	3.01	2.22	1.4	0.92	1.25	4.97	5.39	4.78
LOC_Os02g41580.1	97.65	115.14	45.36	118.97	156.06	60.03	226.72	114.14	96.77	78.08	298.04	93.25	82.82	106.9	28.96
LOC_Os03g15000.2	0	0	0	0.26	0	8.26	0	0	0	0	0	0	0	0	63.66
LOC_Os12g38840.1	0.06	0	0	0	0	0	0.05	0	0	0.03	0	0	0	0.04	0
LOC_Os01g52500.2	46.57	56.09	38.51	37.34	38.37	29.06	73.13	33.21	43.44	53.69	75.78	49.55	38.27	44.17	32.28
LOC_Os01g24400.1	0	0	0	0	0	0	0	0.01	0	0	0	0	0	0	0
LOC_Os02g06830.1	0.02	0	0	0	0.89	0.66	0	0.7	0.2	0.81	1.58	0.06	1.58	0.94	0
LOC_Os06g03760.3	0	0	0	0	5.47	0	0	0	0	0	0	0	0	0	0
LOC_Os08g35220.2	0.54	0.63	0.81	0.93	0.98	0.82	0.69	0.65	0.78	1.15	0.65	1.27	0.7	0.79	0.32
LOC_Os01g37560.1	60.15	58.5	57.9	68.2	75.88	76.54	70.37	72.71	71.78	55.85	59.48	58.33	93.69	93.79	108.24
LOC_Os05g43880.1	1.09	1.12	0	2.11	0	0	0	0.01	0	1.07	0.18	0	0.02	1.13	0
LOC_Os08g45040.1	28.54	26.6	24.72	31.94	24.55	22.17	40.66	42.24	28.61	35.11	47.42	32.96	17.61	17.29	16.44
LOC_Os05g49160.1	87.93	82.55	95.34	114.25	110.28	129.14	59.6	58.24	71.24	89.69	66.17	81.69	129.06	127.62	150.07
LOC_Os06g09370.1	9.97	10.93	10.18	13.1	16.72	12.76	4.63	5.48	9	3.72	5.25	10.52	6.33	6.57	10.43
LOC_Os03g62480.1	0.03	0.17	0.11	0.06	0.04	0.03	0.13	0.1	0.22	0.09	0.13	0	0	0	0
LOC_Os02g57630.4	0.95	0.66	0.45	1.85	2.47	0.98	1.46	1.92	1.22	1.5	2.48	1.11	1.86	1.51	0.78
LOC_Os02g56740.2	1.38	0.25	0.95	0.43	0.84	0.21	0.27	0.32	0.2	0.57	0.4	0.39	0.48	0.55	0.75
LOC_Os07g41970.1	0.1	0	0	0	0.14	0.25	0.13	0.13	0.27	0	0	0.15	0	0	0
LOC_Os12g05050.1	125.02	113.6	106.32	54.91	128.29	87.28	241.09	137.46	181.41	183.53	366.34	268.75	91.03	98.45	88.82
LOC_Os12g13660.1	15.29	14.8	15.94	23.01	27.26	27.48	21.29	32.68	29.71	26.01	22.62	23.19	11.36	11	11.53
LOC_Os10g41240.2	0.44	0.59	0.07	0.86	1.17	0.41	0.88	0.7	0.74	0.74	0.44	0.36	0.5	0.89	0.44
LOC_Os01g28680.10	0	0	0	0	0.17	0	0	0	0	0	0	0	0	0	0
LOC_Os07g39870.1	202.62	225.1	185.02	165.03	187.33	172.38	185.41	189.19	162.76	122.75	209.55	156.4	267.6	261	241.51
LOC_Os04g53540.3	0.7	0.46	1.16	1.99	3.58	1.08	2.75	1.97	2.82	4.74	1.03	4.15	1.18	3.26	2.31
LOC_Os01g04210.1	0.2	0	0	0.19	0.05	0.1	0.15	0.05	0.16	0.23	0.11	0.24	0.21	0.16	0.05
LOC_Os08g16720.1	0.85	0.22	0.08	0.69	0.8	0	0.24	0.85	0.09	0.53	0.69	0.1	0.68	0.6	0
LOC_Os01g55799.1	0.2	0.34	0.61	0.54	0.5	0.56	0.08	0.28	0.44	0.55	0.39	0.03	0.38	0.21	0.3
LOC_Os06g49505.1	11.83	8.35	3.78	7.4	12.27	3.93	6.18	6.28	3.11	8.25	11.93	4.17	5.85	5.89	2.4
LOC_Os05g08350.1	1.52	1.69	1.41	1.47	2.26	1.77	2.97	3.68	2.58	2.57	3.4	1.65	2.28	1.87	1.99
LOC_Os02g02950.1	2	2.07	1.75	4.72	5.22	4.72	1.33	2.22	1.63	2.42	1.37	1.41	1.01	0.93	0.96
LOC_Os02g25770.1	0	0	0.01	0	0.01	0	0	0	0.01	0	0	0	0.5	0.54	0.59
LOC_Os06g38040.1	0.75	0.25	0.6	0.5	1.33	0.56	0.28	2.26	0.98	0.29	0.07	0.12	1.18	1.14	0.98
LOC_Os10g34200.1	7.06	5.96	5.66	4.31	8.32	6.25	8.46	9.46	8.88	4.47	8.05	5.88	4.29	6.19	4.48
LOC_Os05g50710.1	88.78	89.2	113.08	72.1	34.01	65.15	57.09	52.5	70.8	152.46	51.69	102.25	170.77	168.5	210.42
LOC_Os01g50720.1	27.45	23.33	31.91	16.99	34.26	23.8	74.84	41.95	53.3	48.79	68.12	55.99	29.18	27.88	31.11
LOC_Os06g36700.1	145.68	131.95	145.38	213.36	181.42	217.21	196.97	268.57	250.41	199.13	241.06	231.61	87.61	87.04	90.96
LOC_Os11g14544.7	0	0	0	0	0.05	0	0.05	0.04	0.18	0	0	0	0.05	0	0
LOC_Os01g24310.1	0	0	0	0	0	0	0	0	0	0.02	0	0	0.23	0.14	0.53
LOC_Os02g19260.1	0	0	0	0	0	0	0	0	0	0	0	0	0.2	0	0.18
LOC_Os03g48600.9	0	0	0	0	0	0	0.38	0	0	0.03	0.96	0	1.28	2.17	0
LOC_Os10g27230.3	0.99	1.26	0	0.71	0.32	0.28	0.75	0.62	1.25	0.78	1.03	0.56	0.15	0.55	0.57
LOC_Os07g36370.1	0.03	0	0	0.06	0.07	0.1	0.03	0.1	0.11	0.06	0.07	0	0.03	0	0
LOC_Os01g17390.1	14.74	11.56	14.42	13.3	24.15	19.6	16.94	17.33	17.92	9.49	13.48	12.13	16.65	15.71	16.83
LOC_Os06g48680.1	2.04	2.89	1.84	1.13	0.85	0.29	1.76	1.64	0.54	1.05	1.37	0.59	4.51	4.44	1.26
LOC_Os01g13660.2	25.98	30.93	22.45	28.43	32.75	22.04	29.83	52.43	25.94	19.42	25.74	19.03	13.8	13.97	12.16
LOC_Os04g33310.1	12.51	16.45	7.83	3.96	5.09	2.09	4.13	3.54	2.35	5.33	7.54	2.8	17.74	21.25	8.84
LOC_Os02g28640.1	0	0	0	0	0	0	0.35	0	0	0	0	0	0	0.19	0
LOC_Os01g06160.1	0.05	0.02	0.04	0.02	0.04	0.12	0.02	0.08	0.06	0.05	0.03	0.05	0.06	0	0.08
LOC_Os01g57940.1	0.03	0	0	0	0	0	0	0	0	0	0	0	0	0	0
LOC_Os01g56100.1	20.65	20.22	20.5	22.45	30.3	26.69	35.61	34.72	34.23	20.21	27.76	23.57	19.63	20.93	18.74
LOC_Os01g46850.1	0	0	0	0	0	0.09	0	0.09	0	0	0	0	0	0	0
LOC_Os09g32610.1	2.37	1.76	2.08	2.43	2.83	2.82	8.15	6.54	6.77	3.8	7	5.73	1.61	1.72	2.3
LOC_Os04g39590.1	0	0	0	0	0	0	0	0	0.09	0.07	0.06	0	0.08	0	0
LOC_Os01g39670.1	0	0.03	0	0.2	0.08	0.18	0.04	0.37	0.31	0.03	0.11	0.22	0.04	0.07	0.04
LOC_Os09g28700.1	0.13	0	0.15	0	0	0	0.16	0.16	0.33	0	0	0	0	0	0.15
LOC_Os05g40770.1	7.8	10.03	11.25	12.79	5.33	9.8	1.69	2.4	2.19	14.35	3.02	8.87	40.37	42.25	44
LOC_Os01g62080.1	5.67	2.63	4.91	5.71	8.65	4.95	1.57	4.89	2.73	3.07	3.84	0	4.96	3.41	3.81
LOC_Os06g08140.1	26.6	24.87	24.07	29.52	33.21	32.59	17.15	29.72	23.82	28.58	31.16	29.93	42.31	42.54	42.78
LOC_Os02g21880.1	52.74	56.5	65.4	51.53	56.56	59.35	62.11	74.78	75.67	54.2	53.19	59.9	75.91	75.96	91.57
LOC_Os01g01689.1	0.06	0.02	0	0.05	0.06	0.06	0.09	0	0	0.08	0	0.01	0.03	0	0.06
LOC_Os02g45054.4	0.62	0	0	0	0	0.24	1.42	1.31	0.6	1.5	0	1.08	2.06	2.22	2.44
LOC_Os02g29000.1	0	0	0.22	0	0	0	0	0	0	0	0	0	0	0	0
LOC_Os05g11600.1	47.97	43.98	38.7	31.31	22.02	10.21	1.17	13.06	2.27	14.48	2.25	6	13.31	17.07	12.18
LOC_Os02g43194.1	2.49	2.55	4.14	3.23	3.25	4.51	3.26	2.84	4.67	1.18	2.36	2.55	1.67	1.37	2.1
LOC_Os01g23280.1	0	0.05	0	0	0	0	0	0	0	0	0	0	0	0	0
LOC_Os03g42450.1	0	0.15	0	0	0	0	0	0	0	0	0	0	0	0	0
LOC_Os04g11310.1	0	0	0	0.03	0.01	0.01	0	0	0	0.01	0	0.02	0.01	0	0
LOC_Os09g06400.1	0	0	0	0	0	0	0	0	0	0	0	0	0	0	0.17
LOC_Os01g28520.1	0	0	0	0.05	0	0.05	0	0	0	0	0	0	0	0	0
LOC_Os10g32300.1	0.08	0.14	0.31	0.14	0.44	0.13	0.18	0.32	0.14	0.11	0.23	0.36	0	0.07	0
LOC_Os01g01510.2	2.07	0.25	1.59	2.36	0.68	1.01	0.72	2.1	2.52	1.07	1.64	1.02	0.61	0.63	1.14
LOC_Os06g02410.1	4.78	5.55	3.43	2.75	3.55	2.26	16	11.04	7.42	1.5	3.77	1.75	0.95	0.67	0.43
LOC_Os05g02780.3	153.1	135.38	140.9	113.89	102.51	102.38	86.79	90.01	73.55	137.31	117.54	116.54	78.07	75.52	76.42
LOC_Os01g06990.1	0	0	0	0	0	0	0.31	0	0	0	0.21	0	0.13	0	0
LOC_Os02g43430.1	1.77	1.6	1.8	1.03	1.16	1.01	0.68	0.82	0.77	0.49	0.71	0.54	2.2	2.73	2.7
LOC_Os01g43530.1	0.78	0	0.55	0.13	0.77	0.81	0.27	0.71	0.73	0.76	0.11	0.64	0	0.29	0
LOC_Os01g13660.1	0.51	1.24	0.7	1.2	1.68	0.94	0.86	1.5	0.83	0.51	1.23	0.79	0.2	0.55	0.15
LOC_Os04g53470.1	0.6	0.78	0.84	0.35	0.72	0.58	0.65	0.99	0.73	0.31	0.54	0.4	5.87	5.47	7.71
LOC_Os03g24390.1	1.76	2.57	2.38	0.47	0.48	0.17	0.55	0.87	0.36	2.26	0.59	1.73	4.71	4.37	4.73
LOC_Os01g50470.1	1.88	1.44	1.09	2.11	1.3	2.09	2.96	2.57	4.09	2.38	2.19	2.59	1.77	1.85	1.13
LOC_Os03g43090.1	0	0	0	0	0.01	0	0	0	0	0	0	0	0	0	0
LOC_Os04g36740.2	0	0.09	0	0	0.04	0.08	0	0.11	0.04	0	0	0	0	0	0
LOC_Os06g43710.1	58.94	52.58	60.95	51.9	69.72	64.2	80.9	85.81	87.59	79	84.01	92.4	64.11	63.19	63.89
LOC_Os01g19630.4	0	0.47	0	0	0.43	0	1.62	0.71	2.93	0	0	0	0.57	0	0
LOC_Os07g06880.1	6.35	7.53	1.87	8.38	11.07	3.47	8.12	6	3.7	7.17	11.93	4.3	6.58	9.46	1
LOC_Os02g19470.1	0	0	0	0	0	0	0	0	0	0	0	0	0.02	0	0
LOC_Os07g03025.1	0	0	0.07	0	0	0	0	0	0	0.06	0	0	0	0.1	0.16
LOC_Os12g02910.1	10.83	10.18	8.46	24.47	25.88	22.77	19.54	30.39	18.56	35.96	23.55	26.07	14.67	14.54	14.14
LOC_Os11g12830.1	0	0.04	0	0	0	0	0	0	0.1	0	0	0	0	0	0.04
LOC_Os01g70710.1	7.58	6.17	8.27	3.59	2.99	4.49	7.99	3.96	9.51	7.54	7	10.59	4.82	3.75	5.8
LOC_Os03g63074.3	0.28	0.18	0.32	0.82	1.09	1.08	0.82	0.72	0.75	0.63	0.45	0.63	0.22	0.57	0.22
LOC_Os07g30410.1	0	0.18	0.09	0	0	0	0	0	0	0	0	0	0	0	0
LOC_Os03g32730.1	0.18	0	0.17	0.14	0.02	0.36	0.06	0.11	0.28	0.14	0.08	0.18	0	0.1	0.21
LOC_Os01g62500.1	8.71	8.88	7.14	17.67	16.95	16.6	21.55	28.57	21.68	11.37	12.53	10.88	10.02	9.99	9.95
LOC_Os04g29820.1	0	0.07	0	0	0	0	0	0	0	0	0	0	0	0	0
LOC_Os04g53150.1	0.22	0	0	0	0	0	0.27	0	0.54	0.72	0.43	0.29	0	0	0
LOC_Os01g27270.1	0	0	0	0	0	0	0	0	0	0	0	0	0	0.09	0
LOC_Os10g20570.1	0	0	0	0	0	0	0	0	0	0	0	0	0	0	0.02
LOC_Os09g04924.1	0.94	1.19	1.27	1.61	2	1.71	1.39	2.4	1.5	1.31	1.05	1.83	1.08	1.09	0.9
LOC_Os04g01770.1	0	0	0	0	0	0	0.08	0	0	0	0	0	0	0	0
LOC_Os09g17750.1	0.89	1.23	0.19	0.35	0.8	0.06	0.53	1.1	0.03	0.69	0.85	0.63	0.42	0.67	0.27
LOC_Os12g20390.3	1.99	2.3	0.34	0	0	0	6.97	3.38	2.9	0	0	0	0	0	0
LOC_Os01g39134.1	13.9	10.64	11.89	18.58	23.85	20.72	22.15	19.64	19.73	18.43	21.25	18.3	6.33	6.26	6.85
LOC_Os04g42451.1	1.37	0.94	1.39	1.97	1.12	1.47	1.61	3.51	1.89	1.37	1.2	1.19	0.51	0.61	0.64
LOC_Os11g04295.1	0.75	0.56	0.38	1.64	1.99	1.88	1.2	2.57	1.48	1.11	0.95	0.95	0.94	0.78	0.84
LOC_Os09g32526.2	0	0	0	0.24	0.13	0	0	0	0.16	0.58	0.18	0	0.41	0.23	0
LOC_Os05g47660.1	0	0	0.14	0	0	0	0	0.14	0	0.05	0	0	0	0	0
LOC_Os04g25810.1	0	0	0.07	0	0.07	0	0	0.2	0.14	0	0	0	0	0	0
LOC_Os10g18650.1	0	0.01	0.01	0.13	0.29	0.24	0.01	0	0.03	0	0	0.02	0.08	0.05	0.06
LOC_Os06g19430.1	0	0.06	0	0	0	0	0	0	0	0	0	0	0	0	0
LOC_Os10g15130.1	0	0.03	0.02	0.04	0.1	0.1	0	0	0	0.02	0	0.02	0	0.04	0.02
LOC_Os11g32960.1	0	0.03	0.03	0.03	0.03	0	0	0.06	0	0	0.02	0.04	0.19	0.35	0.12
LOC_Os03g63410.2	0.8	0.43	0.32	1.66	1.8	1.15	1.05	3.19	1.73	1.52	1.42	0.52	0.9	1.45	0.59
LOC_Os02g38430.1	8.22	7.8	7.96	10.01	10.71	11.33	28.94	19.13	24.57	25.48	34.59	29.39	5.72	6.62	5.64
LOC_Os02g32230.1	9.86	9.07	8.1	0	0.01	0	6.97	12.73	9.21	8.96	9.08	7.09	0	0	0
LOC_Os01g69240.1	0	0	0	0.04	0.04	0	0.36	0.43	0.72	0.04	0.16	0	0	0	0
LOC_Os12g26044.3	0.63	0.7	0.16	0.25	0.71	0.88	1.01	1.11	1.33	1.02	1.09	0.68	1.65	2.5	1.19
LOC_Os04g44820.1	154.78	149.28	216.48	92.01	48.97	104.71	66.87	113.08	102.36	149	38.96	111.25	111.93	107.97	132.21
LOC_Os06g05800.1	5.45	6.07	7.12	7.89	7.22	6.35	7.75	11.88	10.93	5.69	8.13	8.72	5.23	5.89	6.67
LOC_Os12g44100.1	4.45	2.87	2.48	3.02	6.33	3.52	3.22	3.92	3.3	3.01	2.97	2.4	2.84	3.47	2.34
LOC_Os02g38660.1	0.03	0.04	0.07	0.1	0.16	0.13	0.02	0	0.07	0.07	0.04	0.14	0.08	0	0.06
LOC_Os12g06670.1	36.35	34.16	35.76	32.55	41.75	35.7	12.75	17.68	15.6	28.12	14.49	18.84	29.32	28.65	29.29
LOC_Os11g26990.1	20.07	15.35	15.94	24.01	37.46	28.8	137.28	79.64	93.16	73.24	120.88	83.31	6.71	6.21	6.45
LOC_Os01g40094.1	73.03	74.6	81.28	81.31	99.09	98.31	44.45	44.48	50.1	49.67	31.47	43.42	51.65	52.4	57.23
LOC_Os02g16860.1	0	0	0	0	0	0	0	0	0	0	0.03	0	0	0	0
LOC_Os01g28690.1	6.43	6.93	9.37	8.2	7.64	9.3	8.58	11.85	12.55	8.3	7.89	10.36	4.85	5.14	6.45
LOC_Os07g29820.1	8.71	9.72	9.06	8.83	10.64	9.99	5.75	6.48	7.86	13.7	6.62	10.48	18.12	18.66	18.1
LOC_Os04g38790.1	78.86	87.59	68.13	44.87	26.41	25.99	54.19	14.66	23.12	134.68	53.16	81.16	28.48	26.36	24.41
LOC_Os11g32859.1	1	0.38	0.08	0.75	1.07	0.76	2.11	0.92	2.58	1.77	1.77	0.7	0.79	0.81	0.94
LOC_Os01g38510.1	5.42	2.93	10.85	10.06	5.84	10.63	4.85	6.24	8.48	8.39	4.99	12.48	9.26	9.26	20.55
LOC_Os02g50930.1	8.58	9.1	8.65	12.23	14.06	11.71	14.16	12.75	14	15.68	17.63	14.43	9.4	9.21	8.1
LOC_Os06g48770.1	19	19.35	19.1	17.21	19.11	16.1	23.22	20.44	20.2	19.37	20.73	20.47	24.5	23.91	22.55
LOC_Os01g55260.2	0.29	0.24	0	0	1.12	1.16	0.36	0.52	1.19	0.9	0.93	0.8	0.32	0.61	0.48
LOC_Os09g32964.1	24.2	30.87	10.51	21.35	28.36	10.4	56.16	40.28	20.09	48.86	52.5	28.66	4.82	5.45	3.3
LOC_Os03g52640.1	9.84	8.79	9.85	11.19	11.73	11.86	14.04	21.62	15.81	6.27	12.72	6.63	8.7	9.02	7.31
LOC_Os02g11750.1	32.34	31.14	26.22	57.51	42.82	35.07	43.37	58.61	42.63	36.06	51.88	36.48	32.88	34.54	27.53
LOC_Os01g44390.1	0.51	0.43	0.25	0.35	0.42	0.37	0.13	1.17	0.27	0.12	0.3	0.29	1.71	1.47	2.42
LOC_Os02g13660.1	6.15	6.02	7.98	2.48	4.13	4.46	4.64	3.58	5.26	17.8	15.38	18.38	2.56	2.83	3.81
LOC_Os10g22410.2	0.43	0.67	0.09	0.42	0.91	0	0.3	0.68	0.1	0.85	0.41	0.22	0.24	0.48	0
LOC_Os07g07610.1	15.65	13.13	17.12	23.01	20.65	26.73	26.05	33.09	30.27	25.98	28.15	30.75	14.74	15.13	19.39
LOC_Os01g04699.1	0.21	0.12	0.39	0.24	0.15	0	0.39	0	0	0.12	0.2	0.15	0	0.14	0
LOC_Os12g34950.1	0.26	0.2	0.28	0.27	0.35	0.67	0.2	0.34	0.47	0.26	0.38	0.34	0.67	0.71	1.04
LOC_Os10g41450.1	11.98	7.32	11.96	14.65	17.21	20.2	17.15	15.58	19.07	12.9	14.47	16.8	11.96	9.78	13.89
LOC_Os05g35410.1	14.43	13.45	14.45	14.8	11.72	10.65	2.7	5.1	6.58	10.11	12.09	8.97	7.33	10.5	9.2
LOC_Os01g59600.1	95.57	100.51	115.24	116.4	97.89	127.55	233.36	167.69	211.66	165.57	214.54	202.83	90.64	84.49	92.21
LOC_Os12g07450.1	42.09	37.78	37.51	43.07	50.28	49.35	38.84	44.31	46.27	47.23	51.88	50.48	39.68	40.44	38.55
LOC_Os01g61440.1	27.87	25.05	15.19	13.74	14.45	7.58	3.13	5.07	2.91	14.75	12.04	6.39	20.27	20.92	10.77
LOC_Os06g07850.1	0.01	0	0	0	0	0	0	0	0	0	0	0	0	0	0
LOC_Os01g54090.1	2.94	1.73	1.52	1.14	1.52	0.98	4.52	1.47	2.34	3.28	5.45	2.79	0.61	0.93	1.08
LOC_Os12g38720.1	81.2	77.99	96.93	144.85	183.19	206.71	546.95	220.36	451.39	296.98	302.85	366.87	43.53	50.56	60.79
LOC_Os04g46270.1	0	0.04	0	0	0	0	0	0	0	0.14	0	0	0.05	0	0
LOC_Os02g30624.2	17.92	15.26	23.03	48.31	47.27	43.98	28.22	37.54	36.8	23.8	27.39	39.17	22.87	23.96	19.96
LOC_Os02g38350.2	12.8	15.95	14.81	19.81	22.27	24.84	52.37	44.97	54.91	27.55	33.38	35.18	11.44	10.93	11.77
LOC_Os02g26870.1	0	0	0	0	0	0	0	0	0.01	0	0	0	0.06	0	0
LOC_Os01g59950.1	9.29	11.31	4.46	3.08	4.39	1.46	2.85	3.83	1.1	7.86	10.99	4.98	4.7	7.41	2.69
LOC_Os02g07050.1	0.69	0.67	0.81	1.2	1.33	1.34	1.9	2.51	2.37	1.37	1.55	1.28	0.56	0.49	0.41
LOC_Os09g28730.1	4.66	4.52	2.05	6.47	8.08	4.36	4.1	5.24	3.03	4.95	5.73	3.33	3.54	4.32	2.02
LOC_Os01g73620.1	15.2	13.4	14.23	17.68	16.68	17.06	14.59	17.82	16.77	18.07	11.97	13.94	13.67	17.44	13.67
LOC_Os04g24610.1	3.89	4.4	2.98	5.78	5.3	5.61	2.67	3.01	3.48	2.82	3.04	1.92	3.82	4.05	3.29
LOC_Os04g47780.1	11.74	13.52	6.7	25.41	33	14.28	3.94	2.36	1.69	6.48	3	2.5	24.01	23.8	15.47
LOC_Os01g16090.1	54.78	45.19	38.13	62.46	54.95	39.24	35.2	55.55	39.9	47.9	52.07	38.38	52.26	54.94	41.99
LOC_Os12g27600.1	0	0	0	0	0	0	0	0	0	0	0	0	0.04	0	0.1
LOC_Os01g05105.1	0	0	0	0	0	0	0	0.01	0	0	0	0	0	0	0
LOC_Os01g31370.1	48.34	48.14	41.78	67.06	51.5	44.8	26.42	8.16	13.53	57.26	37.55	40.31	73.42	76	70.14
LOC_Os02g38640.1	0	0	0	0.04	0	0	0	0	0	0.07	0	0	0	0	0.07
LOC_Os05g31770.1	18.09	16.02	20.74	20.31	21.09	25.05	32.91	28.88	32.08	21.01	26.25	29.18	20.62	21.69	28.25
LOC_Os01g54610.1	0	0	0	0	0	0	0	0	0	0	0	0	0.13	0	0.12
LOC_Os01g05480.3	0.08	0.06	0.08	0.16	0.36	0	1.25	0.1	0.98	0.26	2.21	1.04	0.09	0	0.1
LOC_Os05g34550.1	0	0	0	0	0	0	0	0	0	0	0	0	0.13	0	0.12
LOC_Os10g08550.3	0.19	0.37	1.3	0.24	0	1.52	0.91	0.26	1	0.94	1.22	1.2	0.93	0.46	0
LOC_Os04g41140.1	2.24	1.53	1.31	4.98	5.2	4.31	4.51	6.93	4.4	3.71	4.56	5.01	1.79	1.4	1.18
LOC_Os07g38800.1	0.02	0.09	0.05	0.06	0.05	0	0	0.14	0	0	0.07	0.05	0.07	0.04	0.07
LOC_Os12g34016.1	19.56	16.85	19.74	45.38	42.3	41.39	27.57	53.36	34.57	33.43	28.29	30.94	24.59	23.98	22.18
LOC_Os02g12870.2	2.56	3.49	4.96	5.5	4.62	7.06	3.97	3.32	4.93	3.55	3.53	6.42	6.88	6.57	5.91
LOC_Os01g23370.1	0	0	0	0	0	0	0	0	0	0.02	0.02	0	0.08	0	0
LOC_Os02g14970.1	0.09	0	0.11	0	0	0.22	0.22	0.34	0	0	0	0	0	0	0.21
LOC_Os01g08190.1	5.59	3.91	6.21	8.12	4.57	7.91	6.73	8.19	9.4	6.95	4.58	6.13	3.98	4.31	5.25
LOC_Os03g35894.1	0.08	0	0	0	0	0	0.1	0.1	0	0.09	0	0	0	0.21	0.1
LOC_Os12g06840.1	0.04	0.04	0	0	0	0	0	0	0	0	0	0	0	0	0.05
LOC_Os11g34940.1	21.22	22.17	5.78	22.83	15.52	7.69	10.07	22.75	8.59	9.46	17.65	6.22	5.5	4.81	1.64
LOC_Os08g01040.1	1.13	0.69	0.53	1.28	2.18	0.81	0.79	2.22	0.99	1.28	1.07	0.21	1.5	1.43	0.61
LOC_Os03g24040.1	18.08	18.33	17.62	17.85	18.82	18.83	34.27	25.04	31.6	18.8	27.57	26.07	16.28	17.14	16.83
LOC_Os01g46120.3	0.4	0.57	0	0	0.54	0.21	0	0.92	0.23	0	0.22	0	0.24	0.26	0
LOC_Os04g31120.4	0.06	0	0	0	0	0	0	0	0	0	0	0	0	0	0
LOC_Os02g46100.1	35.55	44.09	35.96	24.87	8.99	12.09	4.45	37.12	16.02	11.41	6.01	4.97	1.8	4.11	1.66
LOC_Os02g46120.1	0.39	0	0.43	0.77	0.31	0.2	0.44	0.46	0.24	0.5	0.24	0.57	0.4	0.2	0
LOC_Os07g07450.1	7.23	5.89	0.6	4.98	4.67	0.51	2.99	1.05	0.27	4.11	9.23	0.99	1.74	2.19	0.08
LOC_Os01g69110.1	44.39	41.44	45.13	43.42	43.23	43.57	57.97	75.69	70.59	42.99	46.79	49.62	31.22	27.05	38.04
LOC_Os04g40170.1	0	0	0	0	0	0.59	0	0	0	0	0	0	0	0	0
LOC_Os07g22730.1	0.16	0.12	0	5.12	5.69	6.84	0.33	2.88	0.88	0.62	0.41	0.64	10.1	10.12	7.87
LOC_Os02g20020.1	0	0	0.01	0	0	0	0	0	0	0	0	0	0.02	0	0.02
LOC_Os11g03410.1	14.7	11.92	12.03	14.27	19.73	16.2	11.81	12.95	12.73	11.21	11.88	10	15.5	15.19	13.59
LOC_Os01g52630.1	7.56	8.81	9.93	6.52	7.66	8.44	9.21	9.67	9.92	5.91	5.48	6.1	10.08	9.97	9.64
LOC_Os03g21250.1	16.46	14.36	15.24	24.89	29	28.89	31.93	38.73	36.49	46.43	35.6	41.5	20.16	21.65	21.3
LOC_Os02g07730.1	3.85	4.64	3.67	4.4	5.87	4.42	5.19	5.07	4.92	2.51	4.36	3.39	3.88	4.12	3.93
LOC_Os01g42430.1	60.01	50.7	69.95	76.7	70.48	84.04	171.35	111.24	129.81	108.79	128.51	136.02	53.77	53.29	63.91
LOC_Os02g54780.1	62.91	66.76	49.96	84.08	56.65	55.87	62.61	43.49	46.75	82.38	57.9	53.32	38.82	41.85	31.77
LOC_Os05g35740.2	0	0	0	0	0	0	0.41	0	0	0.43	0	0	0.43	0	0
LOC_Os02g03060.2	0.64	0.44	0.4	0.35	1.22	0.73	0.45	2.18	0.67	1.3	0.77	0.46	0.2	0.61	0.39
LOC_Os02g55180.2	0.23	0.15	0	0.1	0.5	0.38	0.42	0.33	0.18	0.46	0.31	0.21	0.22	0.13	0.42
LOC_Os10g32790.1	0.84	0.09	1.17	0.97	2.18	1.46	14.32	10.52	11.03	7.13	12.64	9.46	0.65	0.44	0.91
LOC_Os09g04995.1	1.42	0.93	1.44	1.74	2.58	1.37	1.68	2.33	2.37	1.38	1.27	1.19	2.15	2.92	2.85
LOC_Os06g09540.1	67.21	62.91	56.32	57.57	69.18	55.07	60.28	59.17	48.96	62.2	54.34	50.6	81.54	84.39	77.71
LOC_Os04g49230.1	2.21	2.34	1.66	4.09	4.91	2.9	3.58	2.56	2.96	4.67	4	2.67	3.85	4.5	3.12
LOC_Os01g71950.1	0.07	0	0	0	0	0	0.57	0.09	0.8	0	0	0	0	0	0
LOC_Os03g13010.1	11.11	9	10.32	22.61	34.48	23.83	39.41	55.97	45.22	27.34	37.52	30.04	8.82	8.95	8.63
LOC_Os11g27510.1	0	0	0	0	0	0	0	0	0	0	0	0	0	0	0.06
LOC_Os05g40650.1	0	0	0	0	0	0	0	0	0	0	0	0	0	0	0.02
LOC_Os01g36950.2	337.2	328.55	439.09	223.5	264.42	272.22	931.98	442.89	735.47	455.58	438.02	507.8	413.47	427.31	468.38
LOC_Os10g02970.1	0	0.08	0	0	0	0.1	0.09	0.2	0	0	0	0.22	0	0	0
LOC_Os01g60120.1	0	0.77	0	0.05	0	0	0.14	0.03	0	0	0	0	12.87	12.45	4.93
LOC_Os07g06500.1	60.71	66.63	71.14	3.1	3.71	4.83	2.36	3.15	3.22	1.89	1.89	2.04	1.93	1.78	1.62
LOC_Os03g03180.1	68.64	55.26	75.07	53.63	65.12	70.45	68.57	58.92	82.96	66.56	62.01	73.41	59.22	59.05	69.17
LOC_Os07g43790.1	0	0	0.04	0	0	0	0	0	0	0	0	0	2.32	2.51	3.19
LOC_Os02g41800.2	0.78	0.34	0.86	0.73	1.08	1.04	0.14	0.81	0.72	1.19	0.79	1.07	1.15	1.34	1.48
LOC_Os01g58890.1	15.11	18.81	15.24	13.63	21.1	15.93	3.52	1.23	2.86	5.73	4.75	4.34	235.11	223.96	227.25
LOC_Os03g18030.1	8.75	19.57	4.56	1.37	0.23	0.17	0	0.34	0.03	0.22	0.12	0.1	48.25	56.64	17.11
LOC_Os05g06970.1	6.26	9.34	5.29	0.04	0.14	0.13	4.22	0.09	1.47	0.51	0.03	0.1	4.98	5.87	3.42
LOC_Os01g08790.1	0	0.09	0	0.27	0	0.29	0.09	1.49	0.31	0.18	0.07	0.11	0	0	0
LOC_Os08g06344.3	1.22	0.91	1.21	1.26	1.61	1.98	1.91	0.74	2.15	1.66	1.64	1.1	1.26	1.18	1.67
LOC_Os03g16530.1	0.21	0.2	0.33	0.25	0.39	0.43	0.01	0.05	0.02	0.1	0.04	0.08	0.06	0.01	0.07
LOC_Os08g08120.1	0	0	0	0	0	0.1	0	0	0	0	0	0	0	0	0
LOC_Os03g56370.1	0.23	0.15	0.59	0.85	0.31	0.47	0.11	0.48	0.94	0.11	0.17	0.27	0.47	1	0.56
LOC_Os02g04150.1	0.01	0.01	0	0.02	0.11	0.12	0.01	0.05	0.06	0.02	0.01	0	0.01	0.06	0
LOC_Os02g09060.2	1.79	1.6	1.05	1.9	2.02	1.03	2.07	1.56	1.13	1.64	1.51	1.17	1.79	1.33	1.28
LOC_Os02g51230.1	0.02	0.05	0.02	0.04	0.06	0.19	0.1	0.12	0.1	0.04	0.04	0	0	0.02	0.05
LOC_Os06g25690.1	0	0	0	0	0.09	0	0	0	0	0	0	0.08	0	0	0
LOC_Os01g55700.1	4.47	3.3	5.1	7.94	5.26	8.71	7	8.82	7.97	6.24	8.06	8.57	4.18	4.41	4.59
LOC_Os03g11590.5	0.86	0.17	0.23	0	0.62	0.89	0.3	0.35	0	0	0.11	0	0	0	0.21
LOC_Os01g55290.1	1.86	2.21	1.27	2.92	2.51	2.22	3.18	5.76	2.25	3.21	3.3	2.21	1.56	1.85	0.68
LOC_Os02g26290.1	0.05	0	0	0.06	0	0.06	0	0	0	0	0	0	0	0	0
LOC_Os01g39630.2	0.62	0.52	0.29	0.56	0.37	0.3	1.65	0.28	0.29	1.5	0.22	0	0.5	2.94	0.51
LOC_Os11g31920.1	0.02	0.01	0	0	0.03	0.03	0	0	0.04	0	0	0.02	0	0	0
LOC_Os03g63430.1	199.11	196.13	230.9	199.3	210.53	241.16	256.59	258.25	290.13	238.44	253.01	289.73	202.66	193.32	225.79
LOC_Os10g18440.1	0	0	0.04	0	0	0	0	0	0.04	0	0	0	0	0	0
LOC_Os08g37960.1	1.56	0.95	2.13	0	1.24	0.7	0.27	0.24	6.19	0.43	1.32	3.12	0.44	0.45	1.11
LOC_Os10g06410.1	0	0	0.02	0	0	0.02	0	0	0	0	0	0	0.02	0.02	0
LOC_Os10g16950.1	0	0	0	0	0	0	0.01	0	0	0	0	0.04	0	0.01	0
LOC_Os03g07870.1	12.24	9.58	6.3	6.17	7.88	5.35	7.85	7.07	5.21	8.86	7.6	6.21	4.68	5.4	4.3
LOC_Os10g28340.3	2.44	0.98	3.12	0.94	0.08	1.74	2.4	0	0.82	5.22	0.89	4.27	0.84	1.06	1.4
LOC_Os04g24410.1	9.15	7.21	7.88	14.24	12.48	10.18	15.88	27.32	14.56	14	14.09	9.57	4.57	5.9	4.37
LOC_Os03g31310.5	0	0	0	0	0	0	0	0	0	0	0	0	0.39	0.16	0
LOC_Os10g31856.1	1.26	0.85	4.73	4.31	1.48	5.11	0	0.78	3.34	0.47	0.41	3.08	0.85	0.75	2.18
LOC_Os10g34920.1	0.15	0.27	0	0.06	0.2	0.06	0.06	0.06	0	0.17	0.8	0.07	0.06	0.26	0.06
LOC_Os07g26250.1	0	0	0	0.15	0	0	0	0	0	0	0	0	0	0	0
LOC_Os03g10755.1	4.78	4.23	4.43	4.16	5.95	4.35	7	7.11	8.23	4.57	7.93	7.9	4.5	4.72	5.59
LOC_Os01g34270.1	0	0	0	0.06	0	0	0	0	0	0	0	0	0	0	0
LOC_Os04g52590.1	0	0	0	0.04	0	0	0.11	0.07	0	0.06	0	0	0	0	0
LOC_Os07g04700.6	1.8	1.06	1.27	1.21	2.15	1.63	1.64	1.66	1.83	0.44	1.59	1.05	2.64	0.78	1.46
LOC_Os06g06110.1	0	0	0	0	0	0	0	0	0	0	0	0.02	0	0	0
LOC_Os12g04240.2	22.45	19.78	11.09	26.69	15.51	12.47	14.31	8.46	7.21	28.79	11.02	9.63	15.53	11.4	8.39
LOC_Os12g12950.1	2.93	1.67	1.87	4.17	5.4	4.64	2.38	5.22	3.43	2.7	4.74	3.16	3.65	2.32	2.16
LOC_Os08g36150.1	28.76	25.25	17.32	34.07	35.44	22.4	12.23	24.8	10.78	19.55	16.31	10.4	15.99	18.38	10.2
LOC_Os03g18720.1	32.62	28.27	41.42	32.91	30.77	44.72	50.74	37.83	69.56	46.3	51.77	60.86	21.6	20.87	28.57
LOC_Os04g51820.1	2.14	1.09	1.73	0.24	0.1	0.33	0.53	0.67	0.47	1.17	1.56	0.68	0.25	0.1	0.28
LOC_Os04g16736.1	0	0	0	0	0	0	0	0	0.64	0	0	0	0	0	0
LOC_Os01g19120.1	0.06	0.1	0.04	0.03	0.04	0	0	0	0	0.03	0.03	0.05	0	0.04	0
LOC_Os05g05700.2	1	1.4	0	2.84	2.24	2.74	1.22	2.02	0	2.14	2.13	0.49	0.41	0	0.71
LOC_Os02g04750.2	6.03	6.44	6.73	5.51	6.06	5.65	7.47	10.17	7.16	8.96	6.74	9.92	2.97	2.81	3.05
LOC_Os12g02700.1	4.47	4.47	2.83	5.96	6.19	2.14	1.63	1.69	1.13	2.38	1.57	0.92	9.05	7.6	6.45
LOC_Os06g02370.1	17.79	13.94	18.62	34.98	25.52	34.23	51.08	52.42	58.31	48.63	59.83	53.58	10.9	10.29	12.11
LOC_Os10g40584.1	0.33	0.12	0	0.13	0	0	0	0	0	0.25	0.21	0	0	0.29	0.26
LOC_Os03g30519.1	1.07	0.63	0.53	0.9	0.82	0.2	0.5	1.03	0.25	1.14	0.3	0.42	0.75	0.36	0.3
LOC_Os01g69840.1	0.2	0.34	0.13	0.23	0	0	0.87	0.13	0.54	0.69	0.69	0.15	0.13	0	0
LOC_Os05g35380.1	13.96	10.22	13.02	13.73	19.11	15.67	15.34	11.67	13.1	19.4	14.26	15.24	5.66	4.47	5.46
LOC_Os01g28500.1	0.21	0	0	0.16	0	0	0	0.09	0.1	0.08	0	0.1	0	0	0
LOC_Os08g16670.1	0.45	0.25	0.15	0.77	0.46	0.55	1.3	2.25	1.22	0.43	0.41	0.39	0.18	0.11	0.11
LOC_Os01g55360.1	21.57	24.12	13.32	24.12	20.44	19.39	10.08	16.55	10.42	13.75	14.18	11.33	43.72	29.49	37.96
LOC_Os12g06850.4	0.18	0	0	0	0.23	0.13	0	0.35	0	0	0	0.18	0	0.13	0.15
LOC_Os11g11000.3	0.49	0.59	0.38	0	0.71	0.23	0	1.6	0.64	0.59	0.18	1.05	0.2	0.69	0.3
LOC_Os04g45330.1	0.07	0.16	0.29	0.13	0	0	0	0	0	0	0	0.05	0.05	0	0
LOC_Os07g30790.1	17.74	14.6	9.14	21.17	21.77	15.68	26.2	27.02	20.61	26.95	35.47	21.7	11.9	11.6	8.27
LOC_Os09g29584.1	0	0	0	0	0.02	0	0.04	0	0	0	0	0	0	0.02	0
LOC_Os01g36970.1	0.33	0.33	0.14	0.2	0.54	0.2	0.95	0.65	0.68	0.43	1.37	0.52	0.1	0.1	0.08
LOC_Os01g40250.1	0.17	0.08	0	0	0.15	0.13	0.11	0.49	0.67	0.17	0.18	0.68	0.19	0.42	0.28
LOC_Os04g52606.1	0.03	0	0	0.03	0.01	0.01	0	0	0	0	0	0.02	0.03	0.03	0.02
LOC_Os12g27070.1	4.35	4.33	3.74	4.37	5.22	5.74	5.98	6.15	6.34	4.83	6.04	6.34	3.15	2.86	2.84
LOC_Os03g10120.3	12.77	9.06	7.36	15.09	9.25	10.3	11.82	13.82	9.95	13.98	20.54	10.8	9.82	9.43	10.25
LOC_Os12g06990.1	0	0	0	0	0	0	0.19	0.59	0	0	0	0	0	0	0
LOC_Os08g37690.1	6.95	8.82	2.06	8.49	6.61	1.58	10.09	5.96	3.01	11.98	15.01	2.06	3.78	3.6	0.75
LOC_Os05g09400.2	1.05	0.66	0.15	0.17	0.89	0.13	1.11	0	0.29	0.89	1.64	0.68	0.71	0	0
LOC_Os08g20250.1	0	0	0	0	0	0.03	0	0	0	0	0.01	0	0.02	0	0
LOC_Os03g44830.1	25.74	24.94	23.66	35.47	41.25	30.97	48.78	55.49	49.5	40.2	52.88	43.32	28.73	31.23	30.79
LOC_Os05g40820.2	0	0	0	0	0	0.17	0	0.31	0	0	0	0	0	0	0
LOC_Os04g07300.1	0.01	0	0	0	0.03	0.03	0	0.01	0.03	0.04	0.01	0	0	0	0
LOC_Os06g32240.1	0.43	0.19	0.42	0.85	0.96	1.19	0	0.09	0.06	0	0	0	0	0	0
LOC_Os04g09260.1	0.48	0.43	0.28	0	0.04	0	0	0	0	0	0	0	0	0.03	0.03
LOC_Os08g31790.1	0.15	0.69	0.88	0.17	0.41	0.88	0	0	0	0.5	0.43	1.03	0.19	0.2	0.34
LOC_Os12g32260.1	0.98	1.32	0.65	0.97	3.64	2.29	2.3	2.09	2.45	1.5	5.71	3.15	0.64	0.98	0.19
LOC_Os01g46070.1	266.25	257.87	272.96	320.42	294.89	332.43	426.79	358.88	429.03	481.78	473.39	492.25	234.02	235.45	247.95
LOC_Os08g43060.2	1.55	1.6	1.48	3.68	4.42	3.39	4.04	3.68	3.35	2.89	3.01	4.39	2.47	1.52	2.4
LOC_Os05g45350.2	0.59	0.36	0.57	0.25	0.21	0.21	0.04	0	0	0	0.13	0	0.17	0.16	0.45
LOC_Os10g14920.3	0	0.18	0	0	0	0	0	0.16	0	0	0.62	0.29	0	0	0
LOC_Os03g10530.1	0.6	0	0.25	0.35	0.42	0.5	0.25	1.29	1.07	0.12	0.49	0.15	0.13	0.27	0
LOC_Os01g49090.1	0	0	0	0	0	0	0	0	0	0	0	0	0.1	0	0
LOC_Os09g14470.1	0.05	0.03	0.05	0.1	0.09	0.07	0	0.08	0.05	0.01	0	0.02	0.03	0.05	0
LOC_Os07g15050.1	0	0	0	0	0	0	0	0	0	0	0	0	0	0	0.06
LOC_Os07g26230.1	0	0	0	0	0	0	0	0	0	0.02	0	0	0.05	0	0
LOC_Os07g01200.2	0.22	0.19	0.32	0.13	0.55	0	0.28	0.19	0.12	0.22	0	0.08	0.29	0.44	0.28
LOC_Os02g51430.1	12.05	13.74	13.26	15.14	8.97	19.69	23.04	18.76	24.68	24.02	23.37	23.63	25.05	30.17	24.53
LOC_Os04g14450.1	1.95	0.84	2.59	2.67	4.25	4.01	4.2	5.22	6.97	3.89	1.66	5.21	2.98	2.68	2.78
LOC_Os01g51860.1	1.78	2.08	2.43	2.34	3.48	2.4	1.42	2.05	1.49	0.82	1.45	1.26	2.56	3.03	2.07
LOC_Os11g44590.1	0	0	0	0	0	0	0	0	0	0	0	0	0.1	0.21	0
LOC_Os11g31630.1	0.24	0.09	0.51	0.28	0	0.81	0	0.31	0.33	0.19	0.16	0.6	0.21	0.11	0
LOC_Os10g25020.1	0	0.11	0.19	0	0	0	0	0	0	0.05	0	0	0	0	0
LOC_Os10g32649.1	0.06	0.04	0.06	0.1	0.14	0.17	0.03	0.02	0.03	0	0	0	0.03	0.01	0.04
LOC_Os08g38060.1	67.57	71.1	29.83	61.44	82.17	26.51	61.81	74.33	20.18	73.55	92.18	36.34	83.19	90.69	34.32
LOC_Os04g44900.1	95.24	102.14	93.56	66.54	60.87	49.11	36.87	32.73	30.11	106.37	56.79	70.33	144.5	156.19	137.35
LOC_Os01g49240.1	0.13	0.06	0.1	0.39	0.41	0.2	0.76	2.79	0.67	0.45	0.34	0.31	0	0.1	0.16
LOC_Os02g30620.1	0	0	0	0.34	0.15	0.19	0	0	0	0	0	0	0	0	0.24
LOC_Os12g35130.1	0.07	0.07	0.05	0.03	0.06	0.03	0	0	0	0.06	0.03	0.02	0.03	0	0.01
LOC_Os02g14170.1	45.91	41.13	14.4	23.1	28.86	4.94	25.66	11.88	11.47	27.69	58.33	15.72	17.08	23.98	5.4
LOC_Os01g58910.1	1.55	2.43	2.34	1.28	2.34	1.52	26.21	5.09	20.44	2.32	8.55	5.62	0.47	0.54	0.88
LOC_Os05g07730.1	15.15	11.7	17.11	14.19	17.63	21.01	13.89	13.59	21.71	14.31	12.87	16.46	16.31	18.52	21.59
LOC_Os04g46079.1	11.65	6.52	10.61	16.34	17.14	17.27	11.19	29.2	17.63	17.54	10.62	14.23	34.89	38.69	37.72
LOC_Os01g34730.1	0	0	0	0	0	0.04	0	0	0	0	0	0	0	0	0
LOC_Os07g25010.1	0	0	0	0	0	0	0	0	0	0	0	0	0.14	0.18	0.06
LOC_Os02g56170.1	9.09	10.63	9.21	10.29	12.93	13.03	11.61	13	12.85	11.6	10.36	11.19	9.01	9.9	10.13
LOC_Os04g56800.1	0	0	0	0	0	0	0	0	0	0	0	0	0	1.87	0
LOC_Os01g14920.1	4.05	4.3	3.14	4.08	2.81	3.44	5.99	4.76	2.74	4.39	6.63	3.25	2.5	3.11	3.92
LOC_Os02g47110.2	0.26	0.45	0.18	0.35	0.34	0.34	0.29	0.11	0.51	0	0.21	0	0.38	0	0.18
LOC_Os08g20620.1	0	0	0.1	0	0	0	0	0	0	0	0	0.12	0	0	0
LOC_Os02g01150.1	0.16	0.21	0	0.12	0.12	0	0.23	0.25	0.18	0	0	0.13	0	0.19	0
LOC_Os07g36750.1	0	0	0	0.04	0.05	0	0	0.09	0.02	0.04	0	0	0	0	0
LOC_Os12g03370.1	0.78	1.44	0.05	1.18	1.02	0.19	1.58	0.49	0.31	1.44	1.94	0.85	0.89	0.9	0.14
LOC_Os01g67560.2	0.46	0.04	0.38	0.52	0.24	0.41	0.77	1.01	1.13	0.59	0.37	0.48	1.51	0.36	1.3
LOC_Os05g11980.1	0.09	0	0	0	0	0.18	0	0.31	0	0	0	0	0	0	0
LOC_Os01g71270.1	0.49	0.77	0.62	0.09	0	0	0	0	0	0.86	1.28	0.84	1.98	0.44	0.55
LOC_Os01g17070.2	1.95	1.34	2.97	5.6	3.21	4.59	2.27	8.13	3.72	3.04	1.47	3.34	2.22	2.04	0.65
LOC_Os11g22940.1	0	0	0	0	0	0	0	0	0	0	0	0	0.02	0	0.03
LOC_Os05g22930.1	2.75	1.69	2.13	2.65	2.7	2.35	6.69	5.65	5.14	3.82	4.85	4.66	2.95	3.37	2.32
LOC_Os01g47650.1	17	15.52	19.82	21.44	23.99	27.19	21.9	23.29	25.06	22.84	20.61	26.91	16.13	16.14	20.4
LOC_Os09g31380.1	0	0	0	0	0	0.11	0	0.14	0	0	0.17	0	0	0	0
LOC_Os02g16600.1	29.49	29.53	31.71	31.55	37.37	39.56	31.57	42.46	42.34	36.95	34.31	34.58	44.39	44.08	52.1
LOC_Os12g19990.1	0.07	0	0	0.08	0	0	0	0	0	0	0	0	0.08	0.33	0
LOC_Os06g45140.3	0.11	0	8.75	0	0	1.74	0	0	3.18	0.51	0.16	4.19	0	0	4.09
LOC_Os06g49200.1	13.65	13.06	12.02	15.47	16.42	18.63	16.89	19.18	14.41	13.99	13.78	11.38	5.23	5.41	6.4
LOC_Os09g36880.2	5.73	4.41	2.12	1.07	1.46	0.42	5.4	4.54	1.72	2.89	5.57	3.18	3	2.93	2.17
LOC_Os12g37340.1	0	0.01	0	0	0	0	0	0	0	0.03	0	0	0	0.01	0
LOC_Os01g72820.3	1.67	2.31	1.9	0.29	0.97	0.83	3.92	0.77	3.16	2.71	3.1	4.06	1.51	1.97	1.67
LOC_Os05g41540.1	8.11	7.03	10.13	5.25	8.79	9.35	11.78	8.87	12.47	6.88	9.73	10.68	4.78	4.69	5.67
LOC_Os04g10180.1	0.11	0	0	0	0.16	0.28	0.28	0	0.15	0	0	0.16	0.3	0	0
LOC_Os11g37700.1	0.06	0.07	0.07	0	0	0	0	0	0	0.02	0	0	0.04	0	0.06
LOC_Os11g20330.2	0	0	0	0	0	0	0.04	0	0	0	0	0	0	0	0
LOC_Os10g05520.1	0.03	0	0	0.03	0.08	0.11	0	0.08	0.16	0.45	0.11	0.18	0.04	0	0.07
LOC_Os02g18840.1	3.12	2.41	3.06	6.25	5.33	5.82	17.88	13.04	15.54	9.16	8.81	8.94	0.66	0.83	0.78
LOC_Os01g36360.1	0	0.02	0.01	0.05	0.13	0.08	0	0.01	0	0	0	0.04	0.03	0.04	0.15
LOC_Os01g18050.1	196.32	183.49	265.77	277.16	270.6	364.99	619.97	598.43	787.61	437.24	641.49	676.86	148.86	146.97	185
LOC_Os10g30890.1	3.03	2.83	3.05	2.99	3.9	3.68	3.93	3.77	4.23	3.37	3.87	3.97	2.29	2.28	2.5
LOC_Os09g21000.1	15.59	17.13	14.11	21.2	27.61	23.94	33.25	26.89	28.25	34.68	47.36	40.63	19.74	20.81	20.43
LOC_Os02g06210.1	0	0	0	0	0	0	0	0	0	0	0	0	0.02	0	0
LOC_Os03g51459.1	1.54	1.46	1.72	4.05	2.41	4.29	5.95	7.85	8.95	5.46	4.14	4.64	1.13	2.09	3.28
LOC_Os12g25640.1	13.39	11.2	12.73	22.36	23.98	20.52	13.12	20.64	19.71	20.78	26.8	20.39	14.43	14.78	14.65
LOC_Os12g11510.1	0	0	0	0	0	0	0	0	0	0	0	0	0	0	0.02
LOC_Os02g35750.3	1.42	1.36	2.09	0.9	0.71	2.17	2.46	4.53	4.62	0.35	1.68	2.25	1.01	0.26	1.1
LOC_Os12g01940.1	14.78	15.56	14.2	13	17.58	15.45	31.7	24.46	29.1	15.04	23.26	16.48	9.62	12	10.32
LOC_Os10g20235.1	1.07	2.65	2.35	3.8	3.79	3.96	4.48	8.03	4.89	4.95	2.97	4.87	0.98	0.81	1.04
LOC_Os01g42010.2	0.65	0.69	0.33	0.83	1.02	0.64	0.69	1.12	0.8	1.01	0.58	0.47	0.72	0.63	0.64
LOC_Os04g04610.1	0.85	0.2	0.2	0.19	0	0.6	0	0.21	0.22	0	0.5	0.23	0	0	0
LOC_Os02g50070.1	0	0.18	0.36	1.71	0.42	0.36	0	0.19	0	0	0.15	0	0.39	0	0.17
LOC_Os11g30050.1	0	0	0	0.03	0.04	0.03	0	0	0	0	0.02	0	0	0	0
LOC_Os04g08350.1	0.3	0.41	0	0.29	0.12	0.25	0	0	0	0	0	0	0	0	0.23
LOC_Os03g05390.10	11.8	11.53	16.69	9.29	7.07	11.7	4.8	10.15	8.88	25.19	4.9	19.33	20.51	18.7	26.96
LOC_Os01g42070.1	3.3	0.89	2.69	12.4	8.16	12.36	1.72	8.88	6.79	4.78	2.34	3.62	0.98	1.18	1.54
LOC_Os01g62160.1	7.33	7.59	6.91	3.37	4.78	3.51	3.41	4.37	3.53	3.48	5.55	3.85	4.16	5.29	5.12
LOC_Os07g36760.1	0	0	0	0.06	0	0	0	0	0	0.12	0.1	0.15	0.06	0.45	0.06
LOC_Os09g39034.2	1.04	1.06	1.89	1.15	1.56	2.92	1.96	1.54	3.57	1.28	0.52	0.71	0.62	0	0.63
LOC_Os03g43220.1	0.01	0.01	0	0	0	0	0	0	0	0	0	0	0	0	0
LOC_Os09g29540.1	0	0	0	0	0	0	0	0	0	0	0	0	0	0.11	0.09
LOC_Os10g42780.2	0	0	0	0	0	0	0	0	0	0	0	0	0	0.11	0
LOC_Os12g37460.1	0.01	0	0	0	0	0	0.06	0.09	0.05	0	0	0	0	0	0
LOC_Os07g48880.2	0.69	1.35	1.12	0.54	1.21	1.83	1.21	0.81	1.44	0.99	1.57	0.71	0.66	0.91	0.85
LOC_Os07g46820.1	0	0.44	0	0.08	0.29	0	0.74	0.65	0.78	0.63	0	0	0	0	0
LOC_Os01g40470.1	158.47	151.66	158.78	183.4	175.16	180.57	206.53	182.98	198.9	229.86	216.99	228.19	210.45	204.73	203.41
LOC_Os02g13710.1	9.15	8.53	1.63	2.13	4.39	0.69	9.97	3.59	3.25	6.27	20.02	4.75	20.22	30.2	6.03
LOC_Os04g41950.1	10.44	12.67	11.03	9.98	12.45	13.62	16.76	12.72	17.92	13.69	15.86	12.81	8.53	8.97	9.37
LOC_Os01g62244.3	17.62	12.53	0	22.09	31.14	7.61	4.31	0	0	9.64	2.35	4.48	17.38	14.86	7.01
LOC_Os09g09850.1	0	0	0	0.71	1.27	0.88	0	0	0	0	0	0	0.53	0.4	0.37
LOC_Os01g67054.1	86.53	77.1	79.45	116.82	122.37	129.95	59.83	114.76	84.61	84.24	82.89	71.12	114.08	118.97	104.26
LOC_Os12g36640.2	64.9	54.08	70.6	35.31	36.13	42.01	124.08	38.87	94.88	60.78	66.31	74.53	41.55	41.72	47.59
LOC_Os07g04490.1	0.21	0	0.48	0	0	0.24	0.26	0	0.26	0.93	0.21	0.28	0	0	0.46
LOC_Os02g26700.7	0.69	0	0	0.45	0.41	1.99	0	0.93	0	0	0	0	0.28	0	0.4
LOC_Os01g21960.1	56.08	57.55	60.03	64.92	75.57	76.14	52.14	80.61	72.58	63.81	47.54	55.66	56.9	59.53	59.28
LOC_Os01g27020.2	0	0	0	0	0	0.12	0	0	0	0.14	0.13	0.13	0.24	0	0.23
LOC_Os02g57930.1	0.01	0	0	0.02	0.01	0	0.01	0	0	0.01	0	0	0.01	0.08	0.08
LOC_Os02g29820.1	0	0	0	0	0	0.14	0.14	0.15	0.08	0	0.05	0	0.07	0.14	0
LOC_Os01g39050.1	0	0	0.01	0	0	0	0	0	0	0	0	0	0	0	0
LOC_Os02g10270.1	0	0	0.01	0	0.01	0.04	0	0.01	0	0	0	0	0	0	0
LOC_Os02g55840.4	2.2	2.46	2.7	2.41	4.44	2.52	6.31	13.99	6.63	4.79	7.5	4.93	0.95	2.74	1.78
LOC_Os05g07220.2	2.14	0.71	0.93	3.38	4.47	3.06	3.37	4.12	5.21	3.78	3.84	2.59	0.81	0.5	1.57
LOC_Os12g41010.1	0	0.02	0.01	0	0	0	0	0	0	0	0	0.07	0	0.02	0
LOC_Os05g40212.1	0.42	0.2	0.08	0.42	0.41	0.08	0	0	0	0.35	0.35	0.09	0.31	0.39	0
LOC_Os01g19290.1	1.58	1.16	1.2	0.35	0	0.07	0	0	0	0.13	0	0	0.07	0.04	0.14
LOC_Os10g42590.1	0.05	0.05	0.12	0	0	0.18	0	0	0	0	0.05	0	0	0	0
LOC_Os02g09530.1	0.57	0	1.77	1.99	0	1.96	0.96	0.53	0.09	1.29	0.88	2.27	4.27	3.51	6.52
LOC_Os07g35870.2	0.82	1.07	0.64	0.74	0.75	0.63	0.95	1.12	0.68	0.97	0.85	0.79	1.02	0.91	0.5
LOC_Os02g35470.1	26.53	22.4	27.9	21.29	25.61	25.76	31.52	18.57	32.11	19.78	38.23	32.11	21.9	20.4	21.3
LOC_Os06g35620.1	0	0	0.16	0	0	0	0	0	0	0	0	0	0	0	0
LOC_Os04g47912.2	1.08	0.93	1.22	1.76	1.06	1.3	1.12	3.85	0.03	3.63	2.47	0.41	2.04	2.51	1.67
LOC_Os01g33410.1	0.1	0	0.08	0.07	0	0.05	0.12	0.1	0.08	0	0.06	0.15	0.08	0.07	0.02
LOC_Os05g50170.2	0.18	0.19	0.16	0.31	0.12	0.12	1.07	0.9	1.07	0.55	0.82	0.54	0.04	0.15	0.19
LOC_Os02g47380.1	0.47	0.5	0.5	0.76	0.91	1.49	0.31	0.76	1.17	0.59	0.44	0.69	0.6	0.65	0.86
LOC_Os03g48480.1	10.91	9.56	5.28	5.1	11.31	4.1	17.49	15.11	8.06	6.01	11.98	3.96	7.45	9.22	3.44
LOC_Os06g14324.1	0.05	0	0.19	0.06	0	0.06	0.06	0	0	0	0.05	0	0.06	0.18	0.24
LOC_Os04g01950.1	3.41	3.09	1.27	0.21	0.12	0	0.05	0.17	0.06	0.15	0.21	0.07	3.14	3.65	1.69
LOC_Os01g67370.2	0	0	0	0	0.36	0	0	0	0	0	0	0	0	0	0
LOC_Os05g33850.1	24.55	25.24	30.99	25.68	25.8	31.87	28.98	23.06	30.72	27.36	27.18	31.51	33.75	36.42	37.77
LOC_Os02g15880.2	0	3.62	0	0.9	6.84	0	0	0	0	0	0	0	2.26	0.14	0
LOC_Os02g55670.1	0.05	0.25	0	0	0.07	0.05	0.19	0.52	0.51	0.15	0.69	0.06	0	0.05	0.05
LOC_Os01g37870.2	0.63	0.75	1	0.61	1.66	0.9	1.5	2.59	2.38	1.25	1.16	1.68	1.31	1.71	1.47
LOC_Os10g36160.1	0.57	0.43	1.31	0.22	0.26	0.47	1.77	1.11	2.42	1.2	1.57	2.36	0	0	0.46
LOC_Os02g33280.1	0	0	0	0	0	0	0	0.02	0	0	0	0	0	0	0.06
LOC_Os02g51290.1	27.86	29.46	28.22	40.94	49.52	46.84	55.68	74.26	63.18	41.34	52.96	46.71	30.92	31.57	34.44
LOC_Os05g20290.1	0	0	0	0	0	0	0	0	0	0	0	0	0	0.03	0
LOC_Os02g15900.1	53.73	51.22	35.5	48.57	45.67	33.55	41.13	60.91	39.16	27.82	43.23	29.42	17.7	17.64	11.51
LOC_Os06g46610.1	0	0	0	0.15	0	0	0	0	0	0	0	0	0	0	0.15
LOC_Os05g15510.1	1.72	1.95	1.53	0.45	0.26	0.65	1.2	0.83	0.66	0.79	0	0.64	0.14	0.29	0
LOC_Os10g10620.1	0.07	0.15	0.17	0	0	0	0.08	0	0	0	0	0	0	0.09	0
LOC_Os10g22330.1	33.16	26.5	34.05	42.16	44.92	52.89	61.45	58.22	73.61	58.98	63.86	66.1	28.8	29.23	40.52
LOC_Os02g31070.1	7.46	6.82	8.17	9.94	11.98	10.78	15.1	18.04	15.9	11.83	17.42	14.51	9.98	10.98	7.44
LOC_Os04g54570.1	0.07	0.2	0	0	0.14	0	0	0	0	0	0	0.09	0	0	0
LOC_Os01g69250.1	76.26	79.91	95.9	121.81	103.51	137.26	204.43	187.37	246.83	142.01	163.71	189.35	46.33	41.49	51.23
LOC_Os12g08170.1	36.73	38.45	33.11	54.09	50.71	45.46	12.83	33.04	20.76	36.04	31.92	30.95	31.41	30.07	26.7
LOC_Os10g25550.1	0.94	0.71	0.77	0	0.13	0.04	0.2	0.13	0.27	0.34	0.34	0.3	11.91	13.51	12.14
LOC_Os01g68020.1	34.14	37.37	14.53	22.58	15.36	8.76	18.68	6.72	5.71	20.24	18.48	8.57	35.86	35.67	12.65
LOC_Os08g39660.1	0.03	0.03	0.27	0.3	0.08	0.22	0.04	0.08	0	0.27	0.08	0.17	13.84	14.26	19.23
LOC_Os01g70920.3	0	0.21	0	0	0	0.45	0	0	0	0	0.54	0	0.24	0.19	0
LOC_Os04g03870.1	0	0	0	0	0.09	0	0.12	0	0	0	0	0	0.04	0.09	0
LOC_Os01g08320.1	9.42	11.66	10.5	11.36	14.53	13.52	5.07	8.36	7.67	4.89	6.68	5.49	6.38	6.08	7.21
LOC_Os06g43870.2	30.75	28.01	27.8	37.53	23.26	30.26	20.97	18.31	22.05	23.09	16.33	21.05	24.5	28.51	26.26
LOC_Os01g09305.1	1.95	3.64	5.68	4.52	2.7	6.56	0.47	0.39	2.46	2.58	0.39	4.12	2.26	1.5	2.58
LOC_Os02g56210.1	28.43	26.86	31.08	35.01	41.17	44.77	70.71	53.56	72.17	43.6	59.76	55.07	20.96	23.84	22.27
LOC_Os02g03970.1	5.63	6.01	6.25	5.89	10.37	11.73	9.57	9.83	10.22	9.12	7.58	10.02	4.52	4.91	5.71
LOC_Os03g50970.1	0	0.09	0	0	0	0	0	0.13	0	0	0	0	0	0	0
LOC_Os06g31950.1	0	0	0	0	0.06	0	0	0	0	0	0	0	0	0	0
LOC_Os02g18820.1	18.29	20.75	24.26	20.24	20.24	26.31	12.56	24.7	27.03	26.74	12.13	21.28	26.29	27.55	29.37
LOC_Os01g65690.1	0.44	0.75	0.64	0.09	0.28	0	0.15	1.49	0.56	0.05	0.08	0	0.11	0	0.05
LOC_Os03g42610.1	0	0.01	0	0	0	0	0	0	0	0	0	0	0.01	0	0
LOC_Os03g47016.1	0	0.28	0.4	0	0	0.63	1.02	0	0	1.24	0	0.24	0	0	1.07
LOC_Os01g68320.2	64.51	62.32	72.86	93.97	73.82	97.29	37.11	104.87	68.06	18.86	38.93	30.83	173.4	171.08	171.56
LOC_Os01g37350.1	0	0	0	0	0	0	0.62	1.29	1	0.02	0.02	0	0.15	0.23	0.07
LOC_Os01g12640.1	2.08	2.26	1.64	4.32	3.53	2.79	8.59	5.37	4.16	8.48	8.34	5.84	5.45	2.56	0.83
LOC_Os11g04030.3	0	0	0.39	0	0	0	0	0	0	0	0	0	0	0.11	0
LOC_Os06g46590.3	6.56	6.45	7.83	4.91	6.6	5.63	3.83	3.22	4.69	3.02	4.6	4.55	7.45	9.78	9.13
LOC_Os02g02470.1	7.62	5.95	5.65	10.1	9.38	9.69	8.85	15.55	12.34	9.45	8.87	9.04	12.27	10.5	11
LOC_Os10g42770.1	2.03	0.96	0.98	2.33	3.56	1.18	0.98	2.41	0.4	1.99	2.03	0.38	1.03	1.51	0.83
LOC_Os08g44720.1	0	0	0	0	0	0.03	0	0	0	0	0	0	0	0	0
LOC_Os10g36150.1	0.02	0	0	0	0.02	0	0	0	0	0	0	0	0	0	0
LOC_Os04g07510.1	0	0	0	0	0	0	0	0	0	0.02	0	0	0	0	0
LOC_Os01g48800.1	0.03	0.03	0.04	0	0.11	0	0	0.07	0.07	0	0	0	0.07	0	0
LOC_Os04g49670.1	0.16	0	1.52	0.18	0.67	1.33	0.59	0.4	0.41	1.44	0.47	0.67	0	0	2.02
LOC_Os01g43590.2	0.58	0.4	0	0	0	0	0	0.44	0	0	0.12	0	0	0	0
LOC_Os01g61560.2	0.1	0.33	0	0	0	0	0	0.13	0.27	0.26	0.1	0	0	0.14	0.12
LOC_Os12g41230.3	0	0	0	0.21	0.43	0.13	0.55	0.42	0.43	0.23	0.19	0.24	0.13	0	0.27
LOC_Os01g22000.1	0.03	0.03	0	0	0.04	0.04	0	0.08	0.21	0.03	0	0	0.04	0	0
LOC_Os10g03760.1	0.06	0.06	0.08	0.17	0.16	0.19	0.5	0.23	0.28	0.2	0.11	0.22	0.15	0.11	0.15
LOC_Os12g03860.5	0	0	0	0	0	0	0	0	0	0.22	0.07	0	0	0	0
LOC_Os06g13020.2	2.34	1.47	1.33	3.63	4.13	3.27	4.62	6.97	5.12	4.65	4.4	2.99	1.32	1.81	0
LOC_Os12g30360.1	0	0	0	0	0	0.01	0.11	0.09	0.07	0	0	0	0	0	0
LOC_Os07g30730.1	0	0.01	0	0	0	0.02	0	0.03	0	0	0	0	0	0.01	0
LOC_Os01g65100.3	0.3	0.17	0.24	0.06	0.42	0.21	0.2	1.12	0.51	0.16	0.05	0.13	0.38	0.3	0.35
LOC_Os01g57870.2	0	0	0	2.13	1.14	1.07	1.43	1.08	1.48	0	0.72	1.63	0	0.63	0.77
LOC_Os01g19110.1	0	0	0	0	0	0	0	0	0	0	0	0	0.1	0.1	0
LOC_Os07g11640.1	0.02	0.02	0.08	0.06	0.05	0	0	0.04	0	0.13	0	0	0.09	0.05	0.06
LOC_Os02g05580.1	0.04	0.03	0	0.12	0.14	0.08	0.02	0	0	0	0	0.02	2.26	3.04	2.06
LOC_Os03g13520.1	1.87	0.64	0.86	0.45	0.42	0.1	0.19	0	0.14	0.45	0.17	0.08	1.51	1.33	0.88
LOC_Os07g02070.1	0.28	0	0.29	0	0	0	0	0	0	0	0	0	0	0	0
LOC_Os05g35460.1	51.19	49.21	48.51	39.63	41.09	35.38	113.56	79.41	78.97	89.11	134.15	92.93	75.51	76.37	64.21
LOC_Os01g56150.1	11.86	12.58	12.59	23.32	22.83	23.1	13.36	13.03	15.15	7.41	10.62	8.52	3.93	3.41	3.24
LOC_Os01g31080.1	0	0	0	0	0	0	0	0	0	0	0	0	0.05	0.05	0
LOC_Os11g06910.3	0.31	0.09	0	0.14	0	0.15	0.56	0.66	0	0.14	0.77	0	0.12	0	0.13
LOC_Os03g03034.1	59.01	61.73	16.97	58.19	33.36	22.96	4.62	22.82	7.17	72.54	12.67	19.82	184.62	191.48	95.31
LOC_Os02g38050.3	53.13	58.89	65.51	42.79	52.28	59.72	85.08	58.76	95.3	50.02	53.23	55.93	86.34	84.61	92.69
LOC_Os01g40840.2	0	0	0	0	0.2	0	0	0	0.53	0.2	0	0	0	0.39	0.43
LOC_Os01g34930.1	0.52	0.68	1.6	1.83	1.52	0.45	0	0.11	1.16	0.97	0.59	1.57	0	0	0
LOC_Os02g42320.2	77.26	68.68	74.09	88.1	79.83	82.95	149.84	125.94	127.65	135.1	155.2	144.03	62.72	63.57	70.29
LOC_Os07g25650.1	0.05	0	0.03	0.06	0.03	0	0	0.13	0	0.06	0	0.04	0	0.03	0
LOC_Os02g46720.3	0.22	0.21	0.09	0.25	0.61	0.51	0.2	0.43	0.33	0.63	0.5	0.12	0.27	0.39	0.13
LOC_Os02g35100.2	0	0	0	1.48	2.45	0	0	0	0	0	0	0	0	0	0
LOC_Os09g38450.1	5.17	2.09	4.01	16.19	11.32	14.69	1.54	10.16	6.53	3.44	2.37	3.35	1.47	1.47	1.65
LOC_Os06g30460.2	37.46	37.13	42.14	38.43	34.44	38.43	58.76	37.17	44.78	66.7	66.88	65.62	43.12	42.97	42.4
LOC_Os01g64780.2	64.33	75.87	50.06	72.92	75.93	58.24	64.95	85.87	54	57.41	68.74	53.36	81.12	79.34	64.89
LOC_Os07g03180.1	9.23	11.58	11.31	2.36	2.76	3.68	5.38	2.04	4.89	2.41	4.28	2.51	2.56	2.64	2.49
LOC_Os02g07740.1	3.6	3.73	3.35	4.58	5.28	5.26	9.38	5.77	8.44	7.17	10.65	9.45	2.41	2.31	2.35
LOC_Os01g41145.1	0.29	0.36	0.05	0.47	0.6	0.14	0.18	0.5	0.13	0.35	0.33	0.06	1.41	1.59	0.34
LOC_Os12g15470.2	17.85	18.7	18.02	8.75	13.74	12.32	16.57	43.67	28.75	7.18	8.83	8.95	17.69	18.77	19
LOC_Os02g34160.1	0	0	0	0.04	0.01	0.03	0	0	0.01	0	0	0.02	0	0	0.04
LOC_Os03g47740.3	35.83	39.37	47.43	25.23	32.17	42.5	31.46	28.7	40.05	14.59	29.67	24.73	42.67	42.49	43.14
LOC_Os03g10820.1	9.26	8.92	10.56	12.44	13.66	14.25	15.09	20.01	17.11	13.87	11.98	14.48	9.4	8.73	9.47
LOC_Os11g48090.5	14.74	16.74	14.16	13.9	10.91	10.86	16.77	10.78	15.7	16.95	14.45	15.2	14.33	14.54	13.22
LOC_Os08g05930.1	0	0	0	0	0	0	0.01	0	0	0	0	0	0	0	0
LOC_Os04g28700.1	0	0	0	0.1	0	0	0	0	0	0	0	0	0	0	0
LOC_Os02g36140.5	2.55	2.6	4.62	0	0.04	0	1.59	1.46	0.53	1.37	0	0.63	0	0	0
LOC_Os09g37280.2	0.41	0.39	1.65	0.12	0	0.26	0.61	0.39	0.9	0.48	0.62	0.82	0.76	1.09	1.35
LOC_Os02g57380.1	8.66	7.02	6.05	12.7	19.24	14.17	14.31	20.03	13.49	9.7	11.64	9.78	7.08	5.9	7.12
LOC_Os04g08200.1	0	0	0	0	0	0	0.03	0	0.06	0	0.02	0	0	0	0
LOC_Os01g48300.2	4.52	4.89	4.43	7.81	10.23	7.64	18.19	12.95	12.31	11.42	16.84	12.62	5.74	4.46	5.04
LOC_Os01g43010.2	5.31	5.38	4.08	0.51	0.7	0.15	0.13	0.23	0.08	0.22	0.17	0.13	0.17	0.34	0.09
LOC_Os09g17190.1	1.15	0.89	1.09	0.86	0.61	0.88	0.7	0.22	0.35	0.46	0.51	0.77	0.4	0.58	0.64
LOC_Os06g24594.2	3.33	2.38	2.45	3.64	4.37	2.88	3.79	3.75	2.96	6.08	3.27	3.72	2.08	1.92	1.89
LOC_Os01g17170.1	47.36	48.07	59.06	71.42	59.93	77.77	50.15	53.82	60.6	40.19	43.75	50.31	10.74	10.69	15.15
LOC_Os05g47790.1	2.53	1.18	2.07	1.39	2.12	2.21	7.98	4.21	6.82	3.95	8.45	6.64	1.55	1.37	2.15
LOC_Os01g35880.1	0.31	0.04	0.1	0.05	0.05	0.1	0.38	0.2	0.53	0.27	0.41	0.41	0	0.05	0.1
LOC_Os02g04945.1	0	0	0	0.02	0	0	0	0	0	0.03	0	0	1.69	2.13	2.07
LOC_Os01g56460.1	6.64	6.5	5.57	18.51	15.27	15.56	5.44	16.9	11.01	5.65	5.49	6.28	4.69	4.33	4.55
LOC_Os01g73910.3	0	0.13	0	0	0	0	0	0.14	0.2	0.16	0.23	0	0.44	0.28	0.26
LOC_Os07g12710.1	0.6	0.07	0.4	3.87	3.3	2.81	1.24	2.64	1.62	1.05	0.99	0.71	1.39	1.08	1.21
LOC_Os02g57220.1	22.14	23.54	19.63	24.13	30.49	26.54	26.57	32.05	24.63	24.92	28.71	29.27	30.56	28.85	26.92
LOC_Os12g07550.1	2.79	3.03	1.04	3.04	0.85	0.71	2.54	6.49	3.38	2.88	1.38	0.37	5.98	4.54	3.74
LOC_Os01g32710.1	1.16	0.65	2.73	0.56	2.86	6.87	0.13	4.37	2.51	0	2.77	4.16	1.96	3.21	0.22
LOC_Os08g14480.1	0	0	0.03	0	0	0.04	0	0	0	0.03	0	0.02	0	0	0
LOC_Os05g23850.1	8.11	8.14	6.42	9.29	10.34	8.62	7.22	12.87	8.48	9.12	11.4	7.81	5.36	7.59	5.69
LOC_Os01g67600.1	49.59	51.72	54.35	82.64	57.22	69.01	23.37	34.16	31.04	62.29	27.29	45.39	43.11	46.93	44.83
LOC_Os09g02400.1	5	5.46	3.27	0	0	0	8.24	10.13	12.42	8.91	7.41	9.99	4.37	4.88	0
LOC_Os07g48200.1	10.65	11.8	12.95	13.6	18.24	17.45	30.69	23.49	31.55	14.32	19.11	18.69	9.8	9.99	10.57
LOC_Os11g12810.1	0.72	0.56	0.29	0.33	1.47	0.37	0.48	0.17	0.23	0.42	0.43	0.15	0.72	0.64	0.53
LOC_Os09g09630.1	2.15	1.04	4.09	0	0	0	5.25	7.61	3.41	4.95	1.86	0	0	0	0.07
LOC_Os01g25540.1	206.83	184.96	101.24	199.71	195.08	109.23	144.17	199.15	97.2	199.35	143.01	85.6	137.26	153.74	71.88
LOC_Os08g40900.1	18.26	23.54	23.81	22.75	19.95	24.48	57.08	40.25	57.17	46.51	45.51	51.02	18.4	17.19	20.1
LOC_Os08g29540.1	0	0	0	0	0	0	0	0	0.02	0	0	0	0	0.01	0.03
LOC_Os06g03600.2	0.29	0	0	0	0.42	0.2	0	0.22	0	0.67	0.42	0	0	0.19	0
LOC_Os12g29380.1	0.06	0.01	0.01	0.1	0.08	0.1	0	0.02	0.03	0	0.01	0	0.06	0.04	0.02
LOC_Os05g41490.1	2.19	2.59	1.43	3.31	1.66	1.72	2.08	3.04	1.06	0.29	1.54	0.58	2	2.53	0.22
LOC_Os01g51820.1	0.01	0.02	0	0.01	0.01	0	0	0	0.01	0	0	0.01	0	0.02	0.01
LOC_Os12g14132.1	0.24	0.09	0.16	0.14	0.11	0.1	0.15	0.27	0	0.33	0.15	0	0.1	0.21	0.1
LOC_Os03g57790.1	150.45	170.24	197.54	116.37	134.31	157.54	163.22	130.9	179.81	119.72	163.61	166.01	139.91	140.31	155.75
LOC_Os10g40720.1	303.85	224.23	307.46	84.72	188.64	153.06	858.5	156.75	548.56	348.58	651.98	566.6	82.86	78.8	100.19
LOC_Os06g24970.1	0	0.05	0.05	0.08	0.07	0.21	0	0	0	0.05	0.05	0.14	0	0	0
LOC_Os01g08820.1	0.07	0.12	0.12	0.27	0.12	0.21	0.06	1.49	0.7	0.27	0.11	0.14	0.03	0	0
LOC_Os05g49750.2	1.37	1.05	0.3	1.38	1.82	0.43	1.08	1.35	0.52	1.17	0.74	0.3	1.3	1.85	0.94
LOC_Os11g25330.1	11.96	15.26	11.06	1.9	1.2	1.37	1.42	5.82	3.7	2.04	1.45	1.89	0.54	0.69	0.93
LOC_Os05g38270.1	4.7	5.77	4.48	2.64	1.49	1.44	0.53	0	0.22	0.97	0.71	0.24	1.45	1.56	1.66
LOC_Os04g38950.3	11.47	9.12	8.43	6.93	5.04	5.45	2.04	2.02	2.46	6.12	6.38	5.91	2.87	2.65	3.49
LOC_Os02g46260.2	0	0	0	0	0	0	0.2	0	0.21	0	0	0	0.56	0	0
LOC_Os02g10070.1	49.95	62.36	61.45	50.44	50.5	60.05	88	73.2	88.02	111.63	117.94	128.72	54.79	58.48	51.68
LOC_Os01g43340.1	0.08	0.07	0	0.03	0.09	0	0.23	0.17	0.02	0.04	0.34	0.04	0.03	0.06	0
LOC_Os01g03870.1	12.45	10.22	12.58	8.81	11.07	9.66	18.46	7.85	14.24	13.16	15.34	15.38	8.19	7.91	9.29
LOC_Os02g28950.1	0	0	0	0.03	0	0	0	0	0	0	0	0	0	0.03	0
LOC_Os01g05800.1	5.33	6.16	5.11	4.65	4.86	3.95	7.48	8	7.32	4.12	6.72	3.89	6.33	5.41	5.88
LOC_Os06g44050.1	7.6	7.67	9.71	5.73	5.38	6.16	5.91	8.97	7.1	5.71	10.9	7.89	6.64	6.34	7.9
LOC_Os03g58040.2	4.58	1.96	1.53	2.59	2.35	2.42	2.67	0.52	2.75	1.28	3.76	2.48	5.79	3.16	5.6
LOC_Os02g04450.2	13.07	12.78	12.35	11.92	12.49	11.54	11.59	14.83	13.78	9.83	13.27	15.11	6.33	9.11	10.42
LOC_Os01g02480.1	0	0	0	0.38	0	0.39	0	0	0.64	0	0.33	0.21	0.43	0	0.19
LOC_Os04g40360.1	0	0	0	0	0	0.01	0	0.04	0	0	0	0	0	0.01	0
LOC_Os03g52690.3	101.86	131.86	128.6	74.06	57.24	74.22	293.95	110.55	216.02	138.18	191.5	162.83	148.85	155.5	168.75
LOC_Os12g44000.3	2.29	2.15	1.48	2.59	1.78	1.97	1.66	3.82	0.68	3.52	2.01	3.14	2.35	2.11	2.91
LOC_Os06g19530.1	0.04	0	0	0	0	0	0	0	0	0	0	0	0.09	0.05	0.05
LOC_Os08g12370.1	0	0	0.03	0.01	0	0.04	0	0.04	0.02	0.04	0.01	0.01	0.03	0.03	0.05
LOC_Os09g01680.2	1.04	0.82	0.7	0.98	1.39	1.34	0.99	1.77	1.1	1.24	0.88	0.7	1.21	0.97	0.49
LOC_Os03g57270.1	0.7	0.64	0.45	0.79	0.87	0.36	1.76	1.5	1.23	0.97	1.03	0.89	1.12	1.15	0.93
LOC_Os06g34210.1	0	0	0	0	0.55	0	0	0	0	0	0	0	0	0	0
LOC_Os06g06040.4	1.32	2.87	1.09	0.92	0.8	0.91	1.56	1.99	0.9	1.79	1.46	1.32	0.96	0.69	1.09
LOC_Os01g55690.1	0.08	0	0	0	0	0	0	0	0.04	0.06	0.05	0.12	0	0	0
LOC_Os01g41620.1	0.02	0	0.02	0.01	0.03	0.06	0	0.01	0	0.04	0.01	0.03	0.03	0.01	0.05
LOC_Os08g31370.1	0	0	0	0	0	0	0	0	0	0	0	0	0.04	0.04	0.02
LOC_Os02g28900.1	9.43	9.94	8.28	1.83	1.87	1.2	16.96	15.87	11.65	9.12	15.14	8.24	4.25	3.8	2.93
LOC_Os02g01060.1	0.27	0.36	0.21	0.13	0.22	0.14	1.43	0.5	1.58	0.7	1.48	0.99	0	0.14	0.2
LOC_Os02g36540.1	0	0.09	0	0.2	0.46	0	0	0	0	0	0	0	0	0	0
LOC_Os10g42230.2	4.34	2.75	9.73	9.27	8.81	16.67	7.13	6.83	12.9	5.86	5.39	10.74	1.67	0.99	3.27
LOC_Os02g10430.2	0	0.1	0	0	0	0	0.09	0	0	0.17	0	0	0.18	0	0
LOC_Os02g49230.2	0	0	0	0	0.16	0	0	0	0.11	0	0	0	0	0	0.64
LOC_Os02g16990.1	0	0	0	0	0	0	0	0	0	0	0	0	0.07	0.07	0.04
LOC_Os01g13520.1	46.74	36.34	57.55	15.35	37.48	28.04	7.47	4.16	9.81	6.44	11.87	10.81	38.8	34.31	48.51
LOC_Os01g67540.1	0.02	0	0	0	0.12	0	2.74	1.57	2.09	0	0	0.07	0.24	0.3	0.25
LOC_Os03g04930.1	8.41	9.73	9.25	0	0	0	0	2.35	0	0	0	0	26.82	28.1	28.9
LOC_Os01g10930.1	6.39	4.77	5.54	8.41	9	9.02	9.2	14.09	13.76	10.55	9.86	9.9	6.4	6.26	6.46
LOC_Os01g06150.1	1.79	0.86	1.59	2.33	2.65	3.8	1.21	1.91	1.6	1.24	2.1	1.97	2.02	1.26	1.87
LOC_Os11g15100.1	0.05	0.04	0.12	0.02	0	0	0	0.05	0	0.02	0	0	0	0	0
LOC_Os07g45700.1	0.07	0	0	0	0	0	0	0.13	0	0.06	0	0	0	0	0
LOC_Os04g48210.2	0.14	0.21	0.1	0.11	0.12	0.27	0.17	0.11	0	0	0.11	0	0.1	0	0.23
LOC_Os02g13940.1	0.8	0.33	0	0	0	0	1.29	0.32	0	0	1.85	0	0	0.36	0
LOC_Os03g16020.1	0.58	0.64	1.09	51.86	103.77	68.47	6.5	10.61	4.4	1.64	1.37	3.3	52.68	44.59	68.02
LOC_Os08g31860.1	0.03	0	0.05	0	0	0	0	0	0	0	0	0	2.08	2.83	0.72
LOC_Os07g01560.1	4.6	6.42	6.41	0	0.02	0	0.09	0	0	0.1	0.03	0.11	27	25.46	25.21
LOC_Os08g37840.1	228.63	135.61	102.61	156.22	102.51	60.27	131.15	160.53	88.47	333.93	292.1	179.98	156.59	197.79	76.5
LOC_Os01g61970.2	0	0	0.09	0	0	0	0	0	0	0	0	0	0	0	0
LOC_Os05g36350.1	0.75	0.76	0.93	1.49	1.4	0.57	0.87	0.89	1.11	0.97	0.94	0.83	0.77	0.94	0.46
LOC_Os04g27270.1	0	0	0	0	0	0	0.04	0	0	0	0	0	0	0.04	0
LOC_Os12g17950.1	0	0	0.04	0	0	0	0	0	0	0	0	0	0	0	0
LOC_Os01g49529.1	1.88	1.9	3.34	0.39	2.26	3.48	1.97	3.09	3.64	1.53	0.64	3.28	1.28	2.02	2.24
LOC_Os01g18800.4	2.65	2.13	3.17	2.02	1.09	1.21	0.19	1.53	0.28	0.69	0.36	0.72	0.98	1.86	0.5
LOC_Os01g60600.1	36.82	46.38	27.64	47.76	10.93	18.17	4.24	7.17	3.45	28.13	3.16	9.98	15.34	18.16	10.67
LOC_Os01g13150.1	7.98	8.07	9.38	12.43	10.78	11.88	8.33	14.43	13.11	7.03	5.78	10.64	6.42	8.36	10.19
LOC_Os03g31110.2	1.28	0.75	0.31	1.57	2.61	1.03	1.83	1.59	1.04	1.97	1.94	1.12	0.69	0.8	0.56
LOC_Os01g01620.1	50.28	50.29	51.41	23.52	52.01	41	72.59	27.18	54.38	38.09	79.05	56.65	23.65	24.28	20.62
LOC_Os09g02600.1	0	0	0	0	0	0	0	0	0	0	0	0	0.01	0	0
LOC_Os05g51160.1	2.81	1.82	2.24	0.63	1.52	1.49	2.99	5.72	4.24	0.63	2.61	2.46	2.3	1.52	2.85
LOC_Os05g11270.1	0	0	0	0.25	0	0	0.26	0.27	0.28	0.12	0.21	0	0.56	0.85	1.27
LOC_Os01g44220.7	0	0	0	0	0	0	0	0	0	0	0.15	0	0	0	0
LOC_Os02g26660.1	0	0	0	0	0.26	0	0	0.33	0	0.15	0.22	0	0.14	0	0.19
LOC_Os10g20410.1	0.04	0.02	0	0.06	0	0.05	0.06	0.22	0.1	0	0.04	0.03	0	0.07	0.03
LOC_Os09g35600.1	0	0.06	0	0.27	0.24	0.04	1.13	1.32	0.45	0.21	1.34	0.09	0.23	0.45	0
LOC_Os08g15840.2	1.59	0	2.91	0	3.5	1.43	2	2.16	6.37	2.94	1.52	1.46	3.48	4.6	4.12
LOC_Os08g01690.1	1.51	1.82	1.66	0.81	0.76	0.93	3.96	2.92	3.54	0.65	1.29	0.77	0.52	0.45	0.23
LOC_Os06g11300.1	0.45	0.34	0.38	1.2	1.06	0.71	1.24	1.73	1.42	0.92	1.15	1.05	0.25	0.09	0.15
LOC_Os11g25440.1	0	0	0	0	0	0.1	0	0	0	0	0	0	0	0	0
LOC_Os01g15950.1	0.35	0	0	0	0	0	0	0	0	0	0	0.42	0	0	0.69
LOC_Os11g26750.1	0.05	0.06	0.14	0	0	0	0.07	0	0	0	0	0	0	0	0
LOC_Os08g37310.1	6.28	5.73	4.3	5.1	6.47	5.19	2.88	2.96	3.21	0.92	4.97	3.83	3.5	4.34	3.11
LOC_Os01g56290.1	0	0	1.48	0	0.66	1.62	1.03	0	0	0	1.04	1.31	0	0	1.14
LOC_Os09g29490.1	3.45	4.55	3	2.68	6	2.97	11.26	5.88	7.18	6.58	11.16	7.07	1.32	2.39	1.64
LOC_Os02g18180.1	0.17	0.11	0.02	0.02	0.05	0	0.25	0.07	0.19	0.1	0.18	0.21	0.07	0.06	0.04
LOC_Os01g43895.1	11.33	11.89	6.24	15.12	10.56	6.89	17.68	30.51	15.9	10.23	10.13	7.14	5.2	4.75	2.8
LOC_Os05g23450.1	0.26	0	0	0.17	0.4	0.17	0	0.89	0	0.36	0	0	0.2	0	0
LOC_Os11g41820.2	6.35	6.19	5.71	6.32	7	8.33	4.43	8.9	6.71	4.05	2.65	3.3	9.56	10.33	12.09
LOC_Os08g35860.1	12.12	10.09	4.98	12.44	12.99	4.93	2.4	1.42	0.78	1.15	2.47	0.82	6.08	6.53	3
LOC_Os10g36770.1	0	0	0	0	0	0	0	0	0	0	0.17	0.24	0	0	0
LOC_Os02g10460.1	0	0	0	0	0	0	0.06	0	0	0	0.04	0	0	0	0
LOC_Os01g39010.1	16.04	12.45	17.96	17.16	17.32	25.62	20.37	22.8	35.7	23.65	23.31	29.55	18.85	15.21	15.43
LOC_Os03g05010.1	0.01	0	0	0	0.04	0	0.03	0	0	0	0.01	0	0	0	0
LOC_Os02g03950.1	1.2	1.84	1.44	1.3	2.89	1.46	0.11	0.39	0	0.44	0.17	1.1	0	0	0.35
LOC_Os01g08370.1	1.28	0.45	1.83	1.59	1.96	2.52	1.91	2.18	2.33	1.15	1.62	2.95	3.02	2.52	2.48
LOC_Os06g10410.1	6.68	5.01	5.68	7.7	6.26	6.9	9.1	9.54	9.51	10.04	8.61	8.56	5.16	5.06	4.43
LOC_Os01g52010.1	49.49	49.58	47	60.98	79.42	65.86	99.69	85.53	93.91	117.78	102.75	113.51	56.53	60.76	60.64
LOC_Os07g11510.1	0.26	0	0	0	0.09	0	0	0	0	0.08	0.06	0.29	0	0.17	0.08
LOC_Os07g30980.1	13.47	11.46	12.13	21.48	19.47	21.03	21.69	20.54	22.16	23.45	19.51	20.29	5.69	5.37	4.6
LOC_Os03g42480.2	2.66	2.55	2.67	6.94	3.68	2.57	1.44	6.22	5.62	5.8	5.01	4.52	1.52	2.13	1.58
LOC_Os10g37840.3	0	0	0	0	0	0	0	0.05	0	0	0	0	0	0	0
LOC_Os05g08010.1	2.8	2.21	3.27	3.84	3.71	4.44	6.09	10.02	9.79	5.26	7.04	6.21	1.79	1.25	1.95
LOC_Os02g52730.1	0	0	0	0.62	0	0.19	0.02	0.57	0.3	0.43	0.36	0.25	0.93	0	0.46
LOC_Os07g20430.1	0	0	0.02	0	0.02	0.05	0	0	0.01	0	0.01	0.03	0	0.01	0.01
LOC_Os05g41700.1	0	0	0	0	0.01	0	0	0	0	0	0.01	0	0	0	0
LOC_Os09g35020.1	26.29	12.1	14.93	13.47	19.47	9.21	66.11	4	20.49	37.98	86.16	46.91	4.77	5.43	3.7
LOC_Os02g34560.2	18.54	16.46	11.54	27.52	15.84	11.48	4.42	12.94	5.34	20.5	7.23	7.8	14.77	17.44	10.92
LOC_Os02g09600.3	0.34	0	0.14	0	0	0.98	0.62	0.79	0.6	0.96	0.6	0.47	0.49	0.15	0.24
LOC_Os01g27600.1	0.24	0.11	0.16	0.35	0.64	0.08	0.15	0.34	0.36	0.74	0.6	0.52	0.13	0.1	0.28
LOC_Os01g38300.1	0	0	0	0	0	0	0	0	0	0	0	0	0	0.06	0
LOC_Os12g44190.1	0.04	0.04	0.33	0.02	0	0.11	0	0	0	0	0	0	0.05	0.03	0.24
LOC_Os02g15540.1	1.81	1.48	0.83	3.49	3.5	2.25	3.05	5.18	2.7	3.04	7.44	3.2	10.63	10.79	10.42
LOC_Os02g10330.1	0.05	0	0	0.03	0	0	0	0	0	0	0	0	0.1	0	0
LOC_Os12g44020.1	19.85	23.6	17.36	5.12	4.54	2.5	2.13	1.67	1.44	11.72	3.66	6.02	48.62	49.65	37.8
LOC_Os04g56030.1	0.87	1.19	0.51	0.08	0.09	0	0	0	0.18	0.08	0	0.1	1.82	1.31	0.73
LOC_Os11g12070.1	0	0	0.08	0	0.13	0	0	0	0	0	0	0.03	0	0	0
LOC_Os11g26880.1	32.06	31.08	42.71	47.84	72.13	74.36	57.83	77.83	90.43	40.99	58.3	63.18	18.48	19.42	24.01
LOC_Os05g22350.1	0.02	0	0	0.06	0.18	0.07	0	0	0	0	0.02	0	0.02	0	0.05
LOC_Os03g07110.2	0	0	0	0	0	0	0	0	0.09	0	0	0	0	0	0
LOC_Os06g02440.1	12.11	11.11	12.07	15.02	19.25	20.21	26.6	23.37	24.9	19.98	29.96	23.33	16.99	15.23	16.04
LOC_Os01g25170.1	0	0	0	0	0	0	0	0	0	0	0	0	0.17	0	0
LOC_Os02g47220.3	8.63	8.01	21.54	9.18	16.61	33.78	9.38	4.73	58.33	8.27	6.78	31.3	18.64	18.96	28.69
LOC_Os01g55500.4	4.94	1.9	2.3	2.31	5.01	4.08	1.65	1	2.09	2.48	2.2	3.57	0.11	0.17	0.5
LOC_Os05g30080.1	0	0	0	0.11	0	0.41	0	0.06	0	0	0	0.07	0	0.06	0.11
LOC_Os09g16650.1	0	0	0.06	0	0	0	0	0.12	0	0.05	0	0	0	0	0.06
LOC_Os02g10840.1	5.67	5.61	3.86	3.9	6.71	4.46	5.02	5.37	4.98	3.89	5.63	4.54	4.19	3.5	3.19
LOC_Os09g12930.1	0	0	0	0	0	0	0	0	0.02	0.01	0	0	0	0.02	0
LOC_Os05g08810.2	2.36	2.35	1.12	2.39	3.41	3.75	2.72	2.58	1.61	2.24	1.08	0.64	1.29	1.48	1.68
LOC_Os04g57670.1	0.62	0.51	0.09	1.28	1.85	1.4	1.34	1	2.45	0.82	0.68	0.68	0.81	0.77	0.41
LOC_Os10g09870.2	3.46	3.34	1.93	9.09	9.48	9.33	4.24	3.17	5.94	4.55	3.21	6.6	4.56	2.88	4.25
LOC_Os03g46260.1	6.37	6.56	4.46	8.63	12.17	6.14	23.96	14.6	13.67	11.67	26.81	14.53	3.49	4.18	2.35
LOC_Os01g02000.1	0.05	0.04	0.02	0.12	0	0.06	0.1	0.18	0.23	0.12	0.24	0.38	0.02	0.13	0.13
LOC_Os01g01070.1	0.7	0.43	1.18	0.74	0.67	0.46	1.72	0.73	0.27	0.21	0.94	1.17	1.69	0.21	0.89
LOC_Os01g07400.1	14.38	14.46	17.92	11.44	14.04	15.19	18.85	24.26	28.13	14.77	18.58	19.79	20.61	20.03	24.47
LOC_Os03g20730.1	4.41	6.21	0.15	1.15	0.35	0	0.77	0	0	3	6.13	0	3.26	6.82	0
LOC_Os02g31070.2	0	0	0	0	0.21	0	0.26	0.25	0	0.71	0.33	0.13	0.24	0	0.31
LOC_Os04g39280.1	0	0.95	0	0	0	0	4.18	0	0	0	2.77	0.46	0.54	0	0.49
LOC_Os01g09490.1	0	0	0	0	0	0	0	0	0	0	0	0	0	0	0.08
LOC_Os02g42810.1	0	0	0	0	0	0.05	0	0	0	0	0.04	0	0.05	0	0.1
LOC_Os12g24800.1	6.15	4.94	5.58	0.14	0.09	0.21	8.03	5.75	10.94	0.82	1.38	1.14	2.49	2.44	4.18
LOC_Os07g01200.1	0.15	0	0	0	0	0.46	0	0.36	0.73	0.59	0.27	0.72	0.32	0.18	0.15
LOC_Os03g47410.1	0.01	0.01	0	0	0	0.01	0	0	0	0	0	0	0.02	0	0
LOC_Os01g06620.1	0	0	0	0.05	0.06	0.05	0.1	0	0.06	0	0	0	0	0.11	0
LOC_Os06g07380.1	0	0.04	0	0	0	0	0	0	0	0	0	0	0.09	0	0.25
LOC_Os03g62030.1	15.46	17.21	17.28	14.56	17.19	16.62	16.13	17.2	18.11	16.96	13.51	17.59	13.25	13.67	17
LOC_Os09g36200.1	268.43	319.5	188.5	302.37	198.35	149.16	9.46	66.55	25.15	97.93	18.24	43.37	67.84	70.79	45.8
LOC_Os02g29660.1	0.03	0.02	0	0.02	0.11	0	0	0	0	0.05	0	0	0	0	0
LOC_Os07g09830.1	0	0	0.03	0	0.06	0.09	0.05	0	0	0.05	0.06	0.03	0	0.08	0.03
LOC_Os03g51470.1	0.47	0.33	0.38	1.03	1.29	1.35	0.66	0.93	0.64	1.3	0.57	1.23	1.23	0.77	0.58
LOC_Os05g37830.2	38.25	42.58	25.08	33.49	43.05	34.01	59.09	39.61	42.09	39.61	56.91	35.58	36.26	43.04	31.11
LOC_Os02g40230.1	0	0	0	0	0	0	0.02	0.04	0	0	0	0	0	0	0
LOC_Os01g15610.1	42.46	40.75	71.01	29.55	33.02	56.84	139.95	78.35	171.83	58.25	74.72	100.46	29.53	19.26	35.55
LOC_Os02g35590.2	11.31	13.22	12.5	13.01	17.46	15.01	16.59	7.38	16.04	16.37	16.08	15.36	18.29	18.55	15.64
LOC_Os01g07520.1	46	40.25	44.9	39.26	60.76	53.98	50.87	44.46	58.44	41.42	46.13	48.56	44.98	41.86	52.33
LOC_Os06g17780.1	0	0	0.17	0	0	0	0.03	0.24	0.18	0.64	0	0	0	0	0
LOC_Os01g16660.1	0	0	0	0	0	0	1.37	1.43	1.44	0	0	0	0	0	0
LOC_Os02g20270.1	5.99	5.5	4.05	6.87	7.86	7.24	8.38	10.95	9.38	6.11	7.23	6	4.42	6.45	4.86
LOC_Os01g37790.1	8.94	8.39	9.14	7.35	10.62	13.1	16.54	15.82	19.13	9.63	15.6	13.73	8.25	7.38	8.89
LOC_Os06g41390.3	0.38	0.75	0.28	0	2.1	1.75	0.16	1.23	1.29	1.57	0	0.99	1.2	0	0
LOC_Os06g23274.1	0.33	0.4	0.33	0.12	0.44	0.29	2.09	0.54	1.33	0.35	1.56	0.93	0.07	0.03	0.08
LOC_Os03g17510.1	0.68	0.39	0.46	1.43	1.11	0.7	0.62	0.74	0.85	1.41	0.67	0.72	0.54	0.42	0.57
LOC_Os01g01390.5	0.2	0.06	0.07	0	0.23	0.15	0.74	0.4	0.42	0.08	0.15	0.58	0	0.14	0.19
LOC_Os11g29520.1	0.4	0.51	0.42	0.75	0.93	0.81	0.61	1.11	0.98	0.95	0.61	1.05	0.44	0.41	0.42
LOC_Os02g07350.1	11.75	10.67	8.37	17.61	15.52	12.38	13.52	20.4	12.77	11.51	13.52	10.39	9.37	9.82	8.6
LOC_Os10g35990.2	0	2.05	0	0	0	0	0.51	0	0	2.12	6.13	0	7.45	0	1.1
LOC_Os02g53080.2	3.03	3.15	3.07	1.23	1.26	2.92	1.15	1.94	1.51	0	2.75	1.36	0.89	0.92	0
LOC_Os01g69870.1	39.29	39.46	25.43	10.01	9.49	4.54	9.85	6.54	2.89	9.62	14.31	7.35	7.57	7.05	3.5
LOC_Os01g05840.2	12.73	19.45	17.47	28.78	19.72	28.91	90.55	41.25	82.16	47.48	65.58	64.03	27.05	29.87	33
LOC_Os08g07720.1	0	0	0	0	0	0	0	0	0	0	0	0	0.04	0.04	0.04
LOC_Os01g01350.2	0.31	0.06	0.07	0.12	0.42	0.34	0.29	0.37	1.14	0.07	0.54	0.46	0.19	0	0.37
LOC_Os12g32850.1	0	0.11	0.03	0	0	0	0	0	0	0	0	0	0.03	0.06	0
LOC_Os09g07294.1	5.55	0.72	22.11	6.89	7.93	26.71	0	0	26.53	0.4	2.38	13.3	3.03	8.19	13.01
LOC_Os01g60120.3	1.11	1.03	1.5	2.66	1.81	2.09	0	0.91	0.42	0.66	0.45	0.46	23.36	22.35	27.65
LOC_Os06g04950.1	2.49	1.48	3.56	1.8	0.96	2.73	0.39	1.31	0.52	1.7	0.53	1.51	3.54	4.79	4.34
LOC_Os07g07030.1	0.04	0.03	0	4.08	3.77	4.68	3.09	3.66	5.07	7.22	3.16	5.59	2.36	2.47	2.84
LOC_Os06g37364.3	0	0	9.25	1.36	0	6.2	11.14	2.79	17.91	3.63	0	13.01	1.39	0	5.79
LOC_Os11g31690.2	0.09	0	0.2	0	0.25	0	1.28	0.96	0.82	0	0.19	0.02	0.13	0.01	0.01
LOC_Os02g12730.3	0	0	0.16	0	0	0.14	0.47	0	0.15	0.12	0.17	0.18	0	0	0
LOC_Os01g04720.1	1.73	1.47	0.24	2.66	1.14	0	0.72	1.9	0	1.07	2.54	0.19	1.84	1.28	0.06
LOC_Os09g33550.1	27.5	29.99	24.97	39.26	28.59	31.25	25.64	26.79	26.75	25.12	28.72	25.96	33.16	35.46	32.46
LOC_Os04g44620.1	0.41	0.23	0.48	0.32	0.83	0.79	0.27	0.72	0.45	0.51	0.64	0.51	0.03	0.16	0.03
LOC_Os02g39010.2	0	0	0	0	0	0	0	0	0	0	0	0	2.28	6.44	4.57
LOC_Os05g07790.1	19.42	14.97	16.17	22.12	27.23	27.57	26.83	33.89	28.26	23.72	25.11	25.7	26.93	27.93	30
LOC_Os08g38330.1	0	0	0	0	0.04	0	0	0	0	0	0	0	0	0	0
LOC_Os05g35570.1	3.18	4.58	4.36	14.44	11.28	13.08	26.06	28.97	32.13	15.28	20.68	17.94	2.17	2.22	2.47
LOC_Os01g55190.1	83.98	61.2	89.6	90.35	93.98	106.64	109.2	143.46	134.07	152.27	106.73	130.63	143.44	148.21	166.53
LOC_Os01g60690.1	0.49	1.54	0	2.11	1.86	0.15	0.6	2.65	0	0.7	2.03	0	1.11	1.3	0
LOC_Os11g45890.1	0	0	0	0	0	0	0	0	0.07	0	0	0	0.41	0.73	0.23
LOC_Os09g04160.2	2	1.2	1.04	0.58	1.05	0.4	0.4	5.15	1.75	0.89	1.95	1.07	2.09	3.01	1.28
LOC_Os04g11660.1	0	0	0	0.08	0	0.15	0	0	0	0	0	0	0.7	0.61	0.81
LOC_Os01g04300.1	12.8	16.42	11.87	4.49	6.66	2.4	24.95	15.54	13.4	7.94	20.15	8.46	5.82	5.88	3.71
LOC_Os09g05110.1	0	0	0	0.08	0	0.08	0	0	0	0	0	0	0	0	0
LOC_Os01g26000.1	0.12	0.07	0.14	0	0.17	0.08	0.46	0.08	0.57	0.07	0.12	0.03	0.05	0.18	0.05
LOC_Os10g04180.1	0	0	0.03	0.18	0.48	0.46	0	0	0	0.01	0	0	20.38	18.23	20.71
LOC_Os02g46130.1	70.36	58.21	61.8	86.08	83.71	84.47	71.46	86.12	74.93	81.75	99	89.21	51.69	50.82	50.76
LOC_Os03g63560.1	0.58	0.59	0.36	1	0.81	0.91	0.29	0.64	0.65	0.64	0.55	0.51	0.23	0.52	0.27
LOC_Os02g10480.1	50.42	53.89	42.92	44.28	51.99	36.24	69.72	59.34	52.73	47.07	72.73	50.21	33.77	36.15	28.03
LOC_Os01g06630.1	0.18	0.07	0.08	0.07	0	0	0.15	0	0.25	0	0.23	0	0.4	0.64	0.07
LOC_Os05g01550.1	9.54	7.67	12.07	9.43	12.84	13.55	14.58	16.88	21.04	12.22	15.75	15.68	11.79	11.19	14.25
LOC_Os11g22550.1	0	0.02	0	0	0	0	0.02	0	0	0	0	0	0	0	0.02
LOC_Os03g18410.1	16.4	15.91	14.22	22.35	21.43	22.41	19.13	25.28	20.33	13.64	25.6	18.74	14.68	14.58	14.37
LOC_Os02g01825.1	0.05	0.05	0.03	0.12	0.03	0	0.06	0.3	0.07	0.17	0.05	0.08	0.03	0.1	0.03
LOC_Os03g31170.3	3.37	4.77	4.23	5.19	10.1	8.63	4.14	12.03	9.71	2.56	3.29	2.83	4.09	3.2	4.81
LOC_Os07g44050.1	0	0.25	0	0.35	0.26	0.22	0.26	0.37	0.08	0.27	0.26	0.33	0.35	0.17	0.17
LOC_Os02g38490.2	0	0	0	0	0.31	0.25	0.27	0	0	0.19	0	0	0	0	0
LOC_Os02g16470.1	0	0	0	0	0	0	0.27	0.8	0.1	0	0	0	0	0.47	0.19
LOC_Os10g42840.2	0	0.17	0.2	0.13	0	0.29	0	0	0	0.46	0.24	0.77	0	0.18	0
LOC_Os01g44220.2	0.71	0.14	0.98	0	0	0.36	0.88	0.62	0	0	0.23	0.3	0	1.64	0
LOC_Os02g36210.1	0.01	0	0.04	0	0	0	0	0	0	0	0	0	0	0	0.02
LOC_Os10g02220.5	0.34	0.71	0.18	0.05	0	0	0.2	0.78	0.68	0	0.32	0.13	0.53	0.35	0.13
LOC_Os11g01270.1	2.45	2.11	3.13	2.88	3.46	4.64	3.53	4.45	5.11	4.05	3.79	4.61	3.46	3.85	3.99
LOC_Os03g32000.1	0	0	0	0	0	0	0	0	0.06	0	0	0.03	0	0	0
LOC_Os08g13360.1	23.46	26.19	25.23	19.61	19.31	21.17	10.67	8.78	10.14	9.13	8.89	7.66	14.49	15.4	14.24
LOC_Os01g13600.1	0	0	0	0.12	0	0	0	0	0	0	0	0	0	0	0
LOC_Os02g01470.1	0.09	0.03	0	0.25	0.08	0.35	0.26	0.12	0.17	0.04	0.12	0.05	0.04	0.04	0.04
LOC_Os01g10680.2	0.84	0.47	0	2.03	0	0	3.31	0	0	0.41	4.78	0	2.52	3.26	0
LOC_Os08g42910.1	7.15	7.44	7.37	7.74	6.45	8.18	12.89	10.21	11.38	8.53	11.73	9.76	17.99	20.38	17.56
LOC_Os01g64030.1	0.32	1.81	0.61	1.11	1.78	0.89	1.77	5.27	3.91	2.27	4.24	2.5	0	0.69	1.88
LOC_Os02g07400.1	0.02	0.07	0	0.15	0.03	0	0	0	0	0.05	0.01	0	0.05	0	0
LOC_Os05g50380.2	92.25	80.47	85.26	120.54	142.25	133.65	137.81	61.78	79.74	87.97	179.76	128.7	250.15	233.12	253.14
LOC_Os10g37640.2	0.41	0	0.75	0.21	0.63	0.68	0.46	0.71	0.38	0.6	0.63	0	0.54	0.66	1.09
LOC_Os05g30270.1	0.01	0	0	0	0.02	0.04	0	0	0	0.05	0	0.02	0	0.02	0
LOC_Os04g20930.1	0	1.52	0.19	1.84	2.04	1.72	2.99	1.43	0.62	1.46	2.07	2.25	0.63	0	2.04
LOC_Os03g49960.2	2.49	1.92	0.45	1.94	3.34	1.61	0.84	1.32	0.34	0.93	2.41	0.36	2.58	3.15	1.29
LOC_Os09g34160.1	0.26	0.27	0.13	0.09	0.1	0	0.04	0.04	0	0.02	0.03	0.07	0.22	0.2	0.16
LOC_Os08g03630.1	0	0	0	0	0	0	0	0.07	0	0.1	0.21	0	0.45	0	0
LOC_Os07g41600.2	0	0	0	0	0	0	0	0	0	0	0	0	0.31	0.47	0
LOC_Os01g07360.4	13.46	18.47	23.85	19.15	22.82	17.32	6.29	1.97	4.41	16.74	5.32	5.73	24.46	28.3	35.73
LOC_Os03g46100.4	0	0	0.22	0	0	0	0	0	0	0	0	0	0	0	0
LOC_Os02g37654.1	1.88	1.96	1.66	0.64	0.87	0.75	1.44	0.64	1.14	0.57	1.22	1.16	0.63	0.87	0.69
LOC_Os11g07880.1	0.07	0	0.09	0.16	0	0	0.09	0	0.09	0.08	0.2	0	0	0	0
LOC_Os02g37940.1	0.7	1.27	1.26	0.31	1.02	1.41	2.75	2.08	2.42	0.98	2.67	1.95	0.42	1.41	0.18
LOC_Os01g71280.1	11.78	11.64	14.04	10.58	14.7	12.58	24.02	17.7	20.9	17.12	24.02	20.03	7.43	7.44	7.86
LOC_Os02g28610.1	0	0	0	0	0	0.14	0	0	0	0	0	0	0	0	0.14
LOC_Os04g35940.1	3.04	2.63	3.2	2.52	3.23	3.36	9.89	4.65	6.97	5.47	7.32	6.51	2.23	2.14	2.41
LOC_Os07g36710.1	0.24	0.39	0.42	0.3	0.62	0.32	0.2	0.4	0	0.18	0.13	0.15	0.26	0.5	0.21
LOC_Os09g35870.1	0.11	0.18	0.07	0.19	0.29	0.07	0.07	0	0.15	0	0.1	0.16	0.14	0.21	0.13
LOC_Os08g09670.1	3.45	3.28	2.99	2.56	3.6	2.83	4.2	5.67	7.21	3.72	4.56	5.3	3.5	3.79	3.41
LOC_Os01g38160.1	0	0.03	0	0.03	0	0	0	0	0	0	0	0	0	0.03	0
LOC_Os07g45960.1	0.32	0	0	0	0	0	0.2	0.4	0.41	0	0.16	0	0	0	0
LOC_Os01g52810.2	0	0	0.25	0	0	0	0	0	0	0	0	0	0	0	0
LOC_Os01g16180.1	0.27	0	0.54	0.38	0.46	0.13	0.21	0.46	0.05	0.3	0.84	0.49	1.02	1.37	0
LOC_Os12g42300.1	4.7	4.7	5.32	2.84	3.31	3.45	1.36	3.92	3.87	2.03	2.54	3.37	8.19	9.77	10.21
LOC_Os08g32650.1	6.24	3.31	3.99	7.8	9.84	7.8	4.09	4.5	3.31	5.55	4.65	4.57	6.55	6.38	5.88
LOC_Os06g02870.1	0	0	0	0	0	0	0	0	0	0.1	0	0	0	0	0
LOC_Os02g29050.1	0	0	0	0	0.08	0	0	0	0	0	0.03	0.04	0	0	0.07
LOC_Os01g73080.1	1.68	1.6	2.76	1.36	1.81	2.59	0	0	0	1.95	2.29	2.99	0.35	0.99	1.55
LOC_Os04g29450.1	0.06	0.08	0.14	0.02	0	0	0.01	0	0.02	0	0	0.05	0.02	0.07	0.02
LOC_Os01g70740.1	9.34	8.21	9.14	10.52	15.27	13.86	24.27	36.74	27.15	14.13	12.93	11.98	4.15	4.9	4.62
LOC_Os02g01710.3	1.2	1.83	1.31	2.02	1.89	2.42	0.93	2.69	3.28	0.84	1.4	1.23	1.41	1.49	1
LOC_Os07g01320.1	11.08	10.55	8.22	9.22	13.04	8.32	18.68	12.92	11.82	13.18	20.61	12	12.58	13.31	10.31
LOC_Os03g04140.2	0.11	0.12	0	0.27	0.15	0.32	0.02	0.19	0	0.14	0	0.16	0.28	0.27	0
LOC_Os04g53580.1	2.84	4.47	4.65	0.6	1.24	1.3	4.59	2.98	4.35	1.39	2.41	2.04	1.78	2	1.61
LOC_Os01g50500.1	0.05	0.14	0.22	0.17	0.37	0.38	0.04	0.03	0.03	0.04	0.01	0.03	0.13	0.1	0.28
LOC_Os01g21160.3	6.29	4.3	2.77	9.16	5.51	2.07	0.88	7.28	2.2	4	0.83	1.01	2.19	2.5	1.53
LOC_Os01g16620.5	0	0	0	0.1	0	0	0	0.1	0	0.2	0	0	0	0.11	0
LOC_Os03g23920.1	7.87	7.71	8.84	7.79	8.15	8.75	8.3	8.92	12.04	9.16	11.03	9.39	4.5	4.03	4.07
LOC_Os03g36080.1	0.48	0.84	0.5	0.45	0.59	0.67	2.02	1	1.11	1	1.38	0.65	0.75	1.49	1.19
LOC_Os02g48170.1	3.83	2.5	1.57	1.26	0.99	0	0.18	0.66	0.1	0.5	0.91	0.21	1.32	2.37	0.35
LOC_Os07g02180.1	0	0	0.04	0	0.09	0.04	0	0	0	0	0	0	0	0	0
LOC_Os02g47280.1	1.16	0.38	4.13	1.58	1.83	1.57	9.25	7.22	11.57	6.18	2.43	7.14	0.76	0.18	0.45
LOC_Os08g24390.2	0.31	0.38	0.41	1.07	0.3	0	0.78	0.67	0.76	0.55	0.64	0.3	0	0	0.22
LOC_Os01g47610.1	0	0.04	0	0.08	0.05	0.05	0.04	0.14	0.05	0	0.07	0.05	0	0.14	0.04
LOC_Os03g49610.1	154.63	151.65	132.83	255.34	199.8	209.63	171.62	344.03	236.55	284.57	220.5	232.08	99.43	100.39	97.67
LOC_Os02g29550.1	0.91	1.1	0.78	1.11	1.04	0.92	0.57	0.68	0.22	0.38	0.55	0.16	2.18	2.14	1.56
LOC_Os07g25910.1	0	0	0	0	0	0	0	0	0	0	0	0	0	0	0.07
LOC_Os04g26490.1	0	0	0.01	0	0	0	0.01	0	0	0	0	0.02	0.01	0.01	0
LOC_Os01g59030.1	0	0	0	0	0.33	0	0	0	0	0	0	0	0	0	0
LOC_Os08g45240.2	0.33	0.54	0.2	1.04	0.81	0.91	0.93	1.23	0.21	1.04	0.76	0.6	0.84	0.66	0.98
LOC_Os02g56000.2	1.44	1.16	0.63	1.88	1.49	1.81	1.18	2.43	1.16	1.89	1.91	1.27	0.83	1.76	0.63
LOC_Os02g52430.2	10.93	15.22	20.76	17.62	12.35	20.14	38.8	20.17	38.03	28.52	34.35	36.24	10.14	8.67	8.03
LOC_Os09g19750.2	3.52	3.11	3.54	5.5	6.54	5.7	9.05	7.29	8	5.49	8.66	6.73	3.48	3.06	2.66
LOC_Os03g02040.1	30.91	50.1	27.2	19.37	29.96	19.39	70.38	96.33	56.8	20.1	56.15	25.55	23.42	26.23	16.52
LOC_Os07g08210.3	3.34	2.91	2.58	0	1.14	2.06	0.76	1.23	0.83	1.47	0.64	1.14	1.21	1.36	1.62
LOC_Os01g35184.2	0.31	0.59	0.6	0.52	0.75	0.72	1.15	1.02	1.31	1.07	1.18	1.31	0.34	0.34	0.57
LOC_Os02g40330.2	0.02	0	0	0	0	0	0	0	0	0	0	0	0.05	0	0.03
LOC_Os01g17300.1	0.03	0	0	0.23	0.05	0	0.54	1.32	0.37	0.04	0.03	0	0.04	0.04	0
LOC_Os09g27510.1	0	0.03	0	0	0	0	0	0	0	0	0	0	0	0	0
LOC_Os08g03620.1	0	0	0	0	0	1.61	0.11	0	0	0	0	0.34	0.44	0.85	0.98
LOC_Os02g06140.1	0	0	0	0	0	0	0	0.09	0.09	0	0.07	0	0.24	0.13	0.13
LOC_Os09g12790.1	0.95	0.81	0.74	1.52	1.55	1.04	1.03	0.85	1.15	1.04	1.21	0.75	1.4	2.08	1.51
LOC_Os03g60880.3	29.92	24.95	28.15	25.09	24.03	22.51	17.34	8.77	9.3	31.79	27.87	27.88	28.5	36.34	31.09
LOC_Os06g48990.2	0.71	0.56	0.82	0	0	0.41	0	0	0	0	0	0	0	0	0
LOC_Os01g07620.1	2.68	2.63	0.73	1.71	3.45	0.13	2.7	2.19	1.04	1.12	5.01	0.53	0.4	0.4	0.13
LOC_Os01g71810.1	8.97	6.9	5.71	5.49	6.64	4.86	6.6	9.76	7.17	8.96	3.91	4.78	0	0.82	0
LOC_Os01g43750.1	0.91	0.6	0.45	0.25	0.75	0.55	1.24	0.35	0.77	0.09	0	0.24	2.05	2.51	2.35
LOC_Os05g15180.2	3.77	2.35	2.97	5.69	7.55	4.66	6.66	8.01	4.72	3.99	6.17	4.29	3.68	4.47	2.83
LOC_Os05g27749.1	0	0	0	0.09	0	0	0	0	0	0	0	0	0	0	0
LOC_Os11g42410.1	0	0	0	0	0	0	0	0	0	0	0	0	0.14	0	0
LOC_Os03g13750.1	88.84	92.67	66.96	105.29	89.59	84.82	89.25	105.02	66.69	103.99	102.69	86.85	126.68	130.02	117.87
LOC_Os09g31478.1	115.82	111.82	116.7	62.33	103.98	87.54	78.55	16.98	45.56	90.71	123.96	113.46	30.69	30.09	35.07
LOC_Os01g04650.1	24.12	23.32	30.29	32.19	38.66	41.36	47.33	61.47	72.17	51.08	43.78	50.07	30.23	29.94	35.07
LOC_Os01g65900.1	78.45	87.3	94.47	59.31	46.88	58.74	47.46	32.85	47.39	75.31	50.08	66.02	102.7	102.19	110.74
LOC_Os08g37960.2	55.11	54.75	49.72	62.9	60.16	59.87	64.07	70.66	69.17	45	48.77	40.19	49.36	51.26	51.37
LOC_Os07g37100.2	0.97	0.74	0	2.16	1.16	0.69	0.27	0.25	0	2.25	0.45	0.31	4.88	4.82	7.67
LOC_Os05g02340.1	0	0	0	0	0	0	0	0.03	0	0	0	0	0	0	0
LOC_Os09g20640.1	18.13	18.94	18.16	14.47	19.32	14.18	17	17.17	17.21	23.18	27.37	21.41	25.4	28.05	27.16
LOC_Os07g25810.1	1.54	0.49	1.39	0.66	1.57	0.95	0.42	0.63	0.47	1.05	0.54	0.6	0.77	0.69	0.6
LOC_Os01g32330.1	56.36	41.34	53.93	2.69	26.67	16.08	55.68	7.07	27.64	19.37	50.5	43.11	18.96	18.28	20.86
LOC_Os05g19180.1	0.02	0.03	0.03	0.03	0	0	0	0	0	0.07	0	0	0	0	0.03
LOC_Os02g02040.1	0	0.25	0.15	0	0.15	0.03	0	0.37	0.24	0.31	0.59	0.48	0.48	0.4	0.35
LOC_Os01g62900.1	81.03	104.16	91.47	64.52	67.64	69.67	102.43	31.76	67.25	96.75	88.57	83.84	117.69	116.2	112.36
LOC_Os01g06660.1	9.6	9.76	11.7	12.09	11.65	13	16.2	7.16	14.43	14.83	11.33	12.36	8.1	8.44	8.77
LOC_Os04g28480.1	0.52	0.26	0	0	0	1.68	0.2	0.29	0	0.21	0.34	0	0	0	0
LOC_Os03g01600.1	0.97	0.75	3.24	0	0	0	0.36	0	0	0	0.49	0	0.75	0	1.19
LOC_Os02g39880.1	18.85	26.16	17.54	40.55	40.98	32.32	36.56	42.64	41.99	26.03	35.74	25.01	11.04	9.59	12.56
LOC_Os02g33430.1	2.87	2.24	1.56	4.26	5.53	2.65	3.04	2.33	2.97	1.84	3.97	0.27	8.13	7.47	2.41
LOC_Os01g10020.1	25.43	20.72	20.66	27.71	27.89	25.04	18.22	31.33	22.41	22.45	22.21	18.63	21.15	22.03	20.18
LOC_Os07g05610.1	2.4	3.53	5.15	1.25	2.17	5.7	20.83	7	17.34	12.2	21.57	21.39	9.83	6.61	9.53
LOC_Os03g43280.1	0	0	0	0	0	0	0	0.06	0	0	0	0	0	0	0.04
LOC_Os01g31870.5	0.2	0.42	0	0	0	0	0.72	0.31	0.45	0	0.3	0.27	0.45	0.41	0
LOC_Os02g50970.1	52.84	50.81	50.74	51.88	65.7	60.75	39.44	60.49	51.54	59.2	42.82	51.79	58.8	57.38	58.72
LOC_Os06g37790.1	0	0	0	0	0	0	0.14	0	0.19	0.03	0	0	0	0	0
LOC_Os01g04170.1	6.27	3	4.46	17.1	9.37	11.85	7	16.88	13.03	13.41	10.12	11.68	18.99	20.87	18.94
LOC_Os05g03000.2	2.51	2.4	2.22	3.51	4.57	2.85	5.45	4.94	4.76	2.86	6.35	4	2.42	2.97	2.15
LOC_Os01g41700.1	0.28	0.08	0.06	0.12	0.11	0	0	0.02	0	0.16	0	0	0.11	0.04	0.02
LOC_Os01g51320.1	2.11	2.12	0.43	4.98	2.72	0.34	0.65	5.2	0.2	0.85	1.5	0.22	1.74	2.34	0.33
LOC_Os01g50460.1	1.77	3.11	2.73	2.03	4.32	3.22	0.16	0.39	0.06	0.25	1.22	0.45	9.14	9.52	9.17
LOC_Os08g41440.1	77.71	59.14	27.32	98.59	85.01	36.47	63.74	44.13	26.32	136.69	126.57	59.46	45.1	50.03	21.97
LOC_Os01g18000.1	0.1	0.09	0.07	0.12	0.12	0.05	0.02	0	0.06	0.15	0.03	0.14	0.43	0.36	0.37
LOC_Os11g13840.1	0.29	0.22	0	0.22	1.44	0	0	0.12	0	0	0	0	0.25	1.01	0.11
LOC_Os02g50710.1	3.11	3.89	1.72	0.62	0.29	0.66	0.26	0.14	0.28	0.61	0.21	0.77	1.11	2.4	1.4
LOC_Os02g38300.2	0.61	0.5	0.52	0.61	0.59	0.24	0.7	0.34	1.31	1.02	0.67	0.83	0.64	0.5	0.51
LOC_Os08g20967.1	0	0	0	0	0.01	0.01	0.03	0.09	0.05	0	0	0	0	0.02	0
LOC_Os01g25630.1	0.16	0.05	0.1	0.19	0.08	0.09	0.28	0.29	0.44	0.2	0.05	0.22	0.07	0.04	0.13
LOC_Os12g41460.1	0.07	0	0	0	0	0	0	0	0	0	0	0	0	0	0
LOC_Os02g20090.1	0	0	0	0	0	0	0	0	0	0	0	0	0	0.16	0.23
LOC_Os11g38750.1	0.02	0	0	3.34	3.18	4.26	0	0	0	0	0.01	0	1.23	1.36	1.71
LOC_Os04g57540.3	11.75	11.16	4.48	22.03	15.87	13.81	2.38	10.88	3.47	10.09	3.07	4.83	4.76	5.61	3.55
LOC_Os01g66610.1	9.64	9.31	6.35	3.49	16.19	4.3	7.06	8.16	3.62	0.7	3.67	1.87	15.01	15.83	10.4
LOC_Os08g17680.1	35.29	24.45	28.87	85.35	70	72.75	8.78	21.78	16.46	23.92	11.76	19.2	50.22	53.89	48.12
LOC_Os02g48116.1	0	0.08	0	0.29	0	0.19	0.45	0.6	0.41	0.19	0.23	0.89	0.17	0.43	0
LOC_Os04g52840.1	65.74	75.1	92.01	120.28	63.28	112.97	35.64	35.43	47.34	57.32	20.37	47.94	46.38	46.14	57.35
LOC_Os12g42044.4	0.42	0.31	0.16	0.39	0.88	0.62	0.4	0.77	0.44	0.53	0.37	0.47	0.29	0.32	0.32
LOC_Os01g14570.1	0	0.02	0.05	0	0.05	0.07	0.02	0	0.03	0.02	0	0.03	0.06	0.05	0
LOC_Os03g51690.1	2.96	2.49	2.96	4.95	2.79	1.49	3.62	2.98	3.36	2.5	3.99	3.39	2.21	3.1	1.73
LOC_Os09g29520.1	0	0	0	0	0	0	0	0	0	0	0	0	0	0.08	0.04
LOC_Os04g11320.1	0	0	0.06	0	0	0	0	0	0	0	0	0	0	0	0
LOC_Os05g45100.1	0.06	0.06	0	0.07	0	0	0	0	0	0	0	0	1.43	0.9	0.98
LOC_Os02g02130.1	125.75	106.92	237.94	175.2	130.72	276.71	192.97	238.51	354.25	198.53	217.71	359.43	117.3	90.17	177.42
LOC_Os12g31790.1	1.57	1.26	1.91	4.08	5.54	3.48	3.99	3.11	4.35	6.83	6	7.74	1.85	1.67	2.46
LOC_Os08g08870.1	0.01	0	0	0.04	0	0.04	0.08	0.05	0.06	0	0.05	0.02	0	0	0.03
LOC_Os04g43430.2	1.3	1.07	1.45	1.18	1.89	1.53	0.66	1.56	1.44	1.04	1.03	1.73	1.1	1.72	2.36
LOC_Os09g01310.1	0	0	0	0	0.07	0	0	0.13	0	0	0	0	0.06	0	0
LOC_Os02g44990.1	29.4	26.52	16.04	2.59	1.29	1.1	1.37	0.22	0.57	1.51	2.01	0.89	4.64	5.82	2.78
LOC_Os11g21990.1	332.02	331.81	330.47	278.57	292.69	305.11	318.25	361.74	334.99	285.41	366.91	323.58	330.71	316.61	328.8
LOC_Os12g19040.1	5.97	4.85	5.87	13.52	8.79	17.13	12.5	13.25	19.97	8.75	8.48	10.17	3.34	4	4.3
LOC_Os11g20160.1	1.16	0.59	0.63	2.45	0.08	0.89	0.63	2.05	0.79	0.28	0.17	0.09	0.19	0.15	0.11
LOC_Os01g02270.1	0	0	0	0	0	0	0.03	0	0	0	0	0	0	0	0
LOC_Os01g37950.1	0.61	0	0	0	0	0	0	0	0	0	0.62	0	0	0	0
LOC_Os05g50820.1	0.34	0.23	0.35	0.24	0.37	0.6	1.5	0.97	1.55	0.39	0.26	0.8	0.18	0.35	0.16
LOC_Os08g36420.3	14.13	11.03	11.83	12.39	13.83	13.34	16.38	16.6	15.73	16.68	17.26	16.19	10.67	10.5	11.85
LOC_Os11g41160.3	0	0	0	0	0	0.27	0	0.81	0	0.3	0	0.43	0	0	0
LOC_Os02g48560.6	0	0	0	0	0	0.38	0	0	0	0	0	0	0	0	0.51
LOC_Os07g40770.1	4.75	4.46	4.27	4.04	6.27	4.83	6.77	6.15	6.95	4.34	7.23	5.66	3.64	4.62	3.92
LOC_Os02g28620.1	0.01	0.04	0.04	0.02	0.02	0.05	0.01	0	0	0	0	0	0	0	0
LOC_Os06g28144.1	18.66	13.73	12.98	24.38	38.25	22.67	25.58	54.02	32.86	35.37	28.23	23.42	12.71	10.87	11.37
LOC_Os04g12970.1	2.49	1.11	1.74	0.03	0.03	0	0	0	0	0	0.05	0	0.2	0.33	0.29
LOC_Os01g03360.1	638.54	603.93	471.21	145.53	142.53	92.38	246.55	95.98	114.3	238	118.04	133	411.72	398.79	334.7
LOC_Os02g33910.1	0	0	0	0	0	0	0	0	0	0	0	0	0.07	0.05	0.05
LOC_Os04g43300.1	4.78	3.69	4.63	9.41	6.97	9.34	5.36	33.84	22.94	9.13	7.26	8.62	4.45	4.23	4.9
LOC_Os10g04450.1	0.04	0.08	0.05	0	0	0	0.33	0	0.16	0	0	0	0	0	0
LOC_Os05g48980.1	158.61	190.79	203.52	355.07	252.41	362.6	135.07	218.27	201.48	350.46	162.01	286.75	229.87	231.75	262.13
LOC_Os02g19310.1	0	0	0	0	0	0	0	0	0	0	0	0	0.02	0.05	0.02
LOC_Os07g37080.1	0.31	0.51	0.33	0.26	0.09	0.29	0.08	0.08	0	0.07	0.27	0.05	0.53	0.24	0.55
LOC_Os12g13730.1	0.36	0.17	0.2	0	0	0	0.38	0.4	0.14	0	0	0	0.07	0.07	0.06
LOC_Os07g27140.1	7.25	5.59	7.74	10.33	11.54	13.12	1.86	2.34	2.86	2.41	2.22	2.67	3.73	3.79	5.31
LOC_Os01g52670.1	0.35	0.15	0.18	0.16	0.57	0.17	0.17	0.27	0.09	0.8	0.2	0.1	0	0	0
LOC_Os10g32760.1	7.79	10.9	0.27	11.72	2.37	0	2.22	0	0	5.28	5.51	0	6.82	11.38	1.6
LOC_Os02g48094.1	9.72	6.42	0.56	15.46	11	0.55	6.17	10.73	1.05	9.23	13.76	1.8	5.53	9.02	0.65
LOC_Os01g71890.1	0	0.01	0	0.03	0.02	0	0	0	0	0.01	0.02	0	0	0	0
LOC_Os02g56610.1	0.12	0.07	0.04	0.14	0.33	0.04	0.3	0	0.17	0.07	0.4	0.32	0.16	0.08	0
LOC_Os01g46260.1	1.22	0.84	0.73	0.24	0.49	0	0.13	0.33	0.07	0.12	0.24	0.08	0.13	0	0
LOC_Os11g31680.1	0.3	0.17	0.13	0.26	0.16	0.13	0.2	0.19	0.11	0.25	0.18	0.15	0.25	0.22	0.16
LOC_Os06g20340.2	4.1	5.53	2.63	9.57	14.18	6.13	8.18	13.72	1.65	6.93	3.09	0	10	12.06	6.73
LOC_Os05g02260.4	5.8	3.74	4.39	5.94	7.5	5.83	3.77	6.13	6.88	5.54	7.53	3.72	6.45	5.69	5.29
LOC_Os08g06140.3	0	0.14	0.25	0	0	0	0	0	0	0	0	0	0	0.34	0.21
LOC_Os07g22534.3	2.02	1.07	1.02	2.75	4.03	3.38	2.38	3.47	2.67	2.14	1.84	2.57	1.81	1.6	2.01
LOC_Os01g46080.2	0.22	0.17	0	0	0	0	0	0.35	0	0	0	0	0	0	0
LOC_Os01g56330.1	245.47	248.07	269.26	304.02	289.38	327.55	319.92	315.55	363.19	431.52	325.92	395.49	283.5	286.98	308.58
LOC_Os11g04104.3	81.3	102.39	69.94	92.9	124.72	83.31	19.72	29.6	19.09	34.91	49.9	40.98	28.71	31.53	27.44
LOC_Os07g48310.1	32.85	28.18	31.02	41.53	53.73	51.12	44.62	45.71	47.02	52.62	55.25	53.97	28.75	27.98	28.46
LOC_Os01g16170.5	3.16	2.1	1.97	0.32	0.33	0.32	0.12	0.35	0.12	0.59	0.5	0.65	1.41	2.64	2.52
LOC_Os03g19270.2	12.17	20.44	10.06	4	2.57	1.78	2.5	1.33	1.8	11.62	1.12	6.81	3.01	3.21	3.01
LOC_Os08g14560.1	0	0	0	0.03	0	0.02	0	0	0	0	0	0	0	0	0
LOC_Os11g47780.1	1.58	0.79	1.16	0.92	1.18	1.49	1.21	1.12	1.25	1.97	1.37	1.81	0.72	0.47	0.59
LOC_Os05g36010.1	18.58	15.04	5.81	8.82	8.53	2.57	10.22	7.67	3.05	7.94	11.23	3.64	4.94	5.28	1.88
LOC_Os04g56700.1	0	0	0.05	0	0	0	0	0	0	0.16	0	0	0.04	0.04	0.09
LOC_Os11g09395.1	1.18	0.59	0.84	1.82	1.68	1.85	2.2	2.18	2.86	1	1.34	2.41	0.28	0.49	0.53
LOC_Os03g09180.1	13.27	11.21	10.68	14.51	16.73	12.96	20.24	20.9	18.47	16.56	20.84	15.89	11.32	11.06	9.99
LOC_Os11g03470.4	0	0	16.52	0	0	40.08	0	0	45.97	0	0	8.2	0	0	0
LOC_Os03g08280.3	0.28	0.48	0.46	0.9	0.36	0.97	0.35	1.36	0.87	1.79	1.08	0.17	0.4	0.52	0.29
LOC_Os05g35274.2	65.53	63.59	61.87	88.61	75.74	80.2	26.46	55.6	36.35	54.18	37.62	44.07	87.3	89.49	90.96
LOC_Os01g04860.1	0.57	0.33	0.45	0.54	1.02	1.16	0.68	2.61	1.47	0.48	1.01	0.59	0.75	1.15	0.99
LOC_Os01g17310.1	0	0	0	0.06	0	0	0.04	0.05	0.04	0.02	0	0	0	0	0
LOC_Os02g10180.1	8.59	3.67	7.01	9.67	9.83	12.56	11.28	12.52	10.66	7.98	13.13	9.36	7.33	7.32	5.39
LOC_Os05g26990.3	2.07	1.83	2.14	2.27	3.2	2.1	1.57	1.13	0.77	1.53	1.48	1.19	0.88	1.3	0.77
LOC_Os10g28590.1	0.01	0.03	0.02	0	0.03	0.03	0.02	0	0	0.02	0.02	0.06	0	0	0
LOC_Os01g65080.1	16.41	22.12	36.64	9.96	11.06	23.68	15.34	16.47	34.28	11.49	14.59	22.36	107.23	107.5	129.89
LOC_Os06g36830.1	0	0	0	0	0	0	0	0.05	0	0	0	0	0	0.11	0
LOC_Os04g24620.1	0.14	0	0	0	0	0	0	0	0	0.16	0	0	0	0	0
LOC_Os10g20190.1	0	0.01	0.01	0.13	0.09	0.17	0	0	0	0	0	0	0.01	0.03	0.06
LOC_Os04g32950.3	1.18	0.12	0.18	0.6	0.78	0.51	0.31	1.23	0.54	5.41	0.63	1.83	0.94	0.59	1.83
LOC_Os07g42220.1	15.35	13.17	4.37	9.29	6.81	1.56	0.48	0.75	0.13	1.56	3.76	1.41	17.02	39.07	4.18
LOC_Os11g13480.1	0	0	0	0	0	0	0	0	0	0.04	0	0	0	0	0
LOC_Os07g49080.1	0	0.04	0.05	0.02	0.13	0	0.05	0	0	0.02	0	0.03	0.66	0.7	0.3
LOC_Os01g27050.1	1.53	2.96	1.24	1.14	2.22	0.52	1.83	1.06	0.88	4.14	8.86	3.92	0.83	0.95	0.5
LOC_Os03g30040.1	0	0	0	0	0	0	0	0.13	0	0	0	0	0	0	0
LOC_Os10g03910.1	1.65	1.64	1.53	2.46	1.8	2.23	4.38	4.46	4.89	3.46	3.78	3.47	0.43	0.63	0.39
LOC_Os05g51540.1	19.2	14.64	14.39	26.7	31.99	26.26	40.61	48.33	37.41	34.81	38.23	32.13	12.84	12.75	10.73
LOC_Os02g57510.1	30.63	29.52	27.91	35.39	37.98	31.24	44.8	39.12	39.33	34.46	39.25	29.5	19.88	19.52	18.29
LOC_Os05g32250.1	0	0	0	0	0	0	0	0	0	0	0	0	0.38	0.29	0.18
LOC_Os07g29420.4	1.63	1.46	1.8	3.65	2.22	0.57	3.7	3.37	2.88	2.12	4.57	4.56	0.61	1.58	1.58
LOC_Os02g53020.1	0	0	0	0	0	0	0.09	0	0	0	0	0.18	0	0.13	0
LOC_Os02g32620.1	2.54	1.42	1.59	1.17	1.01	0.43	0.17	0.15	0.15	0.97	0.5	0.42	6.88	8.78	3.52
LOC_Os04g07720.1	0	0	0.12	0	0	0	0	0	0	0	0	0	0	0	0
LOC_Os02g50990.3	2.3	2.21	1.93	2.35	2.54	1.99	13.67	5.08	7.4	6.16	11	8.61	2	2.22	2.64
LOC_Os06g46040.1	0.37	0	2.22	0	0.52	0.38	0	0	0	0	0	0	0	0	0
LOC_Os05g10754.3	0.76	0.29	0.6	0.9	1.36	1.59	0.21	1.17	1.74	0.69	1	0.42	0.31	0.91	1.3
LOC_Os04g05700.1	0.19	0.35	0.42	0	0	0	0.04	0.12	0.07	0.02	0	0	0	0	0
LOC_Os01g35290.1	0	0	0	0	0	0	0	0	0	0	0	0	0	0.02	0
LOC_Os09g26670.1	1.03	0.17	0.33	0.42	0.91	0.66	0.32	0.34	0	0.06	0.2	0.08	1.4	0.94	0.51
LOC_Os01g66300.1	28.86	26.93	33.75	29.33	39.41	40.33	49.97	37.18	51.98	46.97	59.41	59.54	60.19	57.87	68.95
LOC_Os08g27120.1	0.05	0.05	0.15	0.24	0.08	0.28	0	0	0	0.12	0.12	0.1	0	0	0
LOC_Os03g09070.1	31.88	33.94	25.54	36.46	18.48	20.45	11.46	4.7	7.33	17.84	14.33	15.05	67.23	77.29	52.97
LOC_Os11g34770.1	0	0	0	0	0	0	0	0	0	0	0	0	0.3	0.1	0.15
LOC_Os01g03030.1	10.24	8.81	7.1	13.6	13.42	10.9	19.44	24.4	16.91	19.11	21.68	21.79	11.26	10.81	10.38
LOC_Os07g14514.2	0	0	0	0	0.13	0.12	0.23	0.18	1.05	0	0.59	0.46	0.22	0	0
LOC_Os01g73344.1	0.14	0.13	0.15	0.23	0.19	0.45	0.02	0.08	0.1	0.1	0.12	0.14	0.16	0.07	0.21
LOC_Os03g58850.1	10.77	9.37	7.65	6.16	7.32	6.2	3.65	3.15	3.99	2.72	4.72	2.14	1.27	1.71	1.28
LOC_Os02g14530.1	15.51	15.33	15.42	14.69	19.4	17.87	14.96	11.99	15.33	14.44	14.27	13.77	16.73	12.76	16.28
LOC_Os09g15430.2	0	0.39	0	0.84	0	0	0	0	0.34	0	0	0	1.05	0	0
LOC_Os08g29809.1	0	0	0	0	0.02	0	18.84	32.83	24.63	0	0	0	0	0	0
LOC_Os04g51166.1	12.96	12.61	10.92	15.4	22.33	17.64	19.28	22.47	16.42	15.08	18.99	16.02	13.14	14.85	13
LOC_Os02g21080.1	15.27	13.8	12.15	25.86	28.5	24.18	26.16	35.44	23.92	32.22	25.29	27.05	14.28	18.05	12.34
LOC_Os01g25580.1	0.02	0.04	0.03	0.04	0.07	0.07	0.01	0.01	0.07	0	0.02	0.04	0.03	0	0.06
LOC_Os01g04470.1	0.17	0.5	0.29	0.33	0.31	0.07	1.39	0.44	0.84	0.26	0.75	0.75	0.36	0.58	0.21
LOC_Os01g66680.1	0	0.02	0.07	0.13	0.02	0.1	0.07	0.17	0.1	0.02	0.09	0.03	0.05	0.02	0.02
LOC_Os02g06490.1	0	0	0.03	0.03	0	0.03	0	0	0	0	0.02	0	0	0	0
LOC_Os08g43815.1	1.68	1.64	1.72	1.76	2.33	2.24	2.79	3.35	2.81	2.04	2.12	2.24	1.46	1.26	1.26
LOC_Os03g10810.1	0.83	0.25	0.1	0.58	0.36	0	0	0.4	0.1	0	0	0	2.51	3.54	1.06
LOC_Os02g54060.2	0	0	0	0	0.27	0	0	0	0	0	0	0	0	0.6	0.33
LOC_Os05g17630.1	0.06	0.01	0.07	0.05	0.09	0.06	0.04	0.04	0	0.05	0.02	0	0.04	0	0.06
LOC_Os04g51680.1	5.89	5.55	6.35	5.53	2.57	2.18	2.1	2.65	0	1.78	0.6	1.28	18.87	17.91	11.57
LOC_Os02g54200.1	0	0	0.07	0.13	0.12	0	0.22	0	0	0	0	0.13	0	0.36	0.19
LOC_Os09g10790.1	0.18	0.58	0.35	0.3	0.46	0.47	0.22	0.12	0.4	0.47	0.19	0.15	0.11	0.31	0.08
LOC_Os11g08460.2	0	0	0	0	0	0	0	0	0	0	0	0	0.03	0.03	0
LOC_Os10g33310.1	9.83	6.72	8.28	9.84	10.47	7.76	3.07	8.9	6.39	5.68	5.04	5.59	4.09	6.22	5.25
LOC_Os11g40570.1	0.53	0.58	0.8	0	0.14	0	0	0	0	0	0	0	0.25	0.39	0
LOC_Os03g04690.1	5.81	4.95	4.77	6.09	5.37	3.23	6.27	7.87	4.36	6.73	6.45	4.53	3.2	2.53	2.05
LOC_Os09g01850.1	0	0.02	0.05	0	0.01	0.05	0	0	0	0.02	0.01	0	0	0	0.03
LOC_Os06g39400.1	0.04	0.09	0	0.11	0.08	0.15	0.08	0.2	0.14	0.15	0.04	0.11	0.05	0.06	0.1
LOC_Os02g44120.1	0.41	0.15	0.42	0.37	0.11	0.41	0.02	0	0	0.32	0	0.12	1.35	1.04	0.6
LOC_Os01g24820.1	0.04	0.04	0	0	0.05	0.05	0.22	0	0.03	0.02	0.1	0	0.47	0.65	0.66
LOC_Os04g48820.1	2.09	1.83	2.17	2.67	3.99	2.4	4.44	4.29	4.05	4.32	4.42	2.83	2.13	1.99	1.06
LOC_Os05g29050.1	17.32	22.04	21.25	14.08	11.86	15.38	2.17	3.28	3.1	2.68	1.45	2.19	23.16	27.18	25.46
LOC_Os05g40420.1	104.59	106.08	85.97	114.87	75.71	90.98	191.81	168.57	142.41	154.91	213.85	184.52	106.62	105.85	113.72
LOC_Os01g42880.1	128.62	108.75	131.62	117.08	137.14	137.36	157.7	152.04	166.1	156.88	182.72	180.5	144.87	141.5	150.04
LOC_Os04g13110.1	0	0	0	0	0	0	0	0	0.01	0	0	0	0	0	0
LOC_Os07g29830.1	0	0	0	0	0	0	0	0	0	0	0	0	0	0.29	0
LOC_Os06g25294.1	20.42	20.08	19.5	21.33	26.49	21.44	25.52	23.4	20.76	30.12	28	27.09	15.49	14.17	13.66
LOC_Os01g68960.1	0.13	0.14	0.08	1.35	2.12	1.39	0.48	0.93	0.53	0.15	0.31	0.19	0.76	0.17	0.24
LOC_Os08g44820.5	0.31	0.59	0.15	0.91	0.13	0.36	0.14	0.54	0.23	0.48	0.21	0.36	0.51	0.65	1.83
LOC_Os07g47580.1	182.55	191.07	212.36	192.22	207.14	228.22	283.51	268.07	328.63	223.21	290.67	301.47	160	165.42	167.83
LOC_Os06g35910.1	14.47	16.67	17.03	8.19	10.67	8.97	9.99	8.16	8.28	6.87	10.9	7.64	12.28	11.04	10.8
LOC_Os02g35760.1	0	0	0	0	0	0	0	0	0	0	0	0	0.16	0	0
LOC_Os10g38090.1	0.09	0.23	0.19	0.57	0.38	0.21	0.66	0.89	1	0.6	0.38	0.5	0.13	0.18	0.12
LOC_Os06g05740.1	32.59	21.81	23.09	60.94	62.71	51.11	24.63	53.88	30.99	39.49	37.44	27.25	37.36	35.26	25.8
LOC_Os02g51080.1	68.91	63.69	51.94	73.51	69.81	53.43	45.58	57.58	38.12	25.48	72.47	39.57	62.66	62.98	48.73
LOC_Os01g65850.1	0	0	0.04	0.05	0	0.02	0	0.02	0.02	0	0	0	0	0	0.03
LOC_Os10g07210.1	139.68	137.52	163.07	176.17	121.8	182.6	247.63	161.75	231.24	205.38	199.18	222.82	84.52	77.4	95.44
LOC_Os03g22390.1	0	0.15	0	0.29	0	0	0.16	0	0	0	0.37	0	0	0	0
LOC_Os10g36860.1	1.55	0.91	1.4	2.55	2.32	3.43	3.92	4.21	5.53	2.49	3.83	3.36	0.95	0.25	0.42
LOC_Os12g04210.1	5.7	4.89	4.27	6.86	7.6	7.44	7.49	14.49	9.57	6.62	6.5	6.8	1.98	2.68	2.08
LOC_Os06g13100.4	0.33	0.16	0.11	0	0.49	0	0.23	0.17	0.36	0.25	0.13	0	0.33	0	0
LOC_Os03g37090.1	0	0	0	0	0	0	0	0	0.2	0	0	0	0	0	0
LOC_Os01g66570.1	0	0.09	0	0	0	0	0	0	0	0	0	0.18	0	0	0
LOC_Os03g24920.1	4.81	7.02	12.68	6.76	7.89	5.67	7.98	9.53	16.91	8.94	9.96	15.56	3.32	2.51	5.12
LOC_Os01g66760.1	0.64	0.57	0.73	0.43	0	0.71	0	0	0	0.5	0	0.19	0.2	0.47	0.08
LOC_Os03g52720.1	2.99	1.7	1.88	1.63	1.91	1.01	3.05	3.21	2.62	1.39	1.48	1.48	3.03	3.31	2.03
LOC_Os04g16430.1	0	0	0	0	0.01	0.01	0	0	0	0	0	0.02	0.01	0.01	0
LOC_Os01g08500.1	0.34	0.44	0.56	0.94	0.22	0.24	0	0.17	0	0.08	0	0	0.16	0.04	0.04
LOC_Os09g30466.1	3.45	2.37	3.09	6.41	3.75	5.18	4.64	8.01	5.49	3.85	5.07	4.46	1.3	1.21	1.38
LOC_Os08g11070.1	0	0	0	0	0	0.06	0	0	0.06	0	0	0	0	0	0
LOC_Os07g49220.1	0.75	0.88	1.5	0.7	0.75	1.92	0.93	1.25	2.74	1.57	1.01	2.55	1.17	0.72	2.16
LOC_Os01g28030.1	0.73	0.42	0.28	0	0.38	0.14	2.07	1.97	1.83	0.2	0.23	0.26	3.12	3.11	3.27
LOC_Os04g53550.1	0.71	1.01	1.89	2.17	1.72	2.84	2.02	2.73	1.27	1.31	1.73	1.44	0.18	0.81	0.66
LOC_Os04g52740.1	0.33	0	0	0	0	0	0	0	0	0	0	0	0.22	0.89	0
LOC_Os08g12440.1	0.02	0	0	0	0	0.06	0.01	0.01	0	0	0	0.01	0	0	0
LOC_Os07g38230.1	2.33	5.2	3.91	3.14	2.97	2.98	17.17	9.99	12.06	17.64	23.34	18.43	1.75	1.42	2.18
LOC_Os02g42530.1	6.04	5.41	4.86	5.73	7.89	6.94	9.32	10.12	8.79	8.68	8.81	9.5	6.78	6.51	5.32
LOC_Os02g08130.3	0	0	0	0	0	0	0	0.09	0.1	0	0	0.05	0.67	0.95	0.87
LOC_Os03g50450.1	33.55	28.61	33.7	39.11	42.55	42.03	33.03	30.31	37.02	25.66	30.32	29.53	31.25	33.94	34.99
LOC_Os03g20310.1	29.78	31.73	35.63	21.95	28.71	22.43	11.28	9.14	13.3	8.17	14.31	16.43	47.31	49.19	48.99
LOC_Os06g45820.1	70.71	77.19	86.05	78.76	50.05	74.09	45.86	72.13	61.7	46.98	56.56	56.64	60.26	64.15	60.87
LOC_Os02g40060.1	0.54	0.33	0.19	1.66	1.25	0.45	0.38	0.89	0.19	0.64	0.22	0.14	0.16	0.33	0.14
LOC_Os01g04390.1	1.11	0.92	0.53	0.72	1.32	0.52	2.14	4.41	2.9	1.76	2.4	1.74	0.63	0.18	0.42
LOC_Os08g04240.1	2.66	0.84	1.86	0	0	0	0.04	0	0	0.08	0	0	2.19	3.28	2.11
LOC_Os10g39970.1	1.83	1.62	0.47	2.71	2.13	1.03	1.66	1.35	0.92	3.54	2.78	1.82	1.1	1.28	0.78
LOC_Os09g01150.1	0	0	0	0	0	0	0	0	0	0.11	0	0	0	0.14	0
LOC_Os09g37480.1	5.54	8.06	4.95	3.47	21.93	15.23	41.79	22.14	38.22	15.18	41.66	34.58	13.05	11.48	14.39
LOC_Os01g72980.1	5.9	5.38	6.43	6.25	6.67	7.6	7.36	10.78	10.14	5.77	7.67	5.7	3.7	4.5	4.89
LOC_Os09g17750.2	0.13	0.06	0	0.06	0.34	0.25	0.06	0.15	0.28	0.06	0.05	0	0.13	0	0.09
LOC_Os02g56010.1	0.02	0.05	0	0.06	0.13	0	0.52	0.91	0.31	0.23	0.84	0.11	0	0.03	0
LOC_Os02g48140.1	0	0	0	0.22	0.09	0.08	0.16	0	0	0.15	0.18	0	0.17	0.08	0
LOC_Os09g09020.1	0	0	0	0	0	0	0	0	0	0	0	0	0	0.02	0
LOC_Os12g15590.1	20.85	20.79	18.43	0	0	0	34.32	38.87	35.42	0	1.49	0	0	0	4.59
LOC_Os01g17396.2	1.91	3	4.23	2.37	1.81	1.35	0	0.22	0.14	0.37	0.74	0.92	2.58	2.57	3.26
LOC_Os05g46230.1	114.29	122.22	115.25	146.95	142.87	146.26	158.33	209.7	182.38	116	173.28	132.83	155.13	157.61	139.59
LOC_Os04g57590.1	28.36	31.1	37.86	34.74	33.23	40.64	80.65	50.77	79.6	43.96	66.19	67.59	39.3	39.98	47.39
LOC_Os04g51240.1	25.17	27.39	29.07	33.11	37.6	31.48	67.01	61.83	63.4	28.9	43.91	37.46	19.35	17.54	24.16
LOC_Os02g55510.1	0.24	0.18	0.31	0.09	0	0	0.1	0	0	0	0.08	0.12	0	0	0.19
LOC_Os06g13100.2	0.04	0	0	0.09	0.15	0.12	0	0.1	0.27	0	0	0.32	0	0	0.22
LOC_Os01g50810.1	0.04	0	0	0	0	0	0	0	0	0	0	0	0	0.12	0
LOC_Os10g09090.1	0	0	0	0	0	0	0	0	0	0	0	0	0.04	0	0
LOC_Os01g40550.1	5.71	6.1	3.8	3.56	4.58	1.31	5.2	5.03	3.13	2.37	3.97	1.66	3.01	4.33	1.47
LOC_Os09g01180.1	0.08	0	0	0	0	0	0	0	0	0	0.16	0	0	0	0
LOC_Os01g65400.3	0	0	0	0	0	0	0	0.2	0	0	0	0	0	0	0
LOC_Os09g26210.1	0.52	0.79	0.42	0.23	0.09	0	0.56	3.38	0.79	0.37	0.81	0.77	0	0.25	0.16
LOC_Os04g22870.1	8.1	6.95	9.64	11.6	12.24	13.91	7.4	11.74	11.88	8.84	10.71	10.4	9.54	8.5	9.81
LOC_Os04g30790.1	7.36	5.81	5.26	15.45	14.74	13.37	16.65	25.7	18.46	12.07	16.09	11.67	8.42	7.89	9.34
LOC_Os12g34510.1	18.74	20.69	9.26	25.13	15.5	7.5	15.22	94.65	15.41	13.34	14.43	6.94	6.71	3.95	2.78
LOC_Os09g12390.1	0	0	0	0	0	0	0	0.23	0.47	0.21	0.37	0	0	0	0.21
LOC_Os01g74480.1	0.38	0.31	0.3	0	0.04	0.08	0.2	0.08	0.13	0.19	0.09	0.05	0.08	0.08	0.16
LOC_Os07g28670.1	0	0	0	0	0	0	0	0	0	0	0	0	0	0.02	0.03
LOC_Os02g11930.1	0.37	0.15	0.26	0.05	0.04	0.05	0.02	0	0	0.06	0.01	0.02	0.08	0.1	0.22
LOC_Os02g09120.1	0.55	0.45	0.42	0.54	0.31	0.53	0.17	0.72	0.69	0.59	0.66	0.62	0.36	0.42	0.29
LOC_Os02g17200.1	0	0	0	0.05	0	0.06	0	0	0	0	0	0	0	0	0
LOC_Os06g44200.3	0.4	0.6	0	0.84	2.54	0	0.51	1.61	0	1.76	1.16	0	0	0	0
LOC_Os06g12700.1	0	0	0	0	0	0	0	0	0.31	0	0	0	0	0	0
LOC_Os04g37790.1	25.06	26.67	19.44	24.2	15.84	12.65	6.52	6.19	4.04	12.46	5.47	6.13	14.45	16.25	11.5
LOC_Os11g33120.2	3.16	3.12	7.18	0.78	0.15	1.33	0	0	1.1	2.91	1.82	4.81	0.56	1.51	2.03
LOC_Os08g37370.2	2.89	2.08	1.21	1.2	1.31	0.12	0.13	0.59	0.46	3.25	0.28	1.73	0.97	4.03	0.67
LOC_Os03g56060.1	143.14	63.4	130.73	167.34	170.65	209.05	78.23	79.89	97.57	105.06	65.94	101.71	152.7	147.52	184.12
LOC_Os07g35170.1	0	0	0	0	0	0	0	0	0	0	0	0	0.03	0	0.14
LOC_Os09g26300.1	19.36	14.4	11.56	7.94	14.31	7.65	7.75	4.16	4.03	4.87	15.13	5.85	22.37	25.57	18.3
LOC_Os02g05350.1	7.17	5.29	7.15	8.65	12.79	14.41	5.7	9.85	12.23	11.66	5.48	11.11	3.32	3.72	4.06
LOC_Os02g47190.1	2.96	3.13	3	4.39	2.2	3.35	7.47	3.44	5.32	5.52	6.98	6.95	4.11	2.66	2.95
LOC_Os06g11030.1	7.54	8.54	5.64	10.93	2.13	4.69	0.76	1.46	0.41	2.24	0.8	1.34	2.95	3.8	3.07
LOC_Os01g68790.2	0.19	0.32	0	0.89	1.8	0.19	0.91	2.7	0.42	1.77	2.34	1.23	0.24	0.53	0.46
LOC_Os06g45184.1	2.41	1.44	1.59	0.25	1.24	0.47	0	0	0.06	0.08	0	0.11	0.16	0.25	0
LOC_Os04g43750.1	11.09	9.62	12.03	11.07	10.35	13.7	17.01	16.46	20.02	14.46	18.25	18.76	6.79	5.95	5.96
LOC_Os02g01880.1	0	0	0	0	0	0	0	0	0	0	0	0	0.54	0.66	1.31
LOC_Os09g32740.1	14.08	12.37	12.45	16.31	21.03	18.41	17.37	20.98	21.02	17.27	19.43	18.2	16.52	15.82	14.93
LOC_Os02g02920.2	1.78	0.66	0	1	0.61	0.85	0.67	1.15	0.43	1.96	0.82	0.99	1.53	0.96	1.04
LOC_Os01g16990.1	0.11	0.25	0	0	0.3	0.27	0.41	0.84	0	0.38	0.21	0	1.14	1.31	0.65
LOC_Os02g32090.1	0.02	0.06	0.03	0.02	0.01	0.08	0.02	0	0.05	0.1	0.03	0.02	0.06	0.1	0.04
LOC_Os11g03990.1	16.57	16.22	16.14	22.18	23.37	21.91	26.8	34.53	32.72	18.54	33.58	27.85	25.63	24.25	23.84
LOC_Os05g01520.1	12.9	15.88	14.1	14.99	16.13	17.39	22.97	20.35	24.22	16.31	17.31	18.9	10.74	11.1	10.35
LOC_Os12g04300.1	0.52	0	0.38	0.71	2.13	0.76	0.38	0.26	0	0.24	0.5	0.15	0.13	0.14	0.74
LOC_Os09g29239.1	2.46	3.41	1.47	2.7	2.47	0.44	3.98	1.54	0.8	4.81	4.12	2.16	3.04	3.91	1.29
LOC_Os03g46340.1	23.9	21.5	25.22	22.35	23.76	25.46	30.41	26.26	34.65	24.9	28.19	29.26	18.91	18.99	20.31
LOC_Os03g14590.3	26.28	33.04	17.74	19.52	10.27	9.07	2.16	25.05	8.46	13.01	2.65	3.71	10.03	9.58	7.84
LOC_Os07g37130.3	1.33	0.56	0.52	0.89	2.21	1.94	0.23	1.72	0.52	1.43	0	0.15	0.84	0.39	0.25
LOC_Os04g45280.2	0.33	0.84	0.36	0.11	0	0	0.68	0.78	0.38	0.12	0.62	0.23	1.47	1.11	0.81
LOC_Os04g35180.2	21.71	21.16	15.32	21.23	20.11	13.13	14.15	22.62	22.2	20.83	23.38	10.96	11.73	14.34	11.67
LOC_Os05g10510.1	0	0	0.02	0	0	0	0	0	0	0	0	0	0.02	0	0
LOC_Os03g50530.2	0	0.12	0	0	0	0	0	0	0	0	0	0	0.07	0	0
LOC_Os06g02210.1	154.45	171.89	178.22	152.5	147.04	171.28	60.8	31.43	46.62	182.08	159.16	180.54	163.39	162.26	168.75
LOC_Os02g26810.1	68.14	75.45	62.59	76.29	29.78	42.47	2.07	8.46	3.92	37.18	0.54	17.53	167.15	175.07	150.62
LOC_Os01g61480.1	4.09	4.41	2.2	0	0.06	0	0	0	0	1.63	0	0.98	0	0	0
LOC_Os06g10170.2	2.55	1.63	0.8	2.32	2.43	1.6	2.86	1.98	1.7	1.55	1.92	2.17	0.9	1	0.77
LOC_Os01g17320.1	12.92	11.24	12.63	25.46	15.93	21.84	59.39	65.84	62.5	17.58	24.7	23.5	16.4	17.58	17.08
LOC_Os03g51000.1	0.62	0.57	0.93	0.18	0.84	0.54	0.76	1.26	1.05	0.84	1.1	0	1.4	1.22	0.71
LOC_Os08g40580.4	2.73	1.47	1.9	3.3	3.09	1.83	4.44	5.73	4.36	3.85	2.5	4.35	1.61	1.62	2.03
LOC_Os10g17454.1	1.36	0.79	0.61	1.25	1.72	1.43	1.28	1.95	2.42	1.81	0.92	2.17	3.56	2.53	2.2
LOC_Os05g49900.1	2.23	4.25	2.95	0.57	1.39	0.71	3.29	2.82	3.16	0.59	1.97	1.58	4.97	5.95	5.19
LOC_Os10g42790.1	26.23	25.08	30.63	27.23	31.28	34.54	28.04	43.57	42.22	30.14	27.13	29.16	47.19	42.41	43.63
LOC_Os01g72880.1	4.18	4.61	4.83	10.37	8.73	7.81	16.52	16.69	15.23	11.63	13.29	10.79	4.04	3.81	3.85
LOC_Os07g04180.1	119.22	96.78	107.28	83.09	144.92	109.78	30.82	20.18	29.5	22.68	31.11	25.6	33.83	36.9	31.99
LOC_Os02g53150.1	14.66	14.07	11.6	33.89	36.4	27.48	23.84	35.66	24.66	23.09	27.31	21.51	21.15	21.32	16.86
LOC_Os03g11614.1	0	0.04	0.05	0	0	0	0.05	0	0	0.04	0.04	0	0	0	0
LOC_Os12g31410.1	1.16	0.68	1.64	0.32	0.05	1.77	0	0.16	3.12	0.47	1.61	1.75	1.06	0	0.49
LOC_Os12g01430.1	0.37	3.03	6.85	3.59	5.97	12.06	2.27	4.05	8.69	3.7	0.91	5.46	3.91	1.61	9.1
LOC_Os06g51100.2	0	1.2	0	0	0	3.08	1.34	0	0	1.95	0	0	2.58	0.22	0.76
LOC_Os05g09020.2	1.66	1.62	1.74	0.87	1.67	1.65	0.4	0.55	1.28	0.84	0.78	0.16	1.33	1.13	1.04
LOC_Os08g31030.1	1.3	1.71	1.52	1.15	0.87	1.48	4.8	4.4	5.84	4.18	9.88	8.03	0.89	1.1	1
LOC_Os03g18080.1	3.49	3.39	2.64	5.37	5.95	5.65	4.53	8.47	5.39	3.76	4.67	4.07	5.87	6.98	5.24
LOC_Os06g43700.1	26.55	24.38	24.13	28.08	37.63	30.71	17.88	35.18	25.95	30.31	22.56	24.17	36.94	37.69	38.18
LOC_Os01g24620.1	0	0	0	0	0	0.01	0.23	0.13	0.11	0	0	0	0	0	0
LOC_Os04g40540.2	0.54	0	0.51	0	0	0.78	0.36	0	0.57	0	0	0.27	0	0	0
LOC_Os01g50530.1	0	0	0	0	0	0	0	0	0	0	0	0	0.1	0	0
LOC_Os09g29239.2	7.88	6.86	3.65	5.13	4.82	3.49	7.74	5.75	4.2	11.18	12.82	8.16	8.69	8.39	6.07
LOC_Os03g50160.1	85.37	60.87	44.57	16.98	31.34	17.12	38.96	15.41	14.16	36.01	34.72	24.43	140.7	161.07	101.9
LOC_Os01g32864.1	12.47	10.33	12.52	12.15	20.59	15.64	3.46	1.62	2.57	13.36	19.08	16.58	5.53	5.28	4.79
LOC_Os03g30130.2	1.43	1.33	0	1.62	2.44	2.97	3.73	3.28	3.84	2	5.69	3.93	1.78	0.84	2.18
LOC_Os06g19410.1	0	0	0.07	0	0	0.2	0	0.07	0	0	0	0.08	0	0	0.06
LOC_Os09g26880.3	0.72	0.78	0.44	0.23	0.26	0.71	0	0.24	0	0	0.67	1.06	0	0.19	0.88
LOC_Os10g21940.1	24.7	23.5	33.55	33.98	42.56	49.72	58.87	50.75	61.17	40.98	38.52	62.9	32.84	26.81	34.3
LOC_Os10g40030.12	3.23	2.25	5.23	3.88	1.42	2.87	2.84	1.66	1.37	1.65	2.48	1.81	1.26	1.16	1.83
LOC_Os08g40900.2	0	0.79	0	0	2.74	0	0	1.18	1.26	1.58	0	0	0	0	0.04
LOC_Os07g38280.2	0	0.21	0	0.3	0	0	0.22	0	0	0.33	0	0	0	0	0
LOC_Os01g55820.1	17.71	12.04	13.65	8.99	14.03	10.68	23.34	9.34	19.29	32.2	20.53	23.45	11.17	10.38	10.52
LOC_Os02g12380.3	0	0.54	0	0	0	0.49	0	0	0	0	0	0	0.94	0.53	1.32
LOC_Os10g27120.1	0	0.44	0.64	0.22	0	0	3.31	1.57	0.26	1.99	0.8	0	1.18	0	0
LOC_Os05g33340.1	0	0	0	0.01	0.01	0	0.02	0	0	0	0	0	0.01	0	0
LOC_Os12g01200.2	0.5	0.49	0	3.01	4.59	3.01	0.67	0	0.41	2.86	1.56	1.3	1.16	0.64	2.52
LOC_Os12g08850.1	0.89	0.43	0.56	0.02	0	0.11	0	0	0	0.02	0	0.03	1.32	1.37	1.29
LOC_Os10g33460.1	0.04	0	0	0	0	0	0	0.03	0.04	0	0.04	0.06	0.1	0.1	0.07
LOC_Os01g51632.1	0.28	0	0	0	0.24	0	0	0	0	0.46	0.3	0	0.2	0.23	0.22
LOC_Os11g47460.1	1.36	1.17	2.06	0.49	0.48	0	2.28	2.2	2.82	1.15	2.21	2.19	1.08	1.3	0.94
LOC_Os04g09800.1	0.09	0	0.09	0.53	0.14	0.31	0.21	3.07	1.71	0.27	0.42	0.27	0.03	0.15	0.08
LOC_Os02g29950.1	0	0	0	0	0	0	0	0	0	0	0	0	0	0.03	0
LOC_Os09g07500.2	0	0	1.15	0	0	0	0	0	0.25	1.93	0	0	0	0	0.71
LOC_Os07g08970.1	12.6	14.59	13.94	16.4	23.18	21.43	5.15	6.82	5.71	4.23	5.17	3.58	17.9	17.97	16.54
LOC_Os05g41200.1	1.67	2.27	0.19	1.16	1.12	0.58	6.27	10.56	1.73	2.97	10.67	2.43	2.34	2.18	1.41
LOC_Os04g21705.1	0.04	0.12	0	0	0	0	0	0	0.05	0	0	0	0	0	0.05
LOC_Os03g50330.1	20.22	19.13	18.79	24.81	28.13	25.7	18.8	26.81	20.47	24.01	21.43	21.74	13.9	16.15	15.05
LOC_Os07g37760.1	3.98	3.91	2.98	5.71	8.1	6.7	9.72	8.71	8.27	8.05	9.48	8.53	4.87	5.13	3.52
LOC_Os02g57510.4	0.55	1.06	1.07	0.39	0.33	0.75	0.33	0.62	0.94	0	0.23	0	0	0.32	0.54
LOC_Os02g19170.2	0	0	0	0.2	0	0	0	0	0.58	0.5	0	0	0	2.48	0
LOC_Os11g13800.3	3.67	1.53	3.31	2.96	4.5	3.54	1.72	2.99	1.68	4.68	1.35	4.65	1.4	1.18	3.18
LOC_Os10g36360.1	8.7	8.75	3.92	12.24	39.67	16.77	114.91	19.48	42.2	68.78	104.49	52.07	4.54	5.12	3.44
LOC_Os08g38240.1	4.46	3.67	3.81	6.92	7.07	6.84	3.46	5.58	4.05	6.31	4.12	4.43	4.43	4.09	3.73
LOC_Os08g33090.1	0.14	0.13	0.03	0.45	0.52	0	0.15	0.29	0	0.06	0.07	0	0	0	0
LOC_Os08g29690.1	0	0.04	0	0	0	0	0	0	0	0	0	0	0.02	0	0.03
LOC_Os12g04595.1	3.15	2.87	2.97	2.86	5.39	3.39	12.07	19.29	15.61	2.78	4.43	3.89	3.21	3	2.55
LOC_Os10g03730.1	0.44	0.23	0.45	0.43	0.35	0.4	0.71	1.37	0.25	0.7	0.64	0.4	0.4	0.23	0.46
LOC_Os01g65440.1	6.66	6.53	8.32	32.42	20.84	33.47	26.38	46.81	46	35.74	35.08	45.1	3.14	2.96	3.28
LOC_Os02g15240.1	0.29	0.22	0.04	0.28	0.23	0	0.07	0.12	0.04	0.14	0.24	0	0.27	0.31	0.09
LOC_Os06g36580.1	0	0	0	0	0	0	0	0	0.18	0	0	0	0	0	0
LOC_Os04g01290.3	0.97	0.3	0.81	0.76	1.05	1.08	1.31	1.8	1.03	1.05	1.07	1.23	0.92	0.3	0.37
LOC_Os07g14410.1	0	0	0	0	0	0	0	0	0	0.03	0	0	0	0	0
LOC_Os09g27970.3	0	0	0	3.99	3.81	0	7.98	7.09	0	12.22	4.07	1.24	3.09	0	0
LOC_Os05g51000.2	1.42	1.35	1.74	2.16	1.98	4.63	2.71	1.37	1.5	2.13	1.86	1.71	0.91	0.88	1.32
LOC_Os09g29340.1	0	0.1	0	0.02	0	0	0.03	0.05	0	0.03	0.1	0	0	0	0
LOC_Os02g28680.1	0.08	0.04	0.2	0.23	0.63	0.35	0.43	0.05	0.48	0.14	0.41	0.41	0.3	0.2	0.24
LOC_Os01g65000.1	2.77	1.55	1.51	2.92	5.26	1.63	0.21	0	0	2.06	3.64	2.17	8.66	9.19	10.27
LOC_Os01g07260.1	2.26	1.9	2.01	8.78	4.15	8.12	3.49	33.64	19.91	3.16	5.11	3.91	1.23	0.86	1.22
LOC_Os07g30820.2	19.3	15.99	21.13	57.99	65.93	69.06	22.12	9.12	12.79	11.89	13.14	17.33	53.12	51.79	62.49
LOC_Os02g47510.1	23.46	28.6	16.5	44.22	23.34	18.58	2.63	66.09	22.39	34.26	5.13	12.73	34.92	39.53	19.27
LOC_Os01g66830.1	0	0	0.32	0	0	0	0	0	0	0	0	0	0	0	0
LOC_Os10g08030.1	0	0	0.09	0.08	0	0	0	0	0	0.05	0	0	0.06	0	0.05
LOC_Os04g50890.1	93.45	88.64	83.18	124.03	126.92	117.89	156.05	163.73	140.36	142.84	166.71	142.38	86.61	87.19	83.59
LOC_Os02g11000.3	0.54	0.34	0.47	0.27	0.35	0.36	0.84	0.99	0.61	0.34	0.71	0.7	0.63	0.98	1.39
LOC_Os05g09180.1	0	0.04	0	0	0	0.01	0	0.02	0.02	0	0	0	0	0	0
LOC_Os11g02440.1	9.56	10.38	16.72	2.31	4.41	3.35	16.81	8	15.95	1.7	4.72	4.19	112.46	98.61	113.66
LOC_Os02g11760.1	0	0	0	0	0	0	0	0.21	0	0.2	0	0	0.41	0	0
LOC_Os01g71090.1	13.97	10.71	9.79	11.93	5.64	5.9	0.46	1.18	1.21	6.04	1.38	3.18	42.96	52.97	30.58
LOC_Os03g35340.1	24.92	21.89	24.69	30.16	28.94	30.73	35.45	27.95	32.78	37.93	28.4	34.53	20.66	19.22	22.42
LOC_Os03g58710.2	0	0.98	0	0	0.48	0.66	0	0.61	0	0	0.34	0	0	0	0
LOC_Os02g45310.1	17.54	15.11	11.11	24.9	30.17	21.5	44.15	48.91	39.84	50.47	38.95	33.24	24.79	26.32	18.2
LOC_Os04g53350.1	116.58	104.88	116.83	115.4	154.55	144.21	183.95	125.44	196.06	162.24	216.27	187.83	89.3	88.37	88.78
LOC_Os07g38360.2	38.3	30.96	43.44	47.64	70.06	69.91	29.59	48.41	42.99	37	27.43	35.83	40.63	39.35	47.94
LOC_Os02g53550.1	0.02	0	0	0	0	0.02	0.02	0	0	0	0.02	0.03	0	0	0.01
LOC_Os03g53340.1	0	0	0	0	0	0.02	0	0	0	0	0	0	0.21	0	1.01
LOC_Os03g07880.1	7.16	6.71	8.91	4.44	7.33	7.82	21.55	10.37	20.21	6.56	12.6	10.55	5.91	5.31	6.67
LOC_Os02g39410.2	0.67	0.24	0.35	1	1.57	0.52	0.77	1.01	0.78	0.42	0.25	0.36	0.53	0.23	0.37
LOC_Os02g40630.1	0.15	0	0	0	0	0	0	0	0	0	0	0	0	0	0
LOC_Os04g57190.1	10.75	10.26	8.06	12.22	15	12.49	11.57	16.1	14.79	9.38	12.42	8.35	6.08	6.2	7.06
LOC_Os01g50616.1	3.8	1.28	0.51	1.68	2.45	2.98	3.01	1.05	0	0.81	1.78	1.74	4.81	4.91	6.29
LOC_Os01g26070.1	0	0	0	0	0	0	6.17	7.15	9.29	0	0	0	0	0	0
LOC_Os11g44530.1	0.02	0.02	0.04	0	0.01	0.01	0	0.01	0	0.01	0.02	0	0.48	0.52	0.24
LOC_Os09g03960.1	0.21	0.13	0	0.7	1.74	0.85	0.74	0.32	0.2	0	0	0	0.5	1.06	0.39
LOC_Os01g04040.1	0	0	0	0	0.4	0	0	0.34	0.34	0	0	0	39.54	45.19	50.03
LOC_Os02g21920.2	4.93	1.17	17.88	2.02	0	19.4	1.96	4.94	16.21	1.63	3.07	16.99	1.97	5.72	54.45
LOC_Os09g32520.1	47.54	44.01	64.46	62.82	47.94	74.72	68.71	108.73	111.34	82.79	101.97	116.76	54.54	59.94	59.54
LOC_Os02g16190.1	0.04	0.02	0	0.03	0.14	0.1	0.02	0	0.03	0.06	0	0	0.02	0	0.01
LOC_Os11g17380.1	0.07	0	0	0	0	0.03	0	0	0	0	0	0	0.06	0.03	0.17
LOC_Os01g60220.1	0.02	0	0	0.03	0.04	0	0.05	0.03	0	0.01	0.01	0.01	0.05	0.01	0
LOC_Os01g57930.1	3.16	1.58	2.53	4.61	3.75	4.08	3.67	5.38	4.15	3.13	5.85	4.11	1.83	1.16	1.47
LOC_Os09g12660.1	372.11	415.54	409.42	296.73	320.92	326.12	526.19	246.47	393.48	489.95	703.4	619.56	369.47	368.72	382.84
LOC_Os02g47770.1	3.54	2.49	1.3	1.98	1.24	0.53	1.74	0.38	0.28	1.78	2.73	0.88	0.48	1.07	0.26
LOC_Os02g27300.1	0	0	0	0	0	0	0	0	0	0	0	0	0.12	0	0
LOC_Os01g59520.1	0.32	0.85	0.42	1.46	2.66	1.52	2.72	2.87	2.61	1.17	2.48	2.17	1.69	1.28	1.31
LOC_Os02g57590.1	58.5	38.22	52.84	96.42	87.77	98.89	34.5	69.34	65.45	42.58	58.98	65.62	39.07	37.51	42.73
ChrSy.fgenesh.mRNA.53	0.08	0.2	0.05	0	0.15	0	0.05	0.09	0.3	0.04	0	0	0.03	0	0
LOC_Os07g42895.1	2.5	2.68	2.45	5.79	0.6	6.66	4.99	5.33	14.02	2.6	7.53	12.23	2.14	1.14	1.21
LOC_Os01g51050.1	0	0	0.1	0.26	0.1	0	0.09	0.1	0	0.17	0.29	0	0	0.1	0.09
LOC_Os01g19390.1	1.49	2.73	2.55	0.33	2.13	1.39	3.9	3.86	3.5	0.17	0.96	0.6	1.35	1.67	1.61
LOC_Os01g57630.2	6.92	6.34	7.48	8.25	7.27	6.9	17.98	18.31	16.26	11.44	14.83	13.42	2.8	1.27	2.54
LOC_Os11g24930.1	0	0	0	0	0	0	0	0	0	0	0	0	0.05	0.13	0.1
LOC_Os06g05480.1	15.04	16.42	9.77	17.83	27.9	15.44	36.97	30.17	20.34	22.02	26.7	18.81	22.91	21.05	17.87
LOC_Os01g45910.1	83.18	88.63	91.12	84.56	100.43	97.79	42.04	36.2	42.2	53.27	65.46	64.3	100.47	99.06	108.14
LOC_Os11g03400.1	298.34	287.32	269.55	390.3	347.14	344.86	402.9	409.49	406.68	417.29	447.3	394.23	267.87	273.66	232.45
LOC_Os01g50840.1	1.45	2.01	1.06	0.72	0.42	0.05	1.81	0.91	0.74	2.41	2.45	1.04	3.98	4.77	1.96
LOC_Os12g42739.1	4.39	4.1	4.08	4.19	6.27	3.86	11.84	13.41	6.87	6.81	7.15	5.99	3.73	2.76	3.81
LOC_Os06g24540.1	4.38	3.61	3.23	6.63	10.75	8.71	15.77	12.53	15.01	9.63	18.13	11.23	4.77	5.94	4.47
LOC_Os01g35040.1	37.52	40.66	42.09	42.41	34.11	41.94	13.5	8.9	11.32	32.76	23.34	27.08	54.86	59.36	57.99
LOC_Os05g18500.1	0.28	0.05	0	0.15	0.16	0.55	0	0.22	0.32	0.15	0	0.05	0.06	0.11	0
LOC_Os02g55940.1	9.92	9.12	8.38	21.46	20.27	23.32	15.39	20.66	21.86	15.9	14.26	14.83	7.51	7.89	8.01
LOC_Os08g05820.1	0.02	0.08	0.03	0.38	0.19	0.09	0	0.22	0.26	0.14	0.04	0.07	0	0.03	0
LOC_Os03g59080.1	16.79	16.58	17.29	16.05	18.22	17.98	12.06	15.41	14.79	11.65	12.63	13.48	12.37	11.69	12.81
LOC_Os02g04700.2	0	0	0.1	0.3	0.34	0.24	0.1	0.19	0.09	0.1	0	0	0.1	0.1	0.23
LOC_Os01g58220.2	349.49	364.32	289.89	283.62	290.05	231.69	257.44	201.76	193.7	294.34	247.45	223.7	572.89	560.44	473.17
LOC_Os08g34750.2	0.04	0.1	0.24	0.01	0.34	0.24	0	0.04	0.39	0.27	0.33	0.67	0.37	0.13	0.11
LOC_Os09g17830.1	4.85	2.24	27.07	3.92	3.77	18.63	3.44	6.34	25.62	7.64	1.31	21.02	13.18	4.87	35.68
LOC_Os01g64650.1	228.23	201.84	169.9	212.36	223.1	180.45	111.64	169.66	111.16	205.31	148.96	153.15	182.28	181.44	163.57
LOC_Os01g64660.1	0	0	0	0	0	0	0	0	0	0	0.03	0	0	0	0
LOC_Os03g48360.1	0.02	0.02	0.03	0.08	0.03	0.03	0.03	0	0	0	0	0.07	0	0.03	0
LOC_Os02g34990.2	1.71	1.22	1.24	1.86	2.6	2.12	0.99	1.23	1.37	1.18	1.32	0.83	2.56	3.06	2.06
ChrUn.fgenesh.mRNA.1	0.26	0	0	0	0	0	0.31	0.31	0	0	0	0	0	0	0
LOC_Os01g14860.3	10.97	8.81	8.6	12.65	12.67	12.61	4.55	8.37	4.52	9.66	3.83	5.71	7.53	9.1	6.41
LOC_Os06g14370.4	0.59	0.5	1.1	4.36	2.85	3.5	2.08	0	1.11	0	1.43	0	0.63	0.38	0
LOC_Os09g36220.1	8.64	10.32	10.91	10.46	10.33	11.46	49.15	15.98	36.43	9.11	63.24	38.91	6.84	6.27	8.76
LOC_Os09g03380.1	0	0	0	0	0	0	0	0.03	0	0	0	0	0	0	0
LOC_Os04g40340.1	0.22	0.25	1.05	0.43	0.41	0.94	0.09	0.68	2.42	0.52	0.65	0.88	0.19	0.29	0.82
LOC_Os01g40990.2	0.09	0.12	0.42	0.17	0.44	0.14	0.34	0	0.24	0.14	0.14	0.27	0	0.3	0.27
LOC_Os09g28200.1	0.25	0.09	0.22	0.56	2.11	1.09	5.78	3.35	4.6	0.59	5.24	2.98	0.62	0.4	0.32
LOC_Os11g30460.1	0	0	0	0	0	0.02	0	0	0	0	0	0	0	0	0
LOC_Os08g37260.2	1.22	1.16	0.85	1.88	1.91	2.52	3.14	2.82	2.8	1.31	2.95	2.64	0.7	0.77	1.04
LOC_Os05g16490.1	0.37	0.62	0.53	0.64	1.15	1.04	1.89	1.85	1.87	1.37	0.48	1.15	0.23	0.19	0.19
LOC_Os01g03070.1	104.92	98.84	105.59	136.93	122.71	138.98	110.67	138.71	125.74	109.74	122.26	120.03	120.78	120.48	121.29
LOC_Os12g03410.1	8.04	6.76	6.92	15.15	14.89	15.86	16.55	34.39	24.52	19.88	15.05	18.23	5.06	6.25	5.91
LOC_Os07g09020.1	0	0	0	0.39	0.1	0.24	0	0.03	0	0.21	0.15	0.18	0.07	0.05	0.05
LOC_Os05g08640.1	113	101.82	72.69	97.91	71.14	55.4	105.49	44.88	49.92	173.84	115.86	100.86	68.39	77.1	58.82
LOC_Os04g49140.1	2.99	1.67	0.17	1.43	1.84	0.16	2.04	1.33	0.06	2.46	5.75	0.26	0.88	1.37	0
LOC_Os04g37940.1	0.49	0.25	0.29	0.37	0.55	0.52	0.78	0.65	1.23	0.83	0.21	0.68	0.12	0.47	0.28
LOC_Os11g23244.1	0	0.04	0	0	0.06	0	0	0	0	0	0.11	0	0	0	0
LOC_Os07g26490.1	69.86	83.71	93.39	101.27	81.76	101.59	122.68	88.31	128.41	131.58	111.96	136.74	55.92	55.03	61.12
LOC_Os07g04190.1	19.51	22.76	22.87	19.97	15.88	20.48	90.42	47.8	80.38	55.3	72.74	66.55	8.32	8.48	9.58
LOC_Os05g38370.1	10.22	9.05	8.1	14.8	12.22	10.63	31.76	20.21	17.38	19.45	30.39	17.64	11.36	11.74	5.8
LOC_Os10g06140.1	0.02	0	0	0	0	0	0	0	0	0	0	0	0.11	0.22	0.11
LOC_Os12g03250.1	0.24	0.2	0.12	0.84	0.31	0.54	0.08	0.51	0.11	0.29	0.29	0.13	0.29	0.36	0.34
LOC_Os03g27030.3	0	0	0	0	0.26	0.1	0	0.4	0.22	0	0	0	0	0	0
LOC_Os06g04820.1	21.48	22.16	16.06	23.54	25.23	21.5	34.37	20.46	20.08	35.18	47.58	35.76	15.47	14.97	14.14
LOC_Os01g03020.1	7.01	7.89	7.84	7.99	7.09	9.41	6.6	16.88	11.6	6.1	5.42	5	4.77	3.5	4.83
LOC_Os01g15580.1	2.79	2.39	2.44	6.3	5.7	6.19	1.95	4.61	2.76	1.19	1.83	1.58	2	2.06	2.03
LOC_Os01g59930.1	186.76	197.31	209.01	155.06	130.05	167.59	54.41	81.31	74.65	152.78	132.58	171.15	136.24	134.44	159.77
LOC_Os02g06920.2	3.42	2.21	3.95	3.34	3.13	5.63	2.78	3.55	3.85	2.71	2.59	5.21	4.88	2.99	2.84
LOC_Os08g16050.1	1.28	1.32	1.34	0.26	0.31	0.49	0.19	0.2	0.42	0.18	0.97	0.57	1.32	2.1	1.65
ChrUn.fgenesh.mRNA.76	0.04	0	0	0	0	0	0	0	0	0.06	0.06	0.07	0	0	0.04
LOC_Os03g28940.1	328.51	337.55	396.89	318.9	128.39	251.63	72.83	304.39	218.36	282.95	72.09	197.15	359.9	341.08	452.44
LOC_Os01g06876.1	0	0	0	0	0	0.06	0	0	0	0	0	0	0	0.12	0.17
LOC_Os04g06860.1	2.26	2.14	5.14	1.82	2.39	3.99	3.1	4.04	6.23	2.4	5.18	7.51	1.72	2.11	2.62
LOC_Os09g28019.1	19.16	16.42	15.4	29.7	27.95	29.63	33.68	37.46	38.44	26.3	31.53	30.15	14.3	12.28	14.09
LOC_Os10g18670.1	0	0	0	0.03	0.03	0	0	0.01	0.03	0	0	0	0	0.01	0
LOC_Os06g47950.1	1.07	1.03	1.07	2.61	2.06	2.31	0.68	1.65	1.18	1.55	0.86	0.76	0.75	0.58	0.38
LOC_Os06g16630.1	0.55	0.32	0	0.47	0.38	0	0.67	0.52	0	0.15	0.27	0	1.77	1.63	0
LOC_Os10g06370.1	0	0	0	0.04	0	0.14	0	0	0.05	0	0	0	0	0	0
LOC_Os02g11740.2	0	0.07	0	0.32	0	0	0	0	0.2	0	0	0	0.26	0	0
LOC_Os06g35520.1	197.19	187.4	135.99	50.27	74.01	43.66	10.32	1.6	6	82.92	82.38	60.99	65.39	61.45	41.45
LOC_Os12g01970.1	0	0	0	0	0	0	0	0	0	0	0	0	0.16	0.16	0.46
LOC_Os02g50640.1	15.68	12.74	15.04	22.44	20.77	24.77	72.71	65.16	84.6	49.87	79.76	67.1	15.17	15.62	14.5
LOC_Os08g38990.4	0.76	1.47	1.59	0.56	1.41	0.77	1.76	0	0.86	1.09	5.17	3.92	0	0	0
LOC_Os07g20544.2	3.36	2.66	2.22	6.93	4.47	3.99	3.08	3.82	3.95	2.17	2.72	2.21	4	2.94	1.31
LOC_Os03g37490.1	65.23	59.49	54.71	47.93	64.73	45.69	18.85	22.84	16.82	57.71	80.97	58.23	63.17	67.63	60.06
LOC_Os01g71990.1	9.39	7.19	8.45	16.25	14.43	17.53	17.86	21.04	21.12	15.86	18.58	17.72	7.45	8.65	6.89
LOC_Os01g24540.1	0	0	0.06	0.05	0	0	0	0.08	0	0	0	0	0	0	0.03
LOC_Os05g47540.1	23.01	16.12	26.13	26.18	17.1	21.69	28.17	23.67	29.18	21.22	22.74	24.52	11.67	12.07	12.8
LOC_Os04g02480.1	0	0	0.25	0	0	0	0	0	0	0	0	0	0	0	0
LOC_Os01g70460.2	0.7	0.37	1.39	1.12	1.37	1.32	0.05	0.72	0	1.11	1.2	1.56	0.9	0.53	0.68
LOC_Os02g57430.1	20.55	18.1	18.98	28.16	38.35	28.68	22.44	24.57	20.22	23.06	26.16	19.83	34.84	34.75	29.48
LOC_Os10g26150.1	1.35	0	0	0.48	0.65	0	0.54	1.56	0	0.93	0.45	1.04	0	1.85	0.86
LOC_Os01g74250.1	44.47	46.82	43.26	54.59	34.49	39.35	11.58	19.03	12.79	28.08	9.49	16.4	69.67	68.58	62.83
LOC_Os06g13410.1	0	0	0	0	0	0	0	0	0	0	0	0	0	0.27	0
LOC_Os02g52110.1	0.13	0.03	0.07	0.02	0	0	0.01	0.14	0	0.03	0.04	0.07	0	0	0
LOC_Os01g34970.1	1.01	0.84	1.13	1.04	1.65	1.25	2.44	3.89	3.28	1.67	2.24	1.59	1.64	1.28	1.45
LOC_Os05g28120.1	0.02	0.03	0.02	0.07	0.08	0.04	0.06	0.08	0.05	0.08	0.03	0.06	0.01	0	0.03
LOC_Os03g11110.1	11.6	9.24	11.04	17.57	17.03	21.96	29.98	32.48	34.66	33.98	36.48	38.33	7.33	7.25	8.69
LOC_Os01g61530.1	0	0	0	0	0	0	0	0	0	0	0	0	0.21	0	0
LOC_Os04g23180.1	11.74	8.66	10.85	14.07	16.56	15.34	7.98	10.67	8.8	9.22	9.97	7.61	13.01	11.97	11.44
LOC_Os01g01369.1	19.1	17.67	22.33	18.6	18.91	21.73	21.75	19.24	24.17	28.97	24.43	29.32	24.65	21.76	27.19
LOC_Os02g06030.1	0	0.04	0	0	0	0	0	0	0	0	0	0	0.2	0.1	0.25
LOC_Os02g34860.1	18.46	14.51	14.11	7.92	13.73	9.42	18.48	22.56	22.22	26.17	25.95	22.76	11.81	14.02	11.85
LOC_Os03g62770.1	0.12	0	0	0	0	0.08	0	0	0	0	0.11	0.09	0.23	0.08	0.15
LOC_Os01g50750.1	4.58	3.66	2.79	2.25	3.55	2.34	6.14	4.27	3.46	0.96	4.54	1.81	3.17	2.37	1.72
LOC_Os05g28180.3	0.59	0	0	0	0.37	0	1.45	1.97	0.52	0.66	1.09	0.34	0.53	0.97	0.57
LOC_Os12g27010.1	0	0.05	0.04	0.04	0.11	0.04	0	0	0.02	0	0	0	0	0.04	0.08
LOC_Os11g27540.1	4.32	6.75	2.92	10.9	11.29	7.13	13.39	32.49	12.45	9.67	16.14	7.89	0.94	1.74	0.81
LOC_Os10g26130.2	0.53	0.89	0	0.89	1.24	0.12	0.64	1.07	0.69	0.45	0.83	1.23	0.33	0.43	0.12
LOC_Os10g41200.2	5.04	4.22	2.21	4.36	6.48	4.06	1.68	6.6	2.81	2.4	2.48	1.67	3.58	5.68	3.21
LOC_Os01g43390.1	19.72	18.8	12.48	25.61	23.51	19.82	17.4	31.42	22.84	24.25	28.84	21.82	22.64	27.04	21.58
LOC_Os07g27760.1	16.17	16.51	19.06	19.78	21.74	24.25	22.61	26.22	25	22.03	22.69	25.57	16.6	17.41	19.93
LOC_Os02g52590.1	0.37	0.23	0.49	0.47	0.33	0.24	0.31	0.24	0.04	0.25	0.15	0.37	2.16	1.75	1
LOC_Os01g55750.1	0	0	0	0	0	0	0	0	0	0	0.07	0	0	0	0
LOC_Os02g43410.2	0	0	0	0	0	0	0	0	0	0	0	0	0	0.03	0.06
LOC_Os06g05640.1	0.38	0.22	0.57	0.54	1	0.69	0.57	1.48	1.06	0.8	0.99	1.09	0.43	0.52	0.7
LOC_Os05g41160.1	10.4	12.21	14.59	19.56	19.9	19.46	11.09	20.45	14.69	8.72	10.01	11.27	16.37	16.95	18.3
LOC_Os02g07370.1	0.04	0	0	0	0	0.06	0	0	0.07	0	0	0	0	0	0
LOC_Os11g26830.1	0	0	0	0	0.03	0	0.03	0	0	0	0.02	0	0.08	0	0
LOC_Os05g50200.2	9.2	8.04	8.19	19.11	16.31	15.45	15.97	26.75	18.34	12.25	9.78	11.13	14.24	13.63	15.82
LOC_Os02g48320.3	0.19	0	0.38	0	0.58	0	0	0	0	0	0	0.12	0	0	0
LOC_Os10g37090.1	1.27	1.41	1.34	0.7	1.33	1.02	0.45	1	0.73	0.48	0.57	0.32	0.42	0.59	0.72
LOC_Os03g05750.1	45.81	42.61	37.82	27.01	17.24	16.19	35.82	23.04	30.01	34.98	39.81	30.16	13.62	14.6	12.73
LOC_Os01g24340.1	0	0	0.04	0	0	0	0	0	0	0	0	0	0	0	0.04
LOC_Os04g05940.1	0	0	0	0.07	0	0	0	0	0	0	0	0	0	0	0
LOC_Os02g52540.1	0.59	0	0.25	0.57	0.41	0.48	0.24	1.01	0.39	0.11	0.29	0.28	0	0.13	0
LOC_Os12g31780.2	119.52	145.62	134.01	107.66	142.46	122.27	194.93	224.57	213.1	144.54	177.78	156.07	91.59	91.51	105.08
LOC_Os06g37840.1	0	0.17	0.16	0.09	0	0.1	0.64	0.26	0.11	0.6	0.19	0.42	0.36	0.56	0.64
LOC_Os02g50880.1	75.91	74.63	76.66	70.55	87.55	83.15	96.74	83.42	89.75	79.67	95.61	95.85	77.59	76.88	79.13
LOC_Os02g04030.3	0	0	0	0	0	0	0	0	0.29	0	0	1.24	0.62	0.64	0
LOC_Os01g09530.1	0.08	0.05	0.16	0	0	0.04	0.02	0.02	0	0.04	0.04	0	0.03	0.04	0.04
LOC_Os02g39480.1	0	0	0	0.1	0	0	0	0	0	0	0	0	0	0	0
LOC_Os04g16150.1	0	0	0	0	0	0	0.02	0	0	0.01	0	0	0.05	0.02	0.06
LOC_Os02g22240.1	0	0	0	0	0.04	0	0	0	0	0	0	0	0	0	0.04
LOC_Os01g74260.1	0.01	0.03	0.02	0.02	0.03	0.1	0	0	0.06	0	0.01	0.02	0.02	0.03	0.07
LOC_Os03g22740.1	13.01	25.18	19.23	6.87	8.39	11.9	32.74	33.51	36.97	11.83	23.66	22.49	21.39	17.87	23.39
LOC_Os01g49940.1	29.16	27.43	30.82	36.07	38.74	43.19	36.55	33.37	38.14	38.1	37.23	40.45	24.54	22.79	27.91
LOC_Os09g31090.2	0.84	0.32	0.5	0.54	0.72	0.48	2.11	0.18	1.21	0.53	1.91	1.01	0.71	1.02	1.08
LOC_Os11g45710.7	0.92	0.47	0	0.35	0.12	0	0.4	0.61	0	0.19	0.22	0	0	0.19	0.19
LOC_Os02g23827.1	0.03	0.06	0.04	0.06	0.04	0.07	0.03	0.07	0	0.03	0	0	0.07	0	0
LOC_Os07g30720.1	0.03	0.06	0.12	0	0	0	0	0	0	0.03	0.03	0.05	0	0	0
LOC_Os01g57946.1	535.11	550.62	414.99	430.75	402.41	352.13	285.39	440.56	305.31	363.86	244.31	245.97	360.41	345.84	281.19
LOC_Os03g61400.1	0	0	0	0	0	0	0	0	0.01	0	0	0	0	0	0
LOC_Os01g07850.1	0.25	0	0.13	0	0	0	0	0	0	0	0	0	0	0	0
LOC_Os07g18530.1	0.03	0.03	0.03	0	0	0	0	0.05	0	0.05	0	0	0.03	0	0
LOC_Os09g37834.1	0.26	0.47	0.15	0.27	0.25	0.16	0.17	0.29	0.22	0.09	0.09	0.14	0.44	0.48	0.22
LOC_Os09g20990.1	47.71	52.37	48.01	19.58	24.52	21.55	49.8	45.21	46.55	43.5	53.9	49.31	58.98	60.6	60.75
LOC_Os01g53760.1	0	0	0.29	0	0	0	0	0	0	0	0	0	0	0	0
LOC_Os12g05690.1	3.4	1.91	0.91	0	0	0.14	2.89	1.28	1.33	0.25	1.72	0.65	3.31	2.68	2.07
LOC_Os02g20260.1	0	0	0	0.02	0	0	0	0	0	0.02	0	0	0	0	0
LOC_Os08g43580.2	2.89	1.56	2.15	2.47	3.81	2.57	1.75	2.39	1.53	3.04	2.41	2.23	2.31	2.09	1.46
LOC_Os01g09700.1	0	0	0	0	0	0	0	0	0	0	0.02	0	0	0	0
LOC_Os05g29700.1	0	0	0	0	0	0.02	0	0	0	0	0	0	0.07	0	0.02
LOC_Os10g06490.1	0.02	0.03	0.06	0	0	0	0	0	0.03	0	0	0	0.34	0.16	0.3
LOC_Os05g35650.1	28.9	26.39	18.17	21.14	29.3	13.69	28.35	13.22	12.51	34.22	36.81	24.57	40.33	42.09	28.65
LOC_Os02g12800.3	0.44	0.43	0.5	0.63	1.75	1.05	2.15	0.69	0.48	1.13	3.41	2.4	0.44	0	0.36
LOC_Os05g18070.1	0.03	0.09	0.04	0.03	0.11	0.07	0	0	0.04	0	0	0	0	0.07	0
LOC_Os01g39380.2	44.43	44.83	38.32	45.11	44.96	39.5	34.09	39.16	32.55	43.8	44.74	39.38	40.68	40.91	36.61
LOC_Os02g56300.1	53.74	49.25	52.79	35.33	37.11	39.2	25.36	30.72	25.9	25.32	33.98	30.27	71.07	70.51	75.57
LOC_Os08g13840.1	0	0	0	0	0	0	0.46	0	0	0	0	0	1.86	5.02	0.48
LOC_Os02g49550.1	8.58	7.81	7.62	9.87	10.78	6.14	9.88	7.28	5.76	6.67	10.54	7.08	12.21	14.7	9.85
LOC_Os01g51200.1	66.75	70.24	71.56	63.07	73.16	73.16	111.87	81.5	99.48	100.57	109.97	110.64	79.01	78.07	81.08
LOC_Os06g08660.1	0.76	0.53	0.96	1.51	1.68	1.92	0.65	1.5	1.28	1.15	0.59	0.9	0.76	0.78	0.84
LOC_Os02g10240.1	2.31	1.54	0.32	0.06	0.85	0.12	2.46	0.89	0.73	0.45	6.25	0.94	1.69	1.63	0.36
LOC_Os01g48760.2	0.27	0.14	0.16	0.67	0.36	0	0.36	0.62	0	0.34	0.14	0.42	0.52	0	0
LOC_Os05g28960.1	18.81	20.48	17.64	17.39	22.79	18.3	29.67	19.5	22.97	20.02	29.92	24.72	16.45	17.74	16.14
LOC_Os02g49020.1	0	0	0	0	0	0	0	0	0	0.19	0	0	0	0	0
LOC_Os04g26400.1	0.08	0.09	0.53	0	0.23	0.42	0	0	0	0	0	0.25	0	0.11	0
LOC_Os03g36360.1	0.1	0	0	0.06	0	0.15	0	0	0.07	0	0	0	0	0	0
LOC_Os10g35310.1	0.09	0	0	0.32	0.13	0.57	0	0.24	0	0.11	0	0	0	0	0.22
LOC_Os03g16070.2	41.88	37.82	45.18	57.2	63.92	65.22	54.33	65.48	64.12	53.41	55.62	61.26	60.27	55.82	61.13
LOC_Os04g51400.3	0	0.15	0	0.25	0	0	0	0	0	0	0	0	0.36	0.76	0.45
LOC_Os09g32770.1	0	0	0	0.11	0	0	0.22	0.21	0	0	0.11	0	0	0	0
LOC_Os02g05820.1	0	0	0	0.02	0	0.17	0.01	0.55	0.46	0	0	0	0.13	0.04	0.17
LOC_Os01g24950.2	17.15	15.55	18.48	20.89	23.03	25.41	17.96	29.96	26.03	18.33	5.43	14.71	24.03	29.63	34.05
LOC_Os05g10540.1	0	0	0	0	0	0	0	0	0	0	0	0.03	0	0	0
LOC_Os07g09590.1	3.07	3.97	3.85	6.66	7.17	7.41	7.71	9.74	8.52	5.65	6.54	6.84	3.18	3.02	2.9
LOC_Os01g62220.1	0.18	0.5	0.7	1.37	1.15	1.79	0.88	1.59	1.52	1.07	0.85	1.02	0.64	0.41	0.53
LOC_Os02g58290.1	0	0.24	0.23	0	0	0	0	0	0	0	0	0	0.77	0	0.22
LOC_Os03g58290.1	17.23	29.56	25.99	30.42	2.04	16.27	0.91	3	1.95	17.4	1.29	9.94	31.94	36.63	34.27
LOC_Os02g10580.1	0	0	0	0	0	0	0	0	0	0	0	0	0	0.26	0.04
LOC_Os05g46740.1	0.05	0.11	0.12	0.04	0	0.09	0	0	0.02	0.01	0.01	0	0.65	0.63	0
LOC_Os01g58680.1	13.38	12.41	14.66	17.05	18.68	17.75	19.84	31.82	27.02	12.8	23.23	19.47	8.05	7.59	8.2
LOC_Os08g01430.1	2.27	2.03	3.24	2.13	3	2.72	1.45	3.53	2.87	1.58	1.12	1.46	4.46	3.6	4.49
LOC_Os01g63090.1	0	0	0	0	0	0	0	0	0	0	0	0	1.05	1.26	1.09
LOC_Os04g42800.1	0	0	0	0	0	0	0.18	0	0	0	0	0	0	0.14	0
LOC_Os04g39560.1	38.56	36.62	42.23	34.78	69.98	63.26	26.83	29.45	39.37	25.43	31.4	32.43	51.22	54.21	64.25
LOC_Os08g12780.2	0.33	0.08	0.24	0.13	0.23	0.11	0.87	0.9	0.7	0.19	0	0.17	0	0.04	0.22
LOC_Os10g25290.1	498.03	521.17	270.5	585.84	228.7	191.45	49.74	254.85	65.88	307.75	81.11	109.61	277.48	305.07	216.06
LOC_Os12g19285.1	0	0	0	0.05	0	0	0	0	0	0	0	0	0.11	0.11	0.21
LOC_Os11g01869.1	13.81	17.08	12.88	14.96	19.63	15.52	9.51	14.33	11.68	6.83	11.57	9.26	6.38	5.91	5.7
LOC_Os01g32300.2	12	11.96	9.03	11.99	16.64	12.81	11.19	14.15	8.41	12.69	12.64	10.27	9.74	10	7.85
LOC_Os07g44880.1	0.3	0	0	0	0	0	0	0	0	0	0	0	0	0	0
LOC_Os07g29330.2	4.41	0.55	6.01	0.46	0	0.94	0	1.95	1.65	0	0.28	1.22	3.35	2.37	3.16
LOC_Os10g25210.1	5.71	5.75	4.46	6.99	6.47	4.61	3.98	3.93	4.71	3.7	3.62	3.4	2.56	4.59	3.87
LOC_Os03g08754.2	25.12	30.4	33.93	27.2	25.32	29.5	14.96	21.84	17.54	13.33	10.84	12.73	10.05	10.74	10.87
LOC_Os01g54424.1	0.53	0.24	0.25	0.26	0.73	0.2	0.71	1.29	1.14	0.74	0.66	0.53	0.25	0.41	0.55
LOC_Os01g32660.1	104.59	116.84	129.97	132.75	101.65	151.22	76.43	88.55	87.7	124.84	94.36	128.71	103.6	98.9	105.91
LOC_Os02g11030.1	26.12	23.89	29.59	29.44	27.07	33.45	48.75	38.32	41.66	38.76	50.06	45.51	20.76	18.69	19.06
LOC_Os04g45280.3	1.35	0.16	0.18	0.22	0.5	0.21	1.52	1.18	1.71	1.62	1.02	0	1.82	0	0.56
LOC_Os04g42950.1	0.09	0.1	0.04	0.11	0.12	0.04	0.15	0	0	0.04	0.09	0	0.08	0.12	0.08
LOC_Os01g04620.2	1.5	0.56	1.88	0	0	0	0.1	0	0.19	0.09	0	0	1.08	0.66	0.6
LOC_Os06g45450.1	1.56	0.49	0.66	1.51	0.72	0.76	1.61	1.91	1.05	1.7	1.93	0.64	0.45	0.68	0.21
LOC_Os02g54740.1	0	0	0	0	0	0	0	0	0	0	0	0	0.03	0	0
LOC_Os10g20770.1	0.54	0.33	0.56	0.87	0.88	0.76	0.86	1.06	0.81	1.7	1.19	1.56	0.28	0.49	0.51
LOC_Os09g32030.1	8.47	7.95	8.55	7.09	5.34	6.36	9.21	9.26	10.22	5.87	9.22	7.62	5.84	5.66	5.23
LOC_Os06g45330.1	3.19	1.35	2.39	2.35	3.05	3.21	2.93	3.08	2.47	3.1	1.34	2.64	1.06	1.36	1.42
LOC_Os12g03500.1	0	0	0	0	0	0	0	0	0	0.19	0	0	0	0.07	0
LOC_Os06g04169.2	0	0	0	0	0	0	0	0	0	0	0	0	0	0.18	0.13
LOC_Os07g19550.1	0	0.32	1.14	0	0	0.86	0	0.95	0	0.28	0.26	0	1.01	0	0.83
LOC_Os04g14560.1	0	0	0	0	0.02	0.01	0	0.03	0	0.01	0.01	0.01	0.33	0.18	0.21
LOC_Os02g10550.1	1.7	2.39	0.68	0.49	0.17	0.33	0	0.13	0	0.26	0.06	0	1.88	2.29	1.09
LOC_Os06g43980.1	246.78	177.69	218.48	349.05	304.97	234.06	502.52	560.59	243.22	436.49	381.15	345.06	172.27	137.52	157.28
LOC_Os10g30020.1	0	0	0.02	0	0.02	0	0	0	0	0	0	0	0	0	0
LOC_Os11g10230.1	0.12	0.1	0	0.11	0.04	0.12	0.11	0.31	0.13	0.32	0	0.14	0	0.12	0
LOC_Os08g02970.1	0	0	0	0	0	0	0	0	0	0	0	0	0.08	0	0
LOC_Os12g37270.1	0.07	0.08	0.2	0.26	0.17	0.36	0.28	0.36	0.27	0.19	0.31	0.38	0.19	0.1	0.18
LOC_Os03g07180.3	0	0	0.16	0	0	0	0	0	0	0	0	0	0	0	0
LOC_Os03g30092.1	6.88	6.84	8.2	10.77	10.57	8.43	16.23	28.85	22.16	11.43	9.47	10.3	6.7	6.18	6.2
LOC_Os02g17292.1	11.01	8.38	10.3	8.44	15.3	12.3	9.61	14.24	14.4	14.66	9.34	13.09	5.68	5.73	6.21
LOC_Os02g09720.1	1.42	1.6	1.87	2.3	1.7	1.7	8.26	2.74	6.03	3.59	8.88	7.46	0.64	0.65	0.47
LOC_Os01g62945.1	0.51	0.51	0.33	0.84	1.33	0.66	0.19	0.4	0.21	0.12	0.35	0	0.2	0.2	0
LOC_Os12g01740.2	28.37	34.8	29.32	18.86	33.48	30.19	47.22	42.69	50.05	23.47	37.87	28.35	24.11	28.35	24.71
LOC_Os05g35440.2	0.43	0.48	0.32	0.76	0.74	0.61	0.29	0.72	0.82	0.18	0.85	0.55	0.1	0.28	0.22
LOC_Os02g47420.4	1.45	1.31	2.35	2.46	3.75	4.14	3.56	3.04	2.38	4.51	4.67	3.81	1.85	2.13	1.6
LOC_Os02g02350.1	14.54	12.71	13.1	9.99	14.63	16.45	22.37	14.79	24.09	18.23	21.83	21.21	19.39	19	21.81
LOC_Os01g28894.1	0	0	0	0	0	0	0.1	0	0	0	0.08	0	0.11	0	0
LOC_Os01g33260.1	0	0	0	0	0	0.01	0	0.04	0	0.01	0	0	0.02	0.02	0.02
LOC_Os08g17410.1	8.79	7.07	8.66	12.98	17.93	16.97	26.74	26.54	29.39	24.24	30.17	26.75	11.44	12.58	12.63
LOC_Os02g48360.1	60.6	55.28	63.08	78.75	56.15	79.88	48.09	141.19	93.97	63.12	58.63	68.09	43.04	38.88	46.62
LOC_Os02g54050.1	4.86	4.24	1.38	5.53	0.92	0.84	0.1	0	0	2.12	0.65	0.49	9.15	19.68	1.62
LOC_Os03g20380.3	0	0	0	0	0	1.13	0	0	0.49	0	0	0	0	0	0
LOC_Os05g39040.1	0	0	0.05	0	0	0	0	0	0	0.03	0	0	0.02	0.02	0
LOC_Os07g23169.1	3.7	2.56	3.4	5.4	6.77	5.9	5.79	5.86	6.54	3.95	5.95	4.67	3.13	3.48	3.77
LOC_Os09g03010.1	0.46	0.27	0.65	0	0	0	0	0.12	0.17	0.07	0.06	0.05	0	0	0
LOC_Os05g41930.1	255.92	301.01	309.68	211.76	286.9	285.19	344.76	385.11	398.54	228.05	290.32	275.07	285.02	276.89	288.27
LOC_Os12g07740.1	54.69	49.44	61.21	62.75	53.91	71.65	77.85	80.53	90.08	69.59	86.01	87.77	48.17	48.05	56.71
LOC_Os07g11410.1	0	0.24	0.09	0	0.1	0.09	0.9	0.19	0	0	0.92	0.43	0	0	0
LOC_Os02g46660.1	3.65	4.63	4.79	3.02	4.73	3.96	17.71	13.22	22.72	6.77	18.23	16.23	2.38	2.33	4.81
LOC_Os05g42360.1	0	0	0	0	0	0.19	0	0	0	0	0	0	0	0	0
LOC_Os11g10520.1	23.28	30.54	30.37	10.61	17.4	14.04	112.6	23.34	62.79	35.27	59.09	46.38	10.07	9.99	9.64
LOC_Os01g53710.1	178.27	201.35	221.16	214.12	98.5	165.79	108.53	96.42	110.27	324.13	93.74	227.04	94.95	98.79	109.83
LOC_Os01g34250.1	0	0	0	0	0.03	0	0	0	0	0	0	0	0.02	0.02	0.03
LOC_Os01g44210.1	55.39	56.57	55.98	45.27	41.72	35.21	55.06	78.35	50.62	42.45	37.41	37.74	23.01	21.78	23.8
LOC_Os02g46500.1	0.29	0.28	0.04	0.08	0.09	0.13	0	0.17	0	0.11	0.09	0.05	0.46	0.54	0.24
LOC_Os02g29340.1	10.63	9.57	10.54	8.83	11.01	9.75	7.89	9.04	10.57	6.17	6.92	5.68	10.14	9.44	10.94
LOC_Os08g33670.1	0	0.04	0	0	0.04	0	0	0	0.09	0	0.03	0	0	0	0
LOC_Os01g74340.1	35.87	26.35	31.26	30.19	22.03	31.36	9.25	14.4	13.11	26.68	16.36	20.55	15.13	15.39	16.29
LOC_Os02g26480.1	0	0.15	0.14	0	0	0.05	0.04	0	0	0	0	0.05	0.14	0	0.09
LOC_Os02g57380.2	0	0	0	0	0	0	0	0.2	0	0	0.18	0	0	0	0.14
LOC_Os10g34083.1	0	0.38	0.17	0.31	0.92	0	0.34	0.88	0.83	0.47	0	0.4	0.18	0	0.25
LOC_Os07g47010.1	0	0	0	0.02	0	0	0.02	0	0	0	0	0	0	0	0
LOC_Os02g55610.1	3.83	3.22	0.38	2.51	2.06	0.07	2.38	1.75	0.48	6.41	11.08	1.04	6.66	10.63	1.15
LOC_Os02g29150.1	3.49	2.4	2.1	7.55	6.64	8.76	2.93	3.56	4.25	3.52	2.6	4.41	1.15	1.18	2.56
LOC_Os12g43670.1	11.62	11.87	12.35	17.89	16.16	16.9	15.63	23.21	22.43	22.22	19.04	21.74	10.35	11.53	12.37
LOC_Os12g06040.1	0	0	0.01	0.01	0	0	0	0	0	0	0	0	0	0	0.02
LOC_Os04g31010.2	0.64	0.71	0.81	0.17	0.1	0.47	0.28	0.49	0	0.35	0.51	0.22	0	0	0
LOC_Os01g56640.2	0.55	0.33	0.13	1.16	1.46	0.58	1.47	1.91	0.85	1.1	1.1	0.8	0.77	0.83	0.35
LOC_Os01g45080.1	0	0	0	0	0	0	0	0	0.43	0	0	0	0	0	0
LOC_Os12g37380.1	3.88	3.72	2.8	1.47	1.62	1.89	1.2	2.56	1.86	0.93	2.31	1.3	1.11	0.81	0.97
LOC_Os01g41730.1	0.1	0.3	0.26	0.44	0.32	0.22	2	2.05	0.56	0.74	3.28	1.59	0.29	0.1	0.29
LOC_Os06g50180.1	9.24	9.55	8.16	13.18	13.61	10.54	5.7	14.98	7.49	12.06	6.27	7.38	25.36	22.98	19.81
LOC_Os01g07090.1	2.31	3.22	2.79	2.72	2.91	2.11	3.48	4.16	3.4	1.41	3.38	2.05	2.97	2.6	2.99
LOC_Os06g43950.1	183.4	129.09	299.94	235.29	167.83	306.04	220.95	213.13	273.99	300.5	185.01	344.47	107.98	98.77	148.58
LOC_Os11g17980.1	0	0	0	0	0	0.17	0	0.18	0	0	0	0	0	0	0
LOC_Os09g14610.3	2.24	2.01	1.36	2.33	4.14	2.93	2.49	2.42	2.31	2.52	2.07	1.69	2.24	2.02	1.76
LOC_Os01g01330.1	0.08	0	0	0	0.11	0	0	0	0	0	0.04	0	0	0.16	0.05
LOC_Os02g42160.1	0	0	0	0	0	0	0	0	0	0	0	0	0.33	0.42	0.79
LOC_Os02g44690.1	16.56	15.61	8.09	21.03	22.15	12.94	32.83	27.76	18.23	31.81	40.39	14.93	14.62	16.6	9.2
LOC_Os01g70130.2	1.77	1.64	0.88	0.54	0.87	0.38	0.51	0.35	0.51	1.09	0.35	0	2.22	2.26	1.38
LOC_Os09g21796.1	1.48	1.78	0.99	3.06	2.99	1.34	1.22	4.34	2.37	2.68	2.71	2.98	1.12	1.56	1.39
LOC_Os08g39410.1	0.07	0.09	0	0	0	0	0	0	0.02	0.03	0.06	0	0.01	0	0
LOC_Os02g50320.1	6.75	3.06	5.87	4.34	12.07	8.21	16.94	8.98	13.18	8.76	9.85	10.97	3.35	4.1	4.68
LOC_Os01g69920.1	42.84	43.48	45.64	37.41	52.39	46.98	33.09	32.98	36.43	20.31	29.56	27.32	30.15	27.34	30.98
LOC_Os09g29950.2	0.22	0.2	0	0	0.38	0.12	0	0.15	0	0	0.27	0	0.35	0	0
LOC_Os01g71300.3	0.69	0.84	0.63	1.52	1.79	0.64	0.81	1.11	0.91	1.38	0.79	1.17	0.34	1.08	0.7
LOC_Os08g12180.1	0	0	0	0	0	0	0	0	0	0	0	0	0	0.03	0
LOC_Os06g28590.2	0.6	1.09	0	0	0	0.85	0	0	0	0.8	0	0.43	0	0.48	0
LOC_Os02g14500.1	0	0	0	0	0	0	0	0	0	0	0	0	0.55	0.74	1.05
LOC_Os05g37500.1	0	0.29	0	0	0	0	0.22	0	0	0.29	0	0	0.24	0	0
LOC_Os03g20420.3	0.25	0	0.36	0.33	0	0.19	0.07	0.08	0.09	0.25	0.23	0.1	0.15	0.39	0
LOC_Os04g24060.1	0	0	0	0.01	0	0.02	0	0	0	0	0	0.01	0.02	0	0
LOC_Os11g37070.2	1.01	1.54	1.35	1.62	1.88	1.51	2.28	2.29	2.13	0.83	1.44	0.72	2.94	1.65	0.93
LOC_Os01g45460.1	2.12	1.19	1.1	4.58	2.32	2.58	1.08	1.36	1.62	3.58	2.33	2.46	1.89	1.22	1.45
LOC_Os03g45270.1	0	0	0	0	0	0.17	0	0	0	0	0.14	0	0	0	0
LOC_Os01g18360.1	0.92	1.65	1.01	0.45	0.77	0.66	2.04	1.55	1.48	0.18	1.48	0.46	0	0	0.43
LOC_Os01g45510.1	0.23	0.13	0.22	0.27	0.23	0	0.35	0.15	0	0.13	0.88	0.17	0.07	0	0.21
LOC_Os04g08730.1	0.42	0	0	0	0	0	0	0.48	0	0.87	0.84	0.49	1.61	0.57	0
LOC_Os04g46000.1	1.67	0.81	0.58	0.63	3.02	1.07	1.77	1.03	1.08	0.69	1.37	0.81	0.32	0.58	0.24
LOC_Os03g11700.1	0.87	0.75	0.14	2.12	2.12	1.03	1.4	1.72	1.25	1.35	1.28	0.77	0.19	0.38	0.14
LOC_Os01g60830.1	0	0	0.05	0	0.14	0	0	0	0	0	0	0	0.31	0.13	0.35
LOC_Os06g08750.1	10.26	8.33	9.93	11.31	17.71	15.55	7.37	12.69	10.24	6.32	7.27	8.43	15.88	16.4	16.95
LOC_Os02g44940.1	35.09	33.06	16.58	28.81	26.52	11.4	9.96	14.99	7.38	17.34	16.12	9.3	17.4	18.9	6.16
LOC_Os12g41880.1	0.49	0.63	0.06	0.92	1.12	0.57	1.47	1.62	0.59	0.65	1.12	0.71	1.33	1.15	0.95
LOC_Os03g10930.2	0.8	0	0.56	2.37	0.9	1.3	0.39	1.36	2.75	2.23	0.9	1.77	1.93	2.26	2.02
LOC_Os10g11889.1	0	0	0	0	0	0	0	0	0	0	0	0	0.15	0	0.14
LOC_Os02g11660.1	0.12	0.05	0.01	0.09	0.02	0.06	0	0.01	0	0.03	0	0	0.01	0.01	0.02
LOC_Os04g45610.1	6.69	4.09	5.22	9.13	10.63	7.72	8.11	10.8	7.78	7.69	7.09	7.14	5.61	5.39	5.63
LOC_Os02g08190.1	3.99	1.76	3.68	8.52	6.97	7.74	2.48	8.26	5.46	4.06	2.99	4.39	3	2.55	3.22
LOC_Os01g07280.1	0	0	0	0	0	0.02	0.06	0	0.04	0	0	0	0	0	0
LOC_Os08g13440.2	0.05	0	0.07	0	0	0	0	0	0	0	0	0	0	0	0
LOC_Os10g41480.1	0.47	0.45	0.35	0.17	0.44	0.54	0.62	0.12	0.29	0.14	0.34	0.22	0.19	0.42	0.11
LOC_Os03g53880.1	7.52	6.66	7.88	10.25	11.41	10.75	9.24	13.27	11.39	10.96	10.02	9.6	8.34	8.72	7.8
LOC_Os12g34550.1	29.23	29.48	22.4	30.02	21.92	16.6	34.72	45.05	20.15	38.01	23.66	23.79	17.76	13.67	14.58
LOC_Os05g02200.1	3.01	0.95	0.79	0.4	0.76	0.17	0.32	0	0.42	0.4	0.62	0.78	0.56	0.39	0.59
LOC_Os11g09375.1	1.09	0.41	0.56	1.01	0.9	1.1	0.63	1.42	1.38	0.84	1.54	1.08	0.28	0.29	0.44
LOC_Os03g53730.1	2.82	1.94	1.52	2.79	1.81	1.77	1.72	3.07	0.95	3.96	2.1	1.52	2.15	2.98	0.53
LOC_Os02g47260.1	0.04	0.06	0.06	0	0.03	0.05	0.03	0.06	0.11	0.13	0.07	0	0.17	0.09	0.17
LOC_Os06g41690.1	0.16	0.11	0.13	0.17	0.23	0.17	0.19	0.33	0.27	0.26	0.22	0.31	0.24	0.18	0.29
LOC_Os06g22090.1	0	0	0	0	0	0	0	0.02	0	0.03	0	0	0	0	0
LOC_Os01g20900.7	0.82	0.55	0.84	0.94	0.45	0	0.39	0.6	0.22	0	0.39	0	0.4	0	0.43
LOC_Os01g68060.1	92.18	85.16	102.8	184.8	114.11	173.53	53.66	64.67	65.26	86.28	55.96	78.14	146.23	155.71	160.82
LOC_Os01g37960.1	61.68	62.26	59.3	52.45	56.34	49.68	63.38	48.26	59.7	74.02	78.4	70.2	82.71	89.43	81.01
LOC_Os03g52780.1	35.33	29.42	30.02	43.26	49.2	46.51	50.48	56.46	52.35	48.62	47.87	46.11	22.52	23.95	24.22
LOC_Os04g22470.1	0	0	0	0	0	0	0	0	0	0	0	0	0	0.02	0
LOC_Os01g33700.1	0	0	0	0	0	0.03	0	0	0	0	0	0	0	0	0
LOC_Os08g24670.1	0.88	0.91	0	1.16	1.2	0.37	0.41	0	0	0.11	0	0.08	0.14	0	0
LOC_Os01g56350.2	11.44	10.61	10.63	23.42	17.82	19.59	23.8	34.06	27.76	17.94	17.51	15.6	6.55	7.47	6.78
LOC_Os04g14204.2	0.14	0.19	0.19	0.32	0.22	0.23	0.44	0.47	0.39	0	0.01	0	0.06	0.14	0.12
LOC_Os05g47860.1	0	0.18	0	0.09	0.11	0	0.1	0	0	0.46	1.07	0.47	0	0.42	0
LOC_Os03g40500.1	0	0	0	0	0	0.03	0.2	0.18	0.2	0	0	0	0	0	0
LOC_Os08g18100.1	0.03	0	0	0.06	0	0.03	0	0.01	0	0.02	0.01	0.02	0	0.03	0
LOC_Os05g49700.1	0.85	0.62	0.27	0.1	0.5	0.1	0.3	1.07	0.45	0.09	0.12	0.06	1.11	0.63	1.16
LOC_Os02g01570.1	0.02	0	0.03	0.07	0.04	0.04	0	0.01	0.01	0	0.01	0.04	0.01	0.04	0.01
LOC_Os01g57720.1	14.32	14.57	12.67	11.48	14.8	11.05	10.75	10.36	10.15	9.97	7.65	6.73	18.44	14.87	14.05
LOC_Os01g62550.1	0	0	0	0	0	0	0	0	0	0	0	0	0	0.06	0
LOC_Os11g28850.1	0	0	0	0	0	0	0	0	0	0	0	0	0	0	0.09
LOC_Os06g11180.1	11.71	12.06	10.87	19.15	13.79	15.75	20.51	23.36	19.83	16.29	17.55	14.62	9.99	9.46	7.86
LOC_Os07g12650.1	0.57	0.46	0.49	0.99	1.41	0.72	0.9	2.3	1.31	1.98	0.8	1.08	1.14	1.39	0.7
LOC_Os02g07260.1	402.14	422.99	468	482.91	366.66	505.77	534.81	371.91	514.44	556.07	637.55	694.8	358.63	362.54	411.16
LOC_Os09g29370.1	3.86	4.62	4.45	4.58	5.87	6.29	2.61	6.49	4.88	3.62	2.19	3.1	7.18	7.37	6.77
LOC_Os05g14640.1	0	0	0	0	0	0	0	0.04	0	0	0	0	0	0	0
LOC_Os11g21950.1	0.04	0.06	0	0.06	0.08	0	0	0	0.04	0	0	0	0	0	0.04
LOC_Os01g10340.1	30.46	25.49	29.68	33.8	37.58	36.61	74.21	54.98	55.71	64.93	72.02	63.92	32.41	40.75	35.3
LOC_Os03g22210.1	0	0	0	0	0	0	0	0	0	0	0	0	0	0.07	0
LOC_Os10g14795.1	0.33	0.26	0.34	0.28	0.33	0.64	0.29	0.17	0.33	0.18	0.18	0.3	0.33	0.19	0.37
LOC_Os01g71630.2	0	0	0	0	0	0	4.18	10.28	9.96	0	0	0	0	0	0
LOC_Os02g23960.1	0.47	0	0.37	0.18	0.22	0	0	0	0.2	0	0	0.22	0	0	0.18
LOC_Os08g31880.1	0	0	0	0	0	0	0	0	0	0	0	0	0.05	0	0
LOC_Os04g03579.1	0	0	0	0	0	0	0	0	0	0	0	0	0	0	0.03
LOC_Os02g39670.1	0.03	0	0	0	0	0	0	0	0	0	0.03	0	0	0.04	0
LOC_Os04g56040.1	0.25	0	0.11	0.2	0	0	0.1	0	0	0	0	0	0.33	0.78	0.2
LOC_Os02g48300.1	0	0	0	0	0	0	0	0	0	0	0	0	0	0.05	0
LOC_Os10g34750.2	6.45	3.77	2.78	4.25	8.4	10.21	10.63	13.3	8.33	5.99	10.46	10.16	3.35	4.39	5.32
LOC_Os02g11820.3	3.58	2.33	1.73	4.4	6.33	2.05	3.77	3.77	2.06	6.79	3.4	2.89	4.32	5.09	2.2
LOC_Os12g05220.1	0	0	0	0	0	0	0	0	0	0	0	0	0	0.07	0
LOC_Os07g15880.1	102.39	111.07	109.96	134.08	103.84	137.95	189.42	122.03	188.39	185.43	209.5	217.44	51.99	53.7	52.97
LOC_Os04g52630.1	0	0	0	0	0.37	1.15	0	0.12	1.09	0	0.26	0.8	0.34	0.58	0.55
LOC_Os01g28680.5	0	0.14	0	1.69	0.24	0.19	0.03	0.92	0	0	0	0	0.88	0.78	0.54
LOC_Os01g07500.1	0.64	0.54	1.32	0.17	1.71	0.29	0.51	0.38	1.42	1.71	2.28	3.63	0.79	1.06	0.77
LOC_Os09g33480.1	58.47	51.44	74.14	85.64	72.68	107.72	87.47	89.78	122.15	76.45	78.8	92.06	34.13	35.78	46.13
LOC_Os01g06230.1	0	0.43	0	0	0	0	0	0	0	0	0	0	0	0	0
LOC_Os07g12000.1	0.09	0.09	0	0.07	0.24	0.07	0.05	0.06	0.03	0.14	0.07	0	0.06	0.03	0
LOC_Os04g39260.2	0.44	0.62	2.03	0.98	1.21	2.24	0.56	1.96	0.63	0.7	0.34	0.58	1	0.34	0.5
LOC_Os08g22020.1	0	0.03	0	0	0	0	0	0	0	0	0	0	0	0	0
LOC_Os03g53590.1	29.88	26.03	19	1.43	43.63	42.66	49.87	19.21	19.72	0.09	27.38	40.69	7.88	1.32	8.09
LOC_Os07g38120.1	143.7	141.11	134.51	190.41	118.38	145.27	103.56	88.12	81.3	154.16	101.41	111.31	190.47	182.67	178.54
LOC_Os12g06480.1	0.46	0.18	0.61	0.34	1.18	0.73	0.44	0.48	0.73	0.97	0.88	0.99	0.24	0.53	0.42
LOC_Os02g26670.1	2.56	2.25	0.73	1.57	0.88	0.71	1.06	0.54	0.38	1.32	0.98	0.68	4.46	6	1.85
LOC_Os06g27890.1	15.67	15.49	13.52	19.85	22.34	16.62	28.66	25.19	24.38	20.48	30.69	21.45	9.55	9.62	8.59
LOC_Os01g37480.1	27.79	24.59	20.79	25.15	30.4	22.23	33.35	30.7	29.72	38.3	49.28	35.65	29.79	28.06	20.12
LOC_Os04g43380.1	0.32	0.36	0.49	0.11	0.13	0.24	0	0	0	0.16	0	0.07	27.94	28.24	32.19
LOC_Os05g50490.3	0.28	0	0	0	0	0	0	0	0.77	0	0.38	0	0	0	0
LOC_Os02g57040.3	0.23	0	0	0	0.45	0.34	0	0	0.33	0	0	1.71	0	0	0
LOC_Os04g58055.1	9.52	9.79	5.85	17.23	17.17	15.02	15.45	20.8	15.82	14.76	15	13.72	2.79	2.94	3.02
LOC_Os03g31320.1	2.2	2.78	3.31	0.92	3.19	3.87	4.17	2.84	2.73	4.54	3.81	2.39	0.99	1.13	0.29
LOC_Os03g10500.1	2.64	8.56	0	5.13	3.19	3.11	1.44	3.05	0	3.92	4.63	0	0.65	1.6	0.74
LOC_Os12g29710.1	3.13	2.74	2.78	0.17	0.25	0.28	2.71	5.52	3.67	0.19	0.22	0.35	11.57	10.92	11.35
LOC_Os02g47470.2	2.88	0.77	3.67	0.63	0	4.34	0.7	0	0	0.45	0	4.58	0	0.35	2.57
LOC_Os06g29020.1	30.53	28.64	28.73	35.32	38.08	35.51	38.94	44.31	37.99	29.67	35.36	29.43	25.68	23.33	26.57
LOC_Os01g06380.1	0.04	0	0	0.1	0	0	0	0	0	0	0	0	0.05	0.05	0.11
LOC_Os01g57966.1	1107.47	1331.29	1092.25	1049.9	1130.68	985.25	1368.76	852.18	879.05	1032.41	1095.28	1036.66	924.98	871.37	889.87
LOC_Os11g10200.1	0.22	0.03	0.1	0.12	0.33	0.32	0	0	0	0	0	0.04	0	0.06	0
LOC_Os12g05240.1	0	0	0	0	0	0	0	0	0	0	0	0	0.1	0	0
LOC_Os03g41110.1	16.16	16.39	11.87	5.8	7.86	4.1	1.27	2.79	1.62	4.54	4.42	4.01	8.41	10.35	5.05
LOC_Os03g50790.1	0.05	0	0	0	0	0	0.19	0.07	0.07	0	0.2	0.15	0	0	0.06
LOC_Os07g15080.1	0.02	0.01	0.03	0.16	0.14	0.18	0	0	0	0.04	0.01	0.05	0.02	0	0.01
LOC_Os01g17260.2	2.97	3.54	0.3	0	2.95	0	5.54	4.79	5.24	3.55	2.38	3.12	3.44	0	1.13
LOC_Os01g37940.1	0.13	0.04	0.15	0.36	0.32	0.42	0.22	0.52	0.81	0.07	0.03	0.05	0.1	0.08	0.03
LOC_Os10g28370.1	0.04	0.08	0.15	0.47	0.25	0.1	0	0.24	0.15	0.04	0.07	0	0.72	0.62	0.51
LOC_Os02g39590.1	0.08	0.13	0	0	0.06	0	0	0.16	0	0.05	0	0	0.05	0	0
LOC_Os01g62310.1	0.55	0.69	0	1.7	0.21	0.3	0.19	0.05	0.05	0.64	0.08	0.06	0.41	0.92	0.24
LOC_Os05g49140.3	59.45	55.66	63.63	89.39	54.8	65.48	20.75	32.14	19.36	95.01	30.14	63.74	40.33	37.78	39.04
LOC_Os12g07790.1	0	0	0	0	0	0	0	0	0	0	0	0	0.04	0	0
LOC_Os02g28630.1	0	0.02	0	0	0	0	0	0	0	0	0	0	0	0	0
LOC_Os09g31230.2	6.33	7.5	4.4	7.72	6.2	12.3	14.69	26.57	19.38	23.33	21.82	22.84	64.37	62.44	66.26
LOC_Os07g37320.1	479.85	506.21	393.04	168.09	137.87	104.29	14.41	33.76	18.74	75.11	18.62	36.12	927.49	949.16	758.07
LOC_Os11g05660.1	9.96	11.11	2.12	2.07	3.83	0.4	0.68	3.55	0.56	0.28	0.59	0.16	12.56	16.32	2.6
LOC_Os08g16270.1	0	0	0	0.03	0	0	0	0	0	0	0	0.04	0	0	0
LOC_Os11g47820.2	0	0	0	0	0	0	0	0	0.59	0	0	0	0	0	0
LOC_Os01g51550.1	0	0	0	0.03	0.11	0	0	0.03	0	0	0	0	0.94	1.01	0.2
LOC_Os11g22130.1	0	0	0	0	0.09	0	0	0	0	0	0	0	0	0	0
LOC_Os05g09170.1	0	0	0	0	0	0	0	0	0	0	0	0	0.04	0	0
LOC_Os04g09770.1	0.05	0	0.06	0.05	0.26	0	0.12	0.12	0	0.05	0.05	0.14	0.92	1.04	0.76
LOC_Os09g26390.2	2.59	1.85	1.56	1.93	3.55	1.17	2.15	2.6	1.41	3.53	1.89	0.47	2.94	3.55	2.38
LOC_Os02g30310.2	0	0	0	0	0	0	0	0	0	0	0.29	0	0	0	2.89
LOC_Os12g44090.1	8.13	4.33	8.33	16.74	11.37	16.68	18.93	25.33	25.37	25.79	21.87	25.95	2.57	3.09	3.08
LOC_Os04g02110.3	0	0	0	0	0	4.81	0	0.18	2.56	0.83	0	0.09	1.78	1.35	1.57
LOC_Os02g07610.1	0.1	0.14	0.08	0.07	0.05	0.16	0	0	0	0	0	0	0.12	0.1	0.05
LOC_Os03g33270.1	0	0	0	0	0	0.46	0	0	0	0	0	0	0	0	0
LOC_Os05g13490.1	0.06	0.2	0.08	0.28	0	0.08	0	0	0	0	0	0.09	23.57	25.7	7.4
LOC_Os05g11940.1	0	0	0	0.02	0	0	0	0	0	0	0	0	0.03	0.07	0.03
LOC_Os06g43640.1	27.18	37.68	28.07	30.36	44.71	44.05	67.72	61.18	68.38	42.51	58.74	50.21	22.34	22.41	21.6
LOC_Os12g37720.1	41.81	38.75	48.26	46.05	50.11	59.26	43.26	37.82	47.26	41.16	47.27	51.89	40.03	37.05	40.9
LOC_Os09g39860.1	0.76	0.46	0.31	1.14	1.15	0.69	0.39	0.93	0.38	0.35	0.14	0.36	0.61	0.71	0.32
LOC_Os01g03730.1	1.79	1.8	1.34	0.92	1.32	0.73	8.61	9.63	9.47	9.97	6.92	8.92	0.88	0.68	0.56
LOC_Os10g25570.4	0	0.6	0.16	0	0.92	0	0	0.73	0	0.48	0	0	0	0	0
LOC_Os07g43290.2	0.3	0.06	0.32	0.19	0.4	0	1.34	0.23	0.4	0	0.38	0	0	0	0
LOC_Os05g38230.2	20.64	20.43	21.66	8.95	11.63	8.1	32.81	19.33	21.43	16.54	21.94	17.57	21.36	20.71	18.53
LOC_Os02g52620.1	0.99	0.64	0.53	2.78	3.01	2.29	8	7.83	5.71	5.93	7.21	5.56	2.49	2.12	2.36
LOC_Os11g16730.1	0	0	0.04	0	0	0	0	0	0	0	0	0	0.04	0.04	0.04
LOC_Os01g55094.3	4.29	2.65	2.86	5.31	5.4	3.83	2.65	6.85	6.7	2.57	3.41	2.36	3.49	5.7	1.84
LOC_Os01g22352.1	1.64	1.87	1.15	0.04	0.09	0	0.04	0.09	0.04	0.04	0.37	0.1	1.55	2.01	0.57
LOC_Os02g44770.1	13.87	10.79	10.95	11.27	5.4	7.85	16.41	6.55	12.32	37.95	11.34	22.34	69.55	69.67	73.29
LOC_Os01g15934.1	1.87	2.17	1.76	2.46	3.77	3.23	1.46	1.6	1.43	2.21	1.17	1.58	1.15	1.28	0.81
LOC_Os01g44090.1	9.79	8.09	7.37	11.04	11.2	7.13	9.25	10.85	7.33	11.59	10.14	8.21	7.68	8.48	5.42
LOC_Os01g40110.1	11.07	9.06	9.18	14.88	15.83	16.77	15.79	28.49	26.63	14.45	17.1	17.99	12.09	13.76	12.34
LOC_Os01g02400.1	0.28	0.26	0.09	0.07	0.16	0.11	0.51	0.19	0.54	0.12	0.47	0.31	0.26	0.13	0.21
LOC_Os01g57020.1	0.44	0.19	0.08	0.86	0.28	0.19	0.11	0.39	0.16	0.17	0.2	0.22	0.27	0.53	0.07
LOC_Os01g47140.1	0.35	0	0.08	1.82	2.85	1.97	0	0.42	0.16	0	0.18	0	0.73	0.08	0.29
LOC_Os04g48560.1	0	0	0	0	0	0.04	0	0	0	0	0	0	0	0	0
LOC_Os03g04960.1	8.98	6.4	5.32	4.13	2.16	4.32	3	4.87	6.48	5.85	3.42	5.15	2.04	4.01	5.41
LOC_Os09g14540.1	0.51	1.07	0	0	0	0.44	1.05	4.47	0.03	0.34	0	1.12	1.88	1.07	2.78
LOC_Os12g31850.3	11.81	7.52	9.26	0.05	3.21	4.45	0	0	3.44	2.9	4.81	0	0.85	0.97	0
LOC_Os02g38120.1	7.92	6.08	3.98	13.1	14.21	7.32	28.82	9.15	14.24	27.36	32.12	15.92	10.75	15.12	5.51
LOC_Os01g61720.9	1.49	1.53	0.7	0.71	1.83	0.78	1.42	3.21	1.38	1.86	2.58	1.11	1.76	1.12	0.66
LOC_Os07g47090.1	0	0.42	1.93	1.12	0.35	6.76	0	0	0	0.27	0.14	0	0	1.95	0
LOC_Os01g65950.1	22.74	17.95	20.35	5.69	2.14	2.65	0.62	1.42	0.46	3.63	1.52	1.15	97.94	97.13	81.65
LOC_Os06g40860.1	0.77	0.47	0.53	0.98	1.26	1.24	1.58	1.76	1.75	1.05	1.23	0.9	0.52	0.51	0.55
LOC_Os06g35140.1	1.79	1.33	1.6	1.7	4	2.44	2.07	3.27	3.25	2.24	1.76	1.84	3.75	3.85	3.48
LOC_Os04g57380.1	0.84	1.4	0.47	1.1	1.76	1.04	0.99	2.02	1.71	0.73	0.56	0.43	0.6	0.15	0.56
LOC_Os01g04730.1	73.45	64.63	67.14	92.43	77.05	69.18	103.48	99.14	83.36	93.32	125.51	103.56	112.18	113.7	74.13
LOC_Os03g05700.1	0.39	0	0.12	0.22	0	0.36	0	1.24	0.51	0.11	0.28	0.98	0	0	0
LOC_Os07g01820.6	1.08	1.55	1.5	0	0.79	1.22	1.62	0	0.96	0	0.27	0	0	0	0
LOC_Os12g25720.1	0.34	0	0	0.11	0.28	0.14	0.14	0.21	0	0.05	0.14	0.14	0.16	0.12	0.09
LOC_Os08g38590.1	0.09	0	0	0	0.06	0	0	0	0.06	0	0.04	0.07	0	0	0
LOC_Os02g43260.1	0	0	0.01	0	0	0	0.02	0.02	0.02	0	0	0	0	0	0
LOC_Os07g36250.3	1.35	0	1.68	1.97	2.35	2.04	3.53	4.31	5.25	2.12	1.69	4.67	0.5	1.81	1.91
LOC_Os07g40974.1	0.21	0.22	0.1	0.05	0	0.05	0.05	0	0.05	0.05	0	0.12	0	0	0
LOC_Os01g01170.1	0.16	0.06	0.32	0.42	0.59	0.26	0.8	5.15	3.03	0.29	0.63	0.25	0.49	0.35	0.32
LOC_Os06g29400.1	19.49	18.24	18.11	21.84	22.86	24.01	19.07	23.9	23.04	18.05	16.77	18.3	20.89	20.87	20.04
LOC_Os02g35329.1	58.56	54.93	9.56	96.83	61.52	8.62	6.46	9.24	1.54	42.19	17.64	9.18	21.9	26.55	3.65
LOC_Os02g03430.1	67.48	60.24	71.36	67.71	45.93	71.89	67.23	55.62	68.96	53.99	58.53	64.13	29.12	28.08	32.73
LOC_Os02g27200.1	0.06	0	0.13	0.08	0	0	0	0.09	0.04	0.04	0	0	0	0	0
LOC_Os12g36430.2	0.17	0.09	0	0.08	0.08	0.22	0.03	0.06	0	0.08	0.05	0.13	0.09	0	0.11
LOC_Os01g12390.1	30.28	22.91	25.73	45.01	48.36	39.61	22.61	36.4	29.32	35.72	28.36	28.91	37	38.9	34.48
LOC_Os03g07430.1	4.26	3.64	2.86	2.37	3.58	4.97	4.63	3.34	5.45	4.17	5.17	3.87	5.53	5.55	7.43
LOC_Os03g49600.2	4.34	0.77	2.62	0.81	1.3	0.4	6.26	0.88	7.74	1.4	6.23	1.75	1.06	1.27	0
LOC_Os01g20940.1	18.25	16.48	17.95	25.58	29.14	28.19	32.9	35.54	32.54	27.05	28.23	26.64	19.63	18.25	19.78
LOC_Os11g14150.1	0.28	0	0.73	0	0.47	1.13	0	0	0.11	0.03	0	0.24	2.12	1.3	3.18
LOC_Os02g04270.1	17.52	14.16	13.82	25.65	25.7	22.83	18.66	25.61	18.5	18.68	26.44	19.64	17.21	17.6	14.47
LOC_Os01g41870.1	4.86	2.96	1.16	5.79	7.16	0.57	15.87	11.68	5.31	12.79	25	3.31	2.77	3.55	1.09
LOC_Os02g06592.1	22.18	25.04	19.39	20.2	28.93	19.31	25.78	23.63	17.78	27.61	29.62	27.65	27.23	27.53	24.83
LOC_Os01g68324.3	1.08	0.49	0.28	0.5	0.79	1.3	0.85	1.57	0.45	1.62	0.78	1.2	1.34	1.53	1.24
LOC_Os05g33644.1	3.38	3.86	5.39	2.51	2.9	3.78	4.48	1.7	3.1	2.72	4.59	5.3	5.46	5.07	6
LOC_Os03g21380.1	172.61	196.67	123.49	160.37	97.27	83.02	120.07	90.4	70.17	185.99	125.98	115.83	89.04	94.53	70.02
LOC_Os03g50740.3	0.1	0.09	0	0	0.21	0	0.79	0.71	0.77	0.44	0.4	0.38	1.17	1.07	0.29
LOC_Os05g40310.1	0	0	0	0	0	0	0	0	0.04	0	0	0	0	0	0
LOC_Os06g30950.2	4.12	4.23	2.93	1.52	6.57	2.24	6.44	11.28	5.93	2.66	4.6	2.25	3	2.77	1.58
LOC_Os12g02385.1	0.08	0	0.32	0	0	0	0	0	0	0	0	0	0.08	0	0
LOC_Os02g40680.1	10.59	8.39	5.57	14.63	11.62	12.48	9.26	15.62	10.37	10.68	12.31	9.88	5.88	6.23	3.82
LOC_Os03g41350.2	0.53	0.26	0.31	0.07	0.73	0.39	0.66	0.56	0.64	0.79	0.34	0.19	0.24	0.24	0.23
LOC_Os01g42720.2	5.52	4.5	3.76	9.95	8.52	6.24	12.43	9.25	8.55	7.85	14.46	7.77	4.82	4.05	2.58
LOC_Os03g37930.1	0.03	0	0	0	0	0	0	0	0	0	0	0	0	0.05	0
LOC_Os06g17750.1	0.01	0.03	0.04	0.03	0	0.02	0	0.01	0	0	0	0	0.03	0.01	0.01
LOC_Os12g19350.1	17.51	16.41	16.74	22.82	26.07	22.97	34.13	30.4	29.61	28.25	23.38	25.34	14.88	12.9	12.85
LOC_Os10g10990.3	1.2	1.89	2.91	1.65	2.36	1.88	1.92	3.39	2.63	0.93	2.36	1.75	2.53	1.89	2.07
LOC_Os03g01920.1	7.75	7.05	5.38	14.32	10.56	9.16	10.51	16.88	12.67	10.58	11.2	8.55	10.06	8.16	5.71
LOC_Os12g04990.1	63.83	62.43	55.95	37.11	44.96	39.75	63.3	55.44	54.7	55.61	65.2	51.64	58.13	58.01	51.16
LOC_Os01g10710.1	0.02	0	0	0.02	0	0	0	0.05	0	0	0	0	0.05	0	0.07
LOC_Os01g67720.1	7.78	8.55	8.43	8.07	8.66	10.36	21.09	11.81	14.61	8.34	16.05	11.27	10.06	10.88	10.6
LOC_Os02g37120.2	0.1	0.13	0.19	0	0	0	0	0	0.14	0	0.33	0	0	0.25	0
LOC_Os09g35660.1	0.01	0	0	0	0	0.02	0	0	0	0	0	0	0.02	0	0
LOC_Os06g20570.1	0	0.03	0	0	0	0.03	0	0.03	0	0	0.02	0	0	0	0
LOC_Os05g49450.1	0	0	0	0	0	0	0	0	0	0	0	0	0.05	0	0
LOC_Os06g40370.1	23.89	23.85	21.94	14.09	22.27	19.41	19.05	10.09	12.76	13.91	19.83	17.19	16.25	16.26	17.34
LOC_Os01g34350.1	5.15	5.48	6.05	12.52	13.02	13.76	32.02	26.38	33.34	15.47	11.7	14.25	6.75	7.09	6.88
LOC_Os05g40280.1	4.26	6.39	4.07	6.76	6.57	6.25	9.11	7.17	6.76	4.91	9.59	8.47	2.98	2.52	3.07
LOC_Os05g01210.2	1.31	0	1.33	1.56	0.88	0.89	0.41	0.88	1.89	0.39	0.63	0.51	0	0.43	0.42
LOC_Os03g49960.5	0.52	2.18	0.97	0.56	0.88	2.86	1.8	1	1.14	1.91	2.13	1.66	0.24	1.35	2.59
LOC_Os01g64410.1	2.71	3.66	1.92	0.5	4.5	1.26	4.51	4.64	2.8	1.48	5.65	2.75	8.73	5.33	5.39
LOC_Os04g13550.1	0	0	0	0	0	0	0	0	0	0	0	0	0.02	0	0
LOC_Os01g64560.1	8.8	7.59	0.22	8.86	10.41	0	10.46	9	0.54	8.72	12.57	10.95	9.55	9.15	10.02
LOC_Os10g22650.1	0	0	0	0	0.04	0	0	0	0	0	0	0	0	0	0
LOC_Os08g37444.1	284.04	321.61	315.39	289.58	254.55	297.11	250.97	239.91	268.89	295.05	241.48	298.06	484.59	471.19	491.26
LOC_Os03g16130.2	0	0	0	0	0	0.33	0	0	0	0	0	0	0	0	0
LOC_Os02g10290.1	11.88	13.66	13.42	9.2	9.68	10.32	21.99	13.95	17.08	18.97	17.74	18.04	13.27	13.48	14.77
LOC_Os07g24549.1	0	0.17	0	0.16	0	0.34	0	0.18	0.37	0.65	0	0	0	0	0.17
LOC_Os12g18960.2	0.04	0.11	0.25	0.29	0.51	0.53	0.04	0.23	0.06	0.34	0.28	0	0.05	0.21	0.26
LOC_Os12g14080.1	28.79	26.57	41.93	29.75	27.04	36.26	72.53	66.25	89.83	43.37	55.75	61.95	22.02	21.14	23.5
LOC_Os01g68450.2	0	0	0	0.25	0	0	0	0	0	0	0	0	0	0	0
LOC_Os11g06770.1	2.79	4.1	1.65	2.39	0.94	0.78	0	3.21	0.29	0.61	0.12	0	12.52	14.5	9.09
LOC_Os06g09090.3	0.09	0.03	0	0.03	0	0	0	0	0	0	0.03	0	0.42	0.28	0
LOC_Os02g55060.2	0	0.22	0	1.73	2.44	0	0	0	0	0	0.86	0	0.7	0	0
LOC_Os05g02760.1	48.99	52.32	69.25	38.89	19.32	32.2	51.76	12.32	35.13	93.85	60.03	91.12	12.48	14.7	16.24
LOC_Os03g30430.1	393.83	411.24	723.91	371.12	394.02	733.25	681.66	532.14	1106.66	548.36	626.64	949.16	424.89	425.56	732.03
LOC_Os04g18030.1	0.19	0	0	0.04	0.23	0.22	0.11	0.19	0	0.33	0.24	0	0	0	0
LOC_Os02g37080.2	0.24	0.29	0.26	0.81	0.76	0.27	0.46	0.38	0	0.17	0.15	0	0.44	0.5	0.21
LOC_Os10g41470.1	131.63	119.85	103.89	203.83	205.23	160.75	177.73	269.82	167.04	194.92	215.83	177.08	111.99	106.63	97.7
LOC_Os09g12330.1	0.01	0.06	0.06	0.11	0.05	0.06	0.02	0.02	0.06	0.05	0.02	0.1	0.05	0.01	0.03
LOC_Os01g61010.1	2.99	2.5	2.66	2.34	7.08	4.26	9.29	10.82	8.5	5.58	7.88	6.28	5.26	5.74	4.81
LOC_Os12g21950.1	0	0	0	0.1	0	0	0	0	0	0.19	0	0	0	0.11	0
LOC_Os11g37990.1	3.95	4.06	4.08	6.7	6.19	7.58	11.46	8.26	10.23	6.84	12.09	9.37	2.58	3.09	2.59
LOC_Os08g44760.1	2.62	1.26	3.29	2.29	3.91	4.91	3.67	4.11	4.4	3.35	5.51	4.13	2.33	1.89	1.97
LOC_Os06g36040.1	0.89	1	0.11	0.51	0.36	0	0	0	0	0.3	0	0.13	0.23	0.7	0
LOC_Os01g10970.1	0.09	0.05	0.12	0.16	0.06	0.06	0	0.06	0	0.05	0	0.07	0	0	0.06
LOC_Os08g10670.2	0	0	0	0.22	0.03	0.35	0	0.42	0	0.06	0	0.16	0.23	0.02	0.64
LOC_Os11g37560.2	0.63	0.25	0.38	1.9	2.06	2.06	1.97	0.36	0.82	0.5	0.81	0.75	0.7	0.25	0.31
LOC_Os03g24970.1	0.08	0.06	0	0	0	0	0.08	0.58	0	0	0	0	0	0	0
LOC_Os08g39300.4	0	0.28	0	0.07	0	0	0	0.14	0.08	0	0.05	0	0.24	0.07	0.3
LOC_Os04g25590.1	0.05	0	0.04	0	0.07	0.04	0	0.11	0	0.06	0	0	0.04	0	0
LOC_Os08g03380.1	41.56	39.7	29.91	45.27	44.69	30.36	44.41	51.71	34.78	40.02	51.01	35.68	33.69	32.42	26.2
LOC_Os02g44720.1	20.08	18.61	14.3	20.6	36.08	21.27	93.53	15.67	52.79	59.41	152.9	84.46	17.7	19.47	15.26
LOC_Os02g06850.1	0	0	0	0	0	0	0	0	0	0	0	0	0.49	0.25	0
LOC_Os08g40360.1	0	0	0	0	0	0	0	0	0	0	0	0	0.39	0.21	0.24
LOC_Os09g37630.1	0	0	0	0	0.02	0	0	0	0	0	0	0.03	0	0	0
LOC_Os09g04508.1	7.84	5.46	5.05	8.16	10.01	6.33	3.48	9.37	4.96	7.35	4.7	2.76	5.77	7.11	3.66
LOC_Os02g58580.1	0.05	0.11	0.21	0	0.29	0.2	0.2	0.08	0.32	0.08	0.3	0.07	0.21	0	0.2
LOC_Os03g02840.4	0.73	2.73	1.43	0.36	0.39	0	0.39	0.66	0.74	0	1.01	0	0	0	0
LOC_Os12g08810.1	104.3	101.71	132.16	113.1	133.14	153.52	10.51	63.97	45.38	50.56	47.17	58.47	118.25	121.04	141.79
LOC_Os12g43630.2	1.42	0.71	0.57	0.79	0.9	0.59	0	0.88	0.72	0.15	0.22	0.82	0.66	0.24	1.06
LOC_Os05g01300.1	13.5	11.24	15.38	13.53	15.63	18.53	14.89	17.39	22.08	16.46	16.41	17.76	11.08	10.44	12.93
LOC_Os04g06500.1	0.02	0	0.11	0	0	0	0	0.03	0.01	0	0.04	0	0.03	0.05	0
LOC_Os07g48596.1	0.61	0	0.49	0.79	0.73	1.46	2.01	2.7	2.09	2.19	2.49	3.97	1.02	0.83	0
LOC_Os10g10214.1	0	0	0	0	0	0	0	0	0	0	0	0	0.06	0.02	0.03
LOC_Os02g48990.1	24.02	20.76	20.59	19.76	21.07	17.55	22.2	33.34	23.61	25.37	22.08	23.49	33.68	36.01	30.16
LOC_Os02g09460.1	40.15	37.12	41.23	71.89	71.21	74.48	47.92	52.92	46.99	38.58	58.6	47.4	41.64	42.03	41.94
LOC_Os07g14600.1	0	0.16	0	0.33	0.39	0.12	0.18	0	0.07	0.33	0.36	0.14	0	0.25	0.29
LOC_Os01g19410.1	1.47	1.42	1.79	0.69	1.14	1.27	1.81	4.69	3.23	0.43	1.51	0.94	1.12	1.18	0.97
LOC_Os08g06390.1	0.28	0.49	0.17	0.65	0.39	0.34	0	0	0.18	0	0.14	0	0	0	0
LOC_Os11g45240.1	0.01	0	0	0	0.02	0.01	0	0.02	0.01	0.01	0.01	0.01	0.01	0	0
LOC_Os10g33290.1	15.95	16.61	16.65	14.17	19.19	14.99	20.77	19.46	19.03	27.91	21.64	27.86	19.7	19.68	25.78
LOC_Os01g64970.1	38.14	32.62	38.26	26.68	36.57	36.86	117.4	53.8	96.4	51.23	91.39	64.39	44.07	41.69	41.7
LOC_Os09g07360.2	0	0	0	0	0	0	0	0	0	0.12	0	0	0	0	0
LOC_Os03g12950.1	1.64	0.75	1.1	0.69	0.57	0.74	0.41	0.97	0.84	0.47	0.42	0.28	0.29	0.21	0.23
LOC_Os02g24740.1	0.48	0.54	0.12	0.99	0.78	0.47	4.47	1.47	2.03	1.64	3.23	0.97	0	0.13	0.11
LOC_Os02g14000.4	0.86	0.88	0.57	1.52	2.21	0.93	1.42	2.79	0.84	1.92	1.17	0.89	0.8	1.35	0.59
LOC_Os09g36300.3	0.12	0.25	0.18	0.84	0.15	0.47	0.15	0.18	0	0.54	0	0.63	0.31	0.44	0.95
LOC_Os05g12150.1	0.31	0.3	0.25	0.07	0.37	0.19	0.21	0.61	0.26	0.22	0.38	0.1	0.22	0.22	0.13
LOC_Os02g09480.1	61.6	35.34	26.3	86.97	97.75	45.22	33.73	29.96	20.26	33.73	50.36	25.55	89.55	95.45	43.16
LOC_Os04g14510.1	14.63	10.65	12.96	13.16	20.63	16.8	10.21	15.46	12.99	10.53	10.37	10.58	14.8	14.74	15.93
LOC_Os11g20590.1	0.03	0.03	0	0	0.03	0	0	0	0	0.02	0	0.02	0.03	0	0
LOC_Os08g10460.1	0	0	0	0	0	0	0.08	0.23	0.13	0	0	0	0.14	0.27	0.16
LOC_Os02g34670.1	0	0	0	0	0	0	0	0	0	0	0	0.06	0	0	0
LOC_Os04g23580.1	8.8	9.18	9.02	5.6	6.5	6.08	7.69	4.69	6.07	3.75	6.24	4	7.98	7.83	9.68
LOC_Os06g11480.1	0	0	0	0	0	0	0	0	0	0	0	0	0	0	0.15
LOC_Os01g43280.1	15.43	8.66	6	10.33	15.89	7.63	2.79	1.3	0.85	3.4	3.1	1.97	10	11.79	4.63
LOC_Os03g61790.2	0.41	0.13	0	0	0.16	0.35	0.74	0	0.34	0.61	0	0	0	0	0.16
LOC_Os10g16720.1	0	0.02	0	0	0	0	0.01	0	0	0	0	0	0	0	0.01
LOC_Os01g71262.1	6.66	5.29	6.3	8.91	10.71	9.48	9.08	10.65	10.08	7.25	8.79	8.23	4.9	4.28	3.59
LOC_Os08g32600.1	4.85	2.82	4.7	16.76	10.25	14.76	4.62	15.18	10.82	5.86	4.31	5.48	2.18	1.76	2.41
LOC_Os04g13340.1	0.05	0	0	0	0	0	0	0	0	0	0	0	0	0	0
LOC_Os02g16410.1	0	0	0	0	0	0	0	0	0	0	0.07	0	0	0	0
LOC_Os05g41840.1	0	0	0	0	0.13	0	0	0	0	0	0	0	0	0	0
LOC_Os02g26040.1	0.04	0	0.16	0.05	0	0.05	0	0	0	0.05	0	0	0.11	0	0
LOC_Os03g03860.1	0.11	0	0	0.4	0.33	0.43	1.16	1.53	0.42	0.71	1.88	0.75	0	0.12	0
LOC_Os07g28800.1	0	0.39	1.14	0.04	0	0	0	3.18	0	0	0.99	0	1.5	0	0
LOC_Os02g51790.1	19.97	18.56	16.14	17.3	13.45	12.81	15.9	23.69	22.02	11.41	20.42	13.35	7.55	7.88	6.55
LOC_Os03g51490.1	0.14	0	0.1	0.03	0	0	0	0	0.03	0	0.02	0	0.09	0.12	0
LOC_Os12g31650.1	0	0	0.06	0	0.07	0	0.06	0	0	0	0	0	0	0	0
LOC_Os02g45460.1	1	1.31	0.6	0.59	0.87	0.41	0.91	1.98	1.82	1.33	0.92	1.52	1.13	1.01	1.42
LOC_Os04g07350.1	0	0	0	0	0.08	0	0	0	0	0	0	0	0	0	0
LOC_Os02g32200.1	3.64	2.84	1.13	3.67	4.3	1.95	3.36	4.29	2.5	3.73	3.56	2.03	3.82	3.66	1.73
LOC_Os01g11260.1	2.4	1.32	2.16	4.45	4.75	3.05	2.43	3.12	2.92	2.11	2.58	1.95	2.39	2.07	2.7
LOC_Os02g41696.1	0	0	0.17	0	0	0	0	0	0	0	0	0	0	0.12	0
LOC_Os11g13650.1	0	0	0	0	0	0	0.1	0.1	0	0	0	0	0	0.21	0.29
LOC_Os05g50230.1	2.64	2.65	1.95	0.87	1.33	0.25	1.11	1.85	1.08	0.41	0.6	0.59	1.32	1.92	1.12
LOC_Os02g39200.1	74.23	63.32	61.52	87.74	108.09	82.6	42.53	82.73	50.5	78.84	60.15	57.65	121.58	121.3	115.07
LOC_Os02g05480.2	8.16	7.92	7.86	4.9	8.38	10.52	10.49	10.25	9.35	6.78	5.8	8.09	8.38	9.99	6.98
LOC_Os02g58030.1	25.4	26.11	25.6	39.87	44.87	41.41	44.74	53.85	49.81	43.87	37.04	39.49	41.53	43.03	45.46
LOC_Os06g49980.1	21.85	22.41	26.43	22.42	28.11	28.97	32.43	26.39	38.31	20.45	31.11	30.35	11.36	10.49	10.13
LOC_Os03g24060.1	19.97	20.99	23.19	21.32	23.5	22.39	47.94	32.93	44.59	34.4	38.19	40.25	16.74	14.23	17.15
LOC_Os08g12550.1	0.03	0.1	0.19	0.04	0	0.07	0	0	0.04	0.1	0	0.15	0.09	0.45	0.12
LOC_Os12g29650.1	0.56	0.54	0.42	0.7	0.72	0	0.31	0.74	0.1	0.49	0.37	0.27	0.18	0.23	0.04
LOC_Os07g16520.1	0.01	0.08	0.02	0.22	0.17	0.07	0.07	0.08	0.03	0.07	0.08	0.03	0.04	0.05	0
LOC_Os01g70270.2	0.65	1.21	0.67	0.62	0.61	0.69	0	0.45	0	0.13	0.11	0.18	2.06	0.53	1
LOC_Os06g50950.1	510.52	503.33	381.8	229.58	163.79	120.26	6.26	52.72	21.12	176.58	38.12	80.86	320.61	324.42	238.93
LOC_Os02g22260.1	43.69	41.26	41.58	48.88	40.53	42.01	46.23	46.58	44.56	49.53	49.41	40.81	20.57	20.89	18.5
LOC_Os02g46730.1	0	0.11	0.07	0	0	0	0	0	0	0.09	0	0	0.23	0.23	0
LOC_Os01g72590.1	0	0.89	0	0	0	0	0	0	0	0	0	0	0	0	0
LOC_Os06g04470.1	10.64	11.27	11.34	7.22	9	7.32	16.7	11.08	16.01	9.53	17.73	12.61	7.64	7.51	6.72
LOC_Os02g34340.1	0.09	0.1	0.05	0.03	0.04	0.04	0	0	0	0	0	0	0.04	0.08	0.11
LOC_Os01g62510.1	0.19	0	0	0	0	0	0	0	0	0	0	0	0.37	0.25	0.11
LOC_Os12g29740.1	1.89	2.19	0.85	0.2	0.34	0.07	1.91	1.07	0.89	0.16	0.19	0.04	0.36	0.83	0.28
LOC_Os01g47430.2	53.93	49.82	64.95	49.46	52.02	64.15	58.98	51.18	69.48	55.31	53.08	64.46	43.97	44.19	58.76
LOC_Os03g15120.1	25.98	25.73	26.38	40.98	35.74	39.17	41.3	39.53	42.45	38.16	43.82	39.75	14.09	14.56	13.92
LOC_Os01g61890.4	0.09	0.58	0.51	0.67	0.68	0.36	0.16	0.47	0.2	0.49	0.98	0.3	0	0	0.78
LOC_Os12g01449.1	0.11	0.06	0.06	0.44	0.83	0.67	0.1	0.02	0.13	0.11	0	0.02	0.44	0.59	0.65
LOC_Os01g21160.2	94.95	100	152.14	73.24	56.2	107.36	16.08	33.1	31.37	43.83	17.66	42.23	30.82	29.34	40.8
LOC_Os11g01340.3	21.16	19.48	25.19	43.2	46.75	59.34	21.22	57.71	47.26	33.71	28.87	34.67	16.58	14.29	20.7
LOC_Os08g39960.2	1.04	0.57	0.12	1.07	0.54	0.77	0.86	1.59	0.56	2.26	0.62	0.16	1.03	0.33	0.53
LOC_Os01g56230.5	0.34	0.27	0	0.37	0	0	0.49	0.25	0	0	0.13	0	0.16	0.15	0.16
LOC_Os01g16110.1	29.01	26.15	31.26	38.46	29.38	39.98	22.27	32.4	29.47	28.46	26.28	27.59	28.62	29.87	32.64
LOC_Os02g40010.3	0	0	0	0	0	0	0	0	2.24	0	0	0	0	0	0.01
LOC_Os11g11020.1	11.59	8.91	12.44	20.89	13.71	21.78	11.76	18.39	17.67	10.34	10.28	11.33	8.47	8.48	11.49
LOC_Os01g43250.1	21.07	19.66	18.55	27.25	23.37	25.32	35.27	31.4	29.21	19.88	32.42	26.59	10.19	11.95	10.08
LOC_Os03g29930.1	5.25	5.79	2.42	2.84	5.2	1.73	5.25	1.06	1.79	4.09	4.96	2.24	4.68	3.8	1.84
LOC_Os02g36800.1	0.01	0	0	0	0	0	0.01	0	0	0	0	0	0	0	0
LOC_Os01g08010.1	0.14	0.07	0.2	0.22	0.43	0.59	0.54	0.47	0.45	0.27	0.43	0.38	0.16	0.16	0.03
LOC_Os07g07620.1	2.46	2.3	2.41	4.41	5.63	4.71	1.63	3.62	2.53	1.73	1.69	1.43	2.81	2.49	2.76
LOC_Os01g41890.1	0.06	0.03	0	0	0	0	0.19	0.14	0.09	0.02	0.09	0.05	0	0	0
LOC_Os01g61460.1	15.11	13.17	10.25	12.66	10.48	6.81	1.62	1.02	0.74	3.78	2.54	2.72	15.78	17.7	12.33
LOC_Os01g12470.1	8.06	5.84	8.42	7.55	9.33	9.41	3.57	2.97	5.23	3.55	2.38	5.33	2.29	1.83	3
LOC_Os03g55930.1	19.63	15.12	16.46	19.64	16.1	14.29	10.88	22.73	16.33	12.69	11.97	11.14	6.12	6.91	6.14
LOC_Os04g33120.1	0	0	0	0	0	0	0	0	0	0	0	0	0.05	0.02	0.02
LOC_Os02g53740.2	9.97	9.65	18.12	16.55	14.74	29.41	11.39	13.94	20.37	11.72	9.63	19.97	9.73	9.72	14.49
LOC_Os01g07950.1	3.45	4.69	4.65	6.06	6.06	9.05	8.16	7.72	10.3	7.47	7.64	10.11	7.71	8.43	8.02
LOC_Os03g30934.5	0.15	0.33	0.56	0	0.44	0	0.31	1.63	0	0.65	0.47	1.04	1.6	1.09	1
LOC_Os01g06290.2	3.58	2.47	3.28	4.12	5.35	3.87	3.23	5.16	4.01	2.16	3.64	2.19	1.31	1.73	1.39
LOC_Os04g01030.1	0.01	0	0.01	0.01	0.05	0	0	0.03	0	0	0	0	0	0	0
LOC_Os01g12650.1	127.76	126.64	117.4	229.55	252.57	227.33	299.94	373.53	306.54	233.59	327.94	270.27	67.33	68.76	64.31
LOC_Os03g13730.2	0.67	0.43	0.86	0.35	0	0.39	0.29	0.42	0.72	0.11	0	0.3	0.65	0.78	1.46
LOC_Os02g44599.4	0.34	0.22	0.74	0.69	0.75	0.33	0.96	1.05	1.22	1.01	0.91	1.02	0.44	0.55	0.42
LOC_Os02g15260.1	0.09	0	0.23	0.11	0.13	0.11	0.11	0.24	0.12	0.42	0.09	0.53	0.12	0	0.22
LOC_Os08g04110.2	3.62	3.45	3.55	5.5	5.11	5.14	0.88	2.88	2.37	4.75	2.63	2.27	6.6	5.17	7.04
LOC_Os03g37878.1	0	0	0.06	0	0	0.06	0	0	0	0	0	0	0	0.06	0.06
LOC_Os03g36419.2	1.63	1.06	1	2.13	2.66	2.52	1.54	4.41	3.17	2.58	1.95	1.97	1.26	1.52	1.52
LOC_Os10g23990.1	0.03	0.05	0	0	0	0.03	0	0	0.03	0	0	0	0	0	0
LOC_Os10g40190.1	0	0	0	0	0	0	0	0	0	0	0	0	0.05	0	0
LOC_Os07g49500.1	0.07	0.03	0.13	0.05	0.01	0.04	0.02	0.04	0.04	0.09	0.09	0.18	0.04	0.03	0.01
LOC_Os01g08950.1	0.26	0.46	0	0.58	0.15	0	0.09	0.2	0	0.18	0.25	0	0.79	1.43	0.28
LOC_Os02g39700.1	28.62	24.32	28.22	34.63	31.18	34.6	55.87	59.76	62.62	40.74	60.33	52.25	30.19	29.65	26.77
LOC_Os10g03830.2	0.92	1.2	0.36	0.79	1.74	0.9	2.27	0.9	0.53	1.54	2.69	1.84	1.22	1.11	1.09
LOC_Os01g54910.1	52.67	47.74	45.4	60.76	61.89	62.25	67.81	71.75	66.37	79.03	69.84	65.87	43.69	46.41	39.36
LOC_Os04g18840.1	0	0	0	0	0.05	0	0	0	0	0	0	0	0	0	0
LOC_Os03g05480.1	5.15	4.44	4.66	6.61	6.53	6.93	9.55	9.07	10.03	8.45	7.6	8.91	4.65	4.69	4.55
LOC_Os02g46340.1	0.96	0.5	0.25	0.94	1.77	0.25	1.19	1.52	0.48	0.76	2.43	0.64	0.7	0.55	0.24
LOC_Os09g28540.1	0	0	0.21	0	0.5	0	0.88	1.34	0.45	0.4	1.05	0.49	0	0	0
LOC_Os02g10660.1	11.25	10.29	9.55	6.8	5.16	4.45	3.3	3.61	2.41	3.4	3.69	3.51	7.39	6.28	6.15
LOC_Os04g18720.1	0	0	0	0	0.21	0	0	0	0	0	0	0	0	0	0
LOC_Os03g60500.1	0	0	0	0.09	0	0.1	0	0.2	0.11	0.09	0.23	0	0	0	0
LOC_Os02g43850.1	10.52	12.02	13.28	8.19	15.73	11.93	18.65	5.39	13.1	13.72	12.6	12.55	17.48	20.62	15.81
LOC_Os10g01044.1	7.82	7.85	13.06	4.33	4.51	5.47	2.09	6.59	5.91	1.07	1	1.87	7.24	5.99	10.29
LOC_Os07g46039.1	0.97	0.56	0.8	1.72	2.03	1.69	1.08	2.15	1	1.32	1.16	0.84	0.96	0.56	0.94
LOC_Os12g02210.1	0	0	0	0.19	0	0	0	0	0	0	0	0	0	0	0.1
LOC_Os02g33190.1	0	0	0	0	0	0	0	0	0	0	0	0	0.04	0.04	0.17
LOC_Os07g43580.1	8	4.98	3.68	9.46	9.87	4.85	5.96	4.04	2.6	11.6	6.55	6.18	11.87	13.9	8.3
LOC_Os04g16745.1	218	233.89	626.83	283.37	624.51	992.73	670.61	554.9	285.63	323.56	129.38	436.73	178.11	116.74	700.23
LOC_Os10g03669.1	0.01	0	0	0.39	0	0.18	0	0	0	0	0	0.03	0	0	0
LOC_Os02g04520.2	4.95	4.45	4.44	4.69	6.32	4.55	5.31	4.69	2.78	7.08	4.42	5.12	6.24	5.84	4.25
LOC_Os01g42280.1	0.25	0.14	0.17	0.38	0.39	0.21	0.89	0.72	0.58	0.32	0.32	0.25	0.12	0.12	0.02
LOC_Os02g05910.1	0.13	0.14	0.28	0.03	0.07	0.02	0.03	0	0	0.03	0.07	0.02	0.18	0.37	0.51
LOC_Os05g29850.1	0.04	0.03	0.02	0.12	0.07	0.05	0.03	0.03	0	0.08	0.07	0.02	0.14	0.03	0.03
LOC_Os02g50200.1	2.34	2.62	0.9	2.69	2.09	0.49	3.91	2.24	1.41	3.82	3.51	1.61	0.94	1.33	0.64
LOC_Os02g47000.3	0	0	0.85	0	0	1.45	0	0	0	0	0	0	0	0	0
LOC_Os09g28150.1	0.46	0.19	0.15	0.07	0.16	0.22	0	0.08	0	0	0.06	0.09	0	0.08	0.07
LOC_Os01g33220.1	0	0.02	0.02	0.03	0	0	0.02	0.05	0	0.01	0	0	0	0.05	0.04
LOC_Os01g12740.1	0.14	0.25	0.06	0.41	0.25	0.12	0.17	0.49	0.23	0.33	0.27	0.14	0.18	0.33	0.06
LOC_Os04g46610.2	0.44	0.38	0.18	0.22	0.17	0.19	0.22	0	0	0.16	0	0.41	0.38	0.12	0.17
LOC_Os11g04740.1	6.59	5.54	6.57	8.15	10.02	9.88	6.6	8.17	6.76	8.44	6.08	6.7	7.7	9.67	8.9
LOC_Os04g14654.3	0.2	0.33	0.72	0.96	0.7	1.01	2.02	1.47	3.71	2.43	2.4	0.93	0.22	0.39	0
LOC_Os02g56880.1	10.79	9.93	12.89	16.91	13.17	17.62	9.38	7.3	12.72	8.91	6.39	8.78	8.05	9.61	9.16
LOC_Os05g36180.1	0	0.03	0	0.02	0.02	0.02	0	0	0	0.02	0	0	0.02	0.02	0.02
LOC_Os01g73604.1	0	0	0	0	0	0	0	0	0	0	0	0	0.13	0	0.18
LOC_Os01g59780.1	0	0	0	0	0	0	0	0	0	0	0	0	0	0	0.14
LOC_Os01g68870.2	0.25	0.16	1.54	1.63	0	3.27	6.8	0.03	7.01	1.36	0.08	1.89	0.03	0.06	0
LOC_Os03g58610.1	0.16	0.02	0.24	0.13	0.52	0.21	0.11	0.06	0.06	0.4	0.35	0.31	0.29	0.26	0.37
LOC_Os02g38010.1	0	0	0	0	0	0	0	0	0	0.05	0	0	0.69	0.69	1.26
LOC_Os01g61250.1	7.63	6.71	6.61	9.97	5.48	7.28	3.4	5.66	4.16	13.02	4.14	6.9	1.95	2.24	2.53
LOC_Os01g41310.1	0.19	0.09	0	0.54	0.51	0.42	0.3	0.68	0.3	0.44	0.23	0.7	0.42	0.28	0.41
LOC_Os09g31514.1	0	0	0	0	0	0	0.05	0	0	0	0	0	0	0	0
LOC_Os01g44360.1	12.06	13.03	14.64	6.83	9.83	10.24	15.29	9.03	13.82	7.01	12.12	10.34	5.58	6.27	5.44
LOC_Os01g64290.1	0.03	0.11	0	1.17	1.13	0.65	0.41	0.44	0.28	0.04	0	0	0.3	0.56	0.13
LOC_Os10g37730.1	43.68	47.8	44.52	39.16	47.64	39.98	34.1	36.12	34.2	24.41	33.53	27.15	29.36	28.49	28.13
LOC_Os01g63220.3	7.01	7.35	4.02	7.21	7.37	4.43	6.78	8.59	5.7	4.93	4.94	3.59	4.99	4.38	3.47
LOC_Os10g07994.1	9.06	9.32	9.47	7.78	11.48	9.96	6.04	8.09	7.6	6.72	6.26	6.14	9.21	9.46	9.92
LOC_Os08g38040.1	0.04	0	0	0.05	0	0	0.05	0	0	0.09	0	0.14	0.09	0	0
LOC_Os02g44510.1	38.6	42.82	46.98	46.63	58.67	67.84	39.99	57.49	59.83	58.77	56.59	66.32	46.5	44.73	50.58
LOC_Os05g43670.1	7.79	4.72	5.77	15.08	14.08	11.82	8.04	14.22	9.14	12.21	6.74	8.78	5.38	4.42	5.35
LOC_Os07g10310.1	0	0	0	0	0	0	0	0	0	0	0	0	0	0.25	0.08
LOC_Os06g21340.3	4.72	6.25	2.69	8.63	8.3	11.09	9.71	14.2	12.48	13.45	8.96	11.21	3.64	4.09	2.73
LOC_Os09g13880.1	5.76	5.27	7.41	6.85	7.88	9.37	10.44	8.52	11.43	7.95	10.89	11.02	5.03	4.81	5.43
LOC_Os05g32280.1	0	0	0.31	0	0.18	0.16	0	0	0.34	0.29	0	0.37	0	0	0.45
LOC_Os01g39930.1	0	0.01	0	0.04	0.04	0	0	0.01	0	0	0.01	0	0	0	0.02
LOC_Os08g22990.1	0.01	0	0	0.04	0	0	0.02	0.01	0.04	0.01	0.02	0.03	0	0.01	0
LOC_Os03g62180.2	0	0.39	0.15	0	0	0	0	0.14	0	0.21	0	0	0	0	0
LOC_Os09g33830.1	0	0.08	0.19	0	0	0	0	0	0	0	0	0	0.09	0	0
LOC_Os07g40810.1	0.63	0.37	0.5	1.34	1.5	1.14	1.07	1.5	1.23	0.67	1.18	0.64	0.7	0.64	0.43
LOC_Os03g08999.1	0	0	0	0	0	0	0.04	0	0	0	0	0	0	0	0
LOC_Os08g32980.2	0.49	0.36	0.36	0.36	0.31	0.33	0.41	0.53	0.34	0.16	0.26	0.4	0.23	0.4	0
LOC_Os02g47870.1	60.13	57.26	70.49	52.53	52.97	65.64	84.73	63.65	88.22	77.69	89.86	104.12	41.52	41.13	59.94
LOC_Os03g19480.1	11.33	11.14	9.43	10.77	12.77	11.74	20.86	15.21	19.2	16.77	17.81	17.54	12.68	14.09	12.22
LOC_Os02g19620.1	0	0	0	0.01	0	0	0	0.02	0	0	0	0	0.89	0.66	1.03
LOC_Os11g45040.1	0	0	0	0	0	0	0	0	0	0.13	0	0	0	0	0
LOC_Os01g70570.1	9.49	9.18	10.45	9.45	8.47	11.45	19.31	16.02	21.2	16.63	17.99	19.98	8	7.18	7.86
LOC_Os06g48930.1	1.17	1.21	1.77	1.34	1.85	1.73	3.48	2.23	3.04	1.52	3.95	3.58	1.61	1.61	1.6
LOC_Os05g10620.3	0	0.2	0	0.42	1.58	0	1.23	2.33	0	0	0	0	0	0	0
LOC_Os02g35080.4	0.12	0.09	0.36	0.1	0.11	0.11	0	0.38	0.11	0.59	0.09	0	0	0.63	0.11
LOC_Os03g22050.4	1.22	1.23	0.25	1.57	3.1	1.07	18.54	15.89	7.47	7.5	19.77	5.81	1.35	0.48	0.17
LOC_Os01g73570.2	5.01	5.68	5.64	3	6.69	5.97	10.42	8.95	8.79	9.53	5.35	8.6	3.75	0.95	8.06
LOC_Os02g32880.1	0.01	0	0.02	0.01	0.01	0	0	0	0	0	0	0	0	0	0
LOC_Os07g47350.2	69.93	89.17	84.81	72.75	39.61	53.76	60.68	70.65	73.85	133.23	51.07	100.48	103.12	110.73	99.33
LOC_Os06g43860.1	1.36	2.45	1.91	1.88	1.05	2.52	0.89	1.2	0.7	1.42	0.85	1.37	3.88	6.08	3.43
LOC_Os02g54150.1	16.08	14.82	17.7	17.73	22.83	20.41	23.9	25.62	26.12	23	21.26	20.48	16.18	16.96	15.9
LOC_Os01g57942.1	2146.88	2651.8	1779.9	1497.74	1828.71	1281.12	1783.31	1761.35	1328.23	1377.72	1360.94	993.84	1668.49	1637.74	1232.01
LOC_Os03g61990.1	8.72	11.13	5.99	6.31	6.72	4.88	6.9	12.79	5.84	9.65	8.72	6.96	6.76	6.22	6.81
LOC_Os07g20480.1	0	0	0	0	0	0	0	0	0	0.23	0	0	0	0	0
LOC_Os04g32800.1	0	0	0	0	0.06	0.06	0	0	0	0	0	0	0	0	0
LOC_Os02g10500.1	5.15	9.42	1.76	1.31	3.35	0.98	14.89	3.83	3.97	5.21	16.96	2.93	7.82	10.3	4.2
LOC_Os05g02590.1	0.2	0.05	0.13	0.06	0.13	0	0	0.06	0	0	0.09	0	0	0	0
LOC_Os06g11990.1	127.75	132.48	164.51	125.67	167.57	188.13	163.7	163.45	211.77	156.95	186.51	225.6	158.22	169	198.06
LOC_Os05g05020.1	0.94	0.86	1.4	0.2	0.12	0	0.84	1.1	0.92	0.59	0.74	1.5	2.55	2.13	2.26
LOC_Os02g26430.1	3.29	2.4	1.01	2.6	0.92	0.25	0.42	0.64	0.4	0.84	0.37	0.36	1.26	1.7	0.78
LOC_Os02g36350.1	0.17	0.18	0.15	0.07	0.47	0.07	0.1	0.07	0.12	0.03	0.05	0.04	0.07	0	0
LOC_Os01g62460.1	30.82	30.12	27.96	28.95	43.16	32.76	21.47	33.25	28.72	60.4	31.74	43.1	53.07	53.44	48.42
LOC_Os09g31390.2	0	0	0	0	0	0	0	0.15	0.26	0	0	0	0	0	0.2
LOC_Os03g18560.1	7.3	10.09	7.16	5.34	3.05	2.86	3.09	1.2	1.11	6.38	1.95	3.05	8.59	8.27	6.6
LOC_Os02g01030.3	0	0	0	0	0	0	0	0	0.59	0	0	0	0	0	0
LOC_Os01g21135.1	0.08	0.06	0.36	0.13	0.36	0.28	0.2	0.14	0.22	0.06	0.08	0.16	0.1	0	0.13
LOC_Os02g38980.5	12.97	13.38	11.13	14.25	12.23	12.35	6.74	15.71	6.09	12	8.82	10.53	15.71	15.52	14.44
LOC_Os01g02120.1	0	0.05	0.13	0	0	0.06	0.06	0.13	0.26	0.06	0.09	0.14	0	0	0
LOC_Os02g49690.1	2.02	2.13	1.21	3.96	3.29	0.79	1.91	4.11	1.03	2.36	1.82	1.6	1.2	1.47	1.37
LOC_Os09g13800.1	0	0	0	0	0	0	0	0.07	0	0	0	0	0	0	0
LOC_Os10g02760.2	26.84	25.38	28.53	29.84	43.62	40.76	34.71	35.02	45.04	25.18	32.37	32.47	24.05	26.1	27.08
LOC_Os02g44642.1	16.54	12.65	17.52	20.65	26.17	31.77	13.65	19.45	22.24	14.16	13.51	15.55	18.91	18.65	22.65
LOC_Os08g33950.1	0.25	0.18	0.08	0.21	0.53	0.12	0.19	0.31	0.14	0.25	0.09	0.12	0.06	0.08	0
LOC_Os01g73100.1	0.06	0.06	0.43	0	0.15	0.21	0	0	0	0.26	0	0.17	0	0.07	0
LOC_Os09g26260.1	70.56	42.47	26.44	62.48	49.57	19.89	10.88	23.21	6.33	39.15	28.21	15.96	47.41	55.68	22.94
LOC_Os04g32270.1	65.05	64.72	64.87	68.26	83.51	83.36	95.61	95.71	96.58	79.79	95.97	85.88	49.15	53.04	47.12
LOC_Os08g29250.1	0	0	0	0	0.01	0	0	0	0	0	0	0	0	0	0
LOC_Os04g43360.2	0.02	0	0.09	0.03	0	0.09	0	0.03	0.06	0	0.02	0.04	0	0	0
LOC_Os05g27530.2	0.93	2.36	0.21	1.13	1.22	0.21	0.59	0.72	0.44	1.38	0.94	0.64	1.27	1.05	0.61
LOC_Os01g32110.1	0.02	0.07	0.04	0	0.09	0	0.02	0.02	0	0	0	0	0	0	0
LOC_Os01g34590.1	0	0	0	0	0	0	1.09	4.32	2.64	0	0	0	0	0	0
LOC_Os11g42080.1	0.08	0.05	0.06	0.27	0.11	0.14	1.52	3.05	2.94	0.79	0.44	0.84	0.08	0.14	0.32
LOC_Os07g47194.2	0.11	0.04	0.05	0	0	0	0.23	0.12	0.36	0	0.31	0.28	0	0	0.02
LOC_Os01g42760.1	0	0.06	0.11	0	0	0	0.1	0	0	0.03	0.03	0	0	0	0
LOC_Os01g08810.1	1.18	3.38	1.05	0.43	1.28	0.31	4.55	3.63	1.76	0.99	2.94	0.89	1.13	1.47	0.43
[truncated: 26,087 more rows]
