# Supplementary material for: Genome-wide identification and integrated analysis of lncRNAs in rice backcross introgression lines (BC2F12)
Source: BMC Plant Biol. 2020 Jun 29;20:300. doi: 10.1186/s12870-020-02508-y (PMC7325253; doi:10.1186/s12870-020-02508-y)
Supplement: Supplementary file 7 — Additional files 7: Table S4. The regulatory relationship types of lncRNA-mRNA pairs [file 12870_2020_2508_MOESM7_ESM.xlsx]

## Sheet: Sheet1
Supplementary Table S4 The regulatory relationship types of lncRNA-mRNA pairs
The types of lncRNA-mRNA pairs	The types of cis_mRNA_overlap	lncRNA ID	mRNA ID
cis_mRNA_overlap	lnc-overlap-mRNA	LTCONS_00000177	LOC_Os01g02890.1
cis_mRNA_overlap	lnc-overlap-mRNA	LTCONS_00001047	LOC_Os01g15170.1
cis_mRNA_overlap	lnc-anti overlap-mRNA	LTCONS_00001160	LOC_Os01g16660.1
cis_mRNA_overlap	lnc-overlap-mRNA	LTCONS_00001790	LOC_Os01g28134.1
cis_mRNA_overlap	lnc-overlap-mRNA	LTCONS_00001822	LOC_Os01g28580.1
cis_mRNA_overlap	lnc-overlap-mRNA	LTCONS_00001833	LOC_Os01g28680.5
cis_mRNA_overlap	lnc-overlap-mRNA	LTCONS_00002362	LOC_Os01g37280.1
cis_mRNA_overlap	lnc-overlap-mRNA	LTCONS_00002362	LOC_Os01g37280.2
cis_mRNA_overlap	lnc-overlap-mRNA	LTCONS_00002362	LOC_Os01g37280.3
cis_mRNA_overlap	lnc-overlap-mRNA	LTCONS_00002362	LOC_Os01g37280.4
cis_mRNA_overlap	lnc-overlap-mRNA	LTCONS_00002362	LOC_Os01g37280.5
cis_mRNA_overlap	lnc-overlap-mRNA	LTCONS_00002362	LOC_Os01g37280.6
cis_mRNA_overlap	lnc-overlap-mRNA	LTCONS_00002362	LOC_Os01g37280.7
cis_mRNA_overlap	lnc-overlap-mRNA	LTCONS_00002362	LOC_Os01g37280.8
cis_mRNA_overlap	lnc-overlap-mRNA	LTCONS_00002363	LOC_Os01g37280.1
cis_mRNA_overlap	lnc-overlap-mRNA	LTCONS_00002363	LOC_Os01g37280.3
cis_mRNA_overlap	lnc-overlap-mRNA	LTCONS_00002363	LOC_Os01g37280.4
cis_mRNA_overlap	lnc-overlap-mRNA	LTCONS_00002363	LOC_Os01g37280.5
cis_mRNA_overlap	lnc-overlap-mRNA	LTCONS_00002363	LOC_Os01g37280.6
cis_mRNA_overlap	lnc-overlap-mRNA	LTCONS_00002363	LOC_Os01g37280.7
cis_mRNA_overlap	lnc-overlap-mRNA	LTCONS_00002363	LOC_Os01g37280.8
cis_mRNA_overlap	lnc-overlap-mRNA	LTCONS_00003642	LOC_Os01g54190.1
cis_mRNA_overlap	lnc-anti overlap-mRNA	LTCONS_00004242	LOC_Os01g61550.1
cis_mRNA_overlap	lnc-overlap-mRNA	LTCONS_00004325	LOC_Os01g62610.1
cis_mRNA_overlap	mRNA-complete in-lnc exon	LTCONS_00004938	LOC_Os01g70920.2
cis_mRNA_overlap	lnc-overlap-mRNA	LTCONS_00006574	LOC_Os01g19370.1
cis_mRNA_overlap	lnc-overlap-mRNA	LTCONS_00007071	LOC_Os01g29180.1
cis_mRNA_overlap	mRNA-complete in-lnc exon	LTCONS_00007238	LOC_Os01g32864.1
cis_mRNA_overlap	lnc-overlap-mRNA	LTCONS_00008396	LOC_Os01g50849.2
cis_mRNA_overlap	mRNA-AntiCompleteIn-LncExon	LTCONS_00008932	LOC_Os01g58038.1
cis_mRNA_overlap	mRNA-complete in-lnc exon	LTCONS_00009075	LOC_Os01g60120.1
cis_mRNA_overlap	mRNA-complete in-lnc exon	LTCONS_00009075	LOC_Os01g60120.3
cis_mRNA_overlap	lnc-overlap-mRNA	LTCONS_00009445	LOC_Os01g64780.1
cis_mRNA_overlap	lnc-overlap-mRNA	LTCONS_00009445	LOC_Os01g64780.4
cis_mRNA_overlap	lnc-overlap-mRNA	LTCONS_00009735	LOC_Os01g68230.1
cis_mRNA_overlap	lnc-overlap-mRNA	LTCONS_00013907	LOC_Os10g24094.2
cis_mRNA_overlap	lnc-overlap-mRNA	LTCONS_00018314	LOC_Os11g04409.2
cis_mRNA_overlap	lnc-overlap-mRNA	LTCONS_00018315	LOC_Os11g04409.2
cis_mRNA_overlap	mRNA-complete in-lnc intron	LTCONS_00018878	LOC_Os11g12310.1
cis_mRNA_overlap	lnc-overlap-mRNA	LTCONS_00024538	LOC_Os12g12765.1
cis_mRNA_overlap	lnc-overlap-mRNA	LTCONS_00025275	LOC_Os12g26480.1
cis_mRNA_overlap	lnc-overlap-mRNA	LTCONS_00025275	LOC_Os12g26480.2
cis_mRNA_overlap	lnc-overlap-mRNA	LTCONS_00025277	LOC_Os12g26480.1
cis_mRNA_overlap	lnc-overlap-mRNA	LTCONS_00025277	LOC_Os12g26480.2
cis_mRNA_overlap	mRNA-complete in-lnc exon	LTCONS_00025651	LOC_Os12g32580.1
cis_mRNA_overlap	lnc-overlap-mRNA	LTCONS_00025660	LOC_Os12g32670.1
cis_mRNA_overlap	lnc-overlap-mRNA	LTCONS_00026615	LOC_Os02g01870.1
cis_mRNA_overlap	lnc-overlap-mRNA	LTCONS_00026615	LOC_Os02g01880.1
cis_mRNA_overlap	mRNA-anti complete in-lnc intron	LTCONS_00026626	LOC_Os02g02060.1
cis_mRNA_overlap	lnc-overlap-mRNA	LTCONS_00027109	LOC_Os02g07010.1
cis_mRNA_overlap	lnc-overlap-mRNA	LTCONS_00027294	LOC_Os02g09690.1
cis_mRNA_overlap	mRNA-complete in-lnc intron	LTCONS_00028922	LOC_Os02g34660.1
cis_mRNA_overlap	lnc-overlap-mRNA	LTCONS_00031974	LOC_Os02g17460.1
cis_mRNA_overlap	lnc-anti overlap-mRNA	LTCONS_00032037	LOC_Os02g18540.1
cis_mRNA_overlap	lnc-anti overlap-mRNA	LTCONS_00034843	LOC_Os02g57760.1
cis_mRNA_overlap	lnc-overlap-mRNA	LTCONS_00034891	LOC_Os02g58214.1
cis_mRNA_overlap	lnc-overlap-mRNA	LTCONS_00040949	LOC_Os03g18270.1
cis_mRNA_overlap	lnc-overlap-mRNA	LTCONS_00042348	LOC_Os03g42440.1
cis_mRNA_overlap	mRNA-anti complete in-lnc intron	LTCONS_00044826	LOC_Os04g16760.1
cis_mRNA_overlap	lnc-overlap-mRNA	LTCONS_00055430	LOC_Os05g06680.2
cis_mRNA_overlap	mRNA-complete in-lnc intron	LTCONS_00063761	LOC_Os06g35090.1
cis_mRNA_overlap	lnc-overlap-mRNA	LTCONS_00064796	LOC_Os06g49390.1
cis_mRNA_overlap	lnc-overlap-mRNA	LTCONS_00069041	LOC_Os07g11300.1
cis_mRNA_overlap	lnc-overlap-mRNA	LTCONS_00069622	LOC_Os07g22494.2
cis_mRNA_overlap	lnc-overlap-mRNA	LTCONS_00069622	LOC_Os07g22494.3
cis_mRNA_overlap	lnc-overlap-mRNA	LTCONS_00069622	LOC_Os07g22494.4
cis_mRNA_overlap	lnc-overlap-mRNA	LTCONS_00074679	LOC_Os08g02680.3
cis_mRNA_overlap	mRNA-complete in-lnc exon	LTCONS_00074679	LOC_Os08g02680.1
cis_mRNA_overlap	lnc-overlap-mRNA	LTCONS_00075634	LOC_Os08g16914.1
cis_mRNA_overlap	lnc-overlap-mRNA	LTCONS_00075634	LOC_Os08g16914.2
cis_mRNA_overlap	lnc-overlap-mRNA	LTCONS_00077208	LOC_Os08g41850.2
cis_mRNA_overlap	lnc-overlap-mRNA	LTCONS_00080093	LOC_Os09g03960.1
cis_mRNA_overlap	lnc-overlap-mRNA	LTCONS_00081175	LOC_Os09g21802.1
cis_mRNA_overlap	lnc-overlap-mRNA	LTCONS_00081845	LOC_Os09g32532.1
cis_mRNA_dw20k	-	LTCONS_00000047	LOC_Os01g01302.1
cis_mRNA_dw20k	-	LTCONS_00000081	LOC_Os01g01580.1
cis_mRNA_dw20k	-	LTCONS_00000177	LOC_Os01g02920.1
cis_mRNA_dw20k	-	LTCONS_00000202	LOC_Os01g03370.1
cis_mRNA_dw20k	-	LTCONS_00001063	LOC_Os01g15540.1
cis_mRNA_dw20k	-	LTCONS_00001160	LOC_Os01g16600.1
cis_mRNA_dw20k	-	LTCONS_00001160	LOC_Os01g16650.1
cis_mRNA_dw20k	-	LTCONS_00001161	LOC_Os01g16650.1
cis_mRNA_dw20k	-	LTCONS_00001653	LOC_Os01g25270.1
cis_mRNA_dw20k	-	LTCONS_00001734	LOC_Os01g27020.1
cis_mRNA_dw20k	-	LTCONS_00001734	LOC_Os01g27020.3
cis_mRNA_dw20k	-	LTCONS_00001734	LOC_Os01g27020.4
cis_mRNA_dw20k	-	LTCONS_00002303	LOC_Os01g36400.1
cis_mRNA_dw20k	-	LTCONS_00002362	LOC_Os01g37260.1
cis_mRNA_dw20k	-	LTCONS_00002362	LOC_Os01g37260.2
cis_mRNA_dw20k	-	LTCONS_00002363	LOC_Os01g37260.1
cis_mRNA_dw20k	-	LTCONS_00002363	LOC_Os01g37260.2
cis_mRNA_dw20k	-	LTCONS_00002365	LOC_Os01g37260.1
cis_mRNA_dw20k	-	LTCONS_00003231	LOC_Os01g49026.2
cis_mRNA_dw20k	-	LTCONS_00003266	LOC_Os01g49370.1
cis_mRNA_dw20k	-	LTCONS_00003529	LOC_Os01g52890.1
cis_mRNA_dw20k	-	LTCONS_00003699	LOC_Os01g54980.1
cis_mRNA_dw20k	-	LTCONS_00003699	LOC_Os01g54980.2
cis_mRNA_dw20k	-	LTCONS_00004242	LOC_Os01g61500.1
cis_mRNA_dw20k	-	LTCONS_00004704	LOC_Os01g67220.2
cis_mRNA_dw20k	-	LTCONS_00004746	LOC_Os01g67650.1
cis_mRNA_dw20k	-	LTCONS_00004751	LOC_Os01g67750.1
cis_mRNA_dw20k	-	LTCONS_00004926	LOC_Os01g70740.1
cis_mRNA_dw20k	-	LTCONS_00004927	LOC_Os01g70740.1
cis_mRNA_dw20k	-	LTCONS_00004938	LOC_Os01g70930.1
cis_mRNA_dw20k	-	LTCONS_00005262	LOC_Os01g01620.1
cis_mRNA_dw20k	-	LTCONS_00005331	LOC_Os01g02400.1
cis_mRNA_dw20k	-	LTCONS_00005355	LOC_Os01g02740.1
cis_mRNA_dw20k	-	LTCONS_00005381	LOC_Os01g02960.1
cis_mRNA_dw20k	-	LTCONS_00006347	LOC_Os01g16090.1
cis_mRNA_dw20k	-	LTCONS_00006348	LOC_Os01g16090.1
cis_mRNA_dw20k	-	LTCONS_00006567	LOC_Os01g19330.1
cis_mRNA_dw20k	-	LTCONS_00006934	LOC_Os01g26160.1
cis_mRNA_dw20k	-	LTCONS_00007245	LOC_Os01g33000.1
cis_mRNA_dw20k	-	LTCONS_00007245	LOC_Os01g33030.1
cis_mRNA_dw20k	-	LTCONS_00007323	LOC_Os01g34660.1
cis_mRNA_dw20k	-	LTCONS_00007959	LOC_Os01g44260.1
cis_mRNA_dw20k	-	LTCONS_00008270	LOC_Os01g49026.1
cis_mRNA_dw20k	-	LTCONS_00008270	LOC_Os01g49026.2
cis_mRNA_dw20k	-	LTCONS_00008272	LOC_Os01g49010.2
cis_mRNA_dw20k	-	LTCONS_00008273	LOC_Os01g49026.1
cis_mRNA_dw20k	-	LTCONS_00008329	LOC_Os01g49890.1
cis_mRNA_dw20k	-	LTCONS_00008930	LOC_Os01g57990.1
cis_mRNA_dw20k	-	LTCONS_00008936	LOC_Os01g58038.1
cis_mRNA_dw20k	-	LTCONS_00008936	LOC_Os01g58049.1
cis_mRNA_dw20k	-	LTCONS_00009151	LOC_Os01g61320.1
cis_mRNA_dw20k	-	LTCONS_00009499	LOC_Os01g65630.1
cis_mRNA_dw20k	-	LTCONS_00010204	LOC_Os01g11550.1
cis_mRNA_dw20k	-	LTCONS_00010206	LOC_Os01g12550.1
cis_mRNA_dw20k	-	LTCONS_00010277	LOC_Os01g50940.1
cis_mRNA_dw20k	-	LTCONS_00010317	LOC_Os01g64360.1
cis_mRNA_dw20k	-	LTCONS_00010330	LOC_Os01g68560.1
cis_mRNA_dw20k	-	LTCONS_00010330	LOC_Os01g68524.2
cis_mRNA_dw20k	-	LTCONS_00010330	LOC_Os01g68480.1
cis_mRNA_dw20k	-	LTCONS_00010332	LOC_Os01g68710.1
cis_mRNA_dw20k	-	LTCONS_00010338	LOC_Os01g70670.1
cis_mRNA_dw20k	-	LTCONS_00010338	LOC_Os01g70740.1
cis_mRNA_dw20k	-	LTCONS_00010341	LOC_Os01g72610.1
cis_mRNA_dw20k	-	LTCONS_00014145	LOC_Os10g27990.1
cis_mRNA_dw20k	-	LTCONS_00014454	LOC_Os10g32820.1
cis_mRNA_dw20k	-	LTCONS_00014874	LOC_Os10g39790.3
cis_mRNA_dw20k	-	LTCONS_00018314	LOC_Os11g04440.2
cis_mRNA_dw20k	-	LTCONS_00018772	LOC_Os11g10570.1
cis_mRNA_dw20k	-	LTCONS_00018891	LOC_Os11g12290.1
cis_mRNA_dw20k	-	LTCONS_00018923	LOC_Os11g12800.2
cis_mRNA_dw20k	-	LTCONS_00018987	LOC_Os11g14070.1
cis_mRNA_dw20k	-	LTCONS_00018988	LOC_Os11g14070.1
cis_mRNA_dw20k	-	LTCONS_00019338	LOC_Os11g20310.1
cis_mRNA_dw20k	-	LTCONS_00020408	LOC_Os11g40390.1
cis_mRNA_dw20k	-	LTCONS_00020408	LOC_Os11g40370.2
cis_mRNA_dw20k	-	LTCONS_00023965	LOC_Os12g04000.1
cis_mRNA_dw20k	-	LTCONS_00023965	LOC_Os12g03990.1
cis_mRNA_dw20k	-	LTCONS_00025039	LOC_Os12g22030.1
cis_mRNA_dw20k	-	LTCONS_00025454	LOC_Os12g29520.5
cis_mRNA_dw20k	-	LTCONS_00026934	LOC_Os02g05244.2
cis_mRNA_dw20k	-	LTCONS_00027034	LOC_Os02g06130.1
cis_mRNA_dw20k	-	LTCONS_00027303	LOC_Os02g09740.1
cis_mRNA_dw20k	-	LTCONS_00027303	LOC_Os02g09810.1
cis_mRNA_dw20k	-	LTCONS_00028260	LOC_Os02g24586.1
cis_mRNA_dw20k	-	LTCONS_00029261	LOC_Os02g39100.1
cis_mRNA_dw20k	-	LTCONS_00029635	LOC_Os02g44810.1
cis_mRNA_dw20k	-	LTCONS_00029635	LOC_Os02g44870.1
cis_mRNA_dw20k	-	LTCONS_00029635	LOC_Os02g44860.1
cis_mRNA_dw20k	-	LTCONS_00029749	LOC_Os02g46610.1
cis_mRNA_dw20k	-	LTCONS_00029749	LOC_Os02g46600.1
cis_mRNA_dw20k	-	LTCONS_00030495	LOC_Os02g55510.1
cis_mRNA_dw20k	-	LTCONS_00031150	LOC_Os02g05120.1
cis_mRNA_dw20k	-	LTCONS_00031151	LOC_Os02g05120.1
cis_mRNA_dw20k	-	LTCONS_00031482	LOC_Os02g10050.1
cis_mRNA_dw20k	-	LTCONS_00031639	LOC_Os02g12290.1
cis_mRNA_dw20k	-	LTCONS_00031641	LOC_Os02g12290.1
cis_mRNA_dw20k	-	LTCONS_00032037	LOC_Os02g18550.1
cis_mRNA_dw20k	-	LTCONS_00032051	LOC_Os02g18784.1
cis_mRNA_dw20k	-	LTCONS_00032154	LOC_Os02g20160.1
cis_mRNA_dw20k	-	LTCONS_00032258	LOC_Os02g21700.1
cis_mRNA_dw20k	-	LTCONS_00032876	LOC_Os02g32610.2
cis_mRNA_dw20k	-	LTCONS_00032996	LOC_Os02g34430.1
cis_mRNA_dw20k	-	LTCONS_00033182	LOC_Os02g36960.2
cis_mRNA_dw20k	-	LTCONS_00033387	LOC_Os02g39650.1
cis_mRNA_dw20k	-	LTCONS_00033755	LOC_Os02g44280.1
cis_mRNA_dw20k	-	LTCONS_00033804	LOC_Os02g44720.1
cis_mRNA_dw20k	-	LTCONS_00033804	LOC_Os02g44740.1
cis_mRNA_dw20k	-	LTCONS_00033804	LOC_Os02g44710.1
cis_mRNA_dw20k	-	LTCONS_00033838	LOC_Os02g45020.1
cis_mRNA_dw20k	-	LTCONS_00034070	LOC_Os02g47840.1
cis_mRNA_dw20k	-	LTCONS_00034231	LOC_Os02g49820.1
cis_mRNA_dw20k	-	LTCONS_00034525	LOC_Os02g53930.1
cis_mRNA_dw20k	-	LTCONS_00034706	LOC_Os02g56040.1
cis_mRNA_dw20k	-	LTCONS_00034706	LOC_Os02g55990.1
cis_mRNA_dw20k	-	LTCONS_00034706	LOC_Os02g56010.1
cis_mRNA_dw20k	-	LTCONS_00034706	LOC_Os02g56014.1
cis_mRNA_dw20k	-	LTCONS_00034707	LOC_Os02g56040.1
cis_mRNA_dw20k	-	LTCONS_00034707	LOC_Os02g55990.1
cis_mRNA_dw20k	-	LTCONS_00034707	LOC_Os02g56014.1
cis_mRNA_dw20k	-	LTCONS_00034708	LOC_Os02g56014.1
cis_mRNA_dw20k	-	LTCONS_00034708	LOC_Os02g56010.1
cis_mRNA_dw20k	-	LTCONS_00034805	LOC_Os02g57350.1
cis_mRNA_dw20k	-	LTCONS_00034806	LOC_Os02g57350.1
cis_mRNA_dw20k	-	LTCONS_00034889	LOC_Os02g58220.1
cis_mRNA_dw20k	-	LTCONS_00034959	LOC_Os02g11960.1
cis_mRNA_dw20k	-	LTCONS_00034988	LOC_Os02g32420.1
cis_mRNA_dw20k	-	LTCONS_00034991	LOC_Os02g32950.1
cis_mRNA_dw20k	-	LTCONS_00034994	LOC_Os02g33490.1
cis_mRNA_dw20k	-	LTCONS_00035026	LOC_Os02g44890.2
cis_mRNA_dw20k	-	LTCONS_00035037	LOC_Os02g47440.1
cis_mRNA_dw20k	-	LTCONS_00035045	LOC_Os02g49720.7
cis_mRNA_dw20k	-	LTCONS_00035050	LOC_Os02g50960.2
cis_mRNA_dw20k	-	LTCONS_00035052	LOC_Os02g52120.1
cis_mRNA_dw20k	-	LTCONS_00039884	LOC_Os03g04390.1
cis_mRNA_dw20k	-	LTCONS_00040900	LOC_Os03g17710.2
cis_mRNA_dw20k	-	LTCONS_00042201	LOC_Os03g40110.1
cis_mRNA_dw20k	-	LTCONS_00042223	LOC_Os03g40410.1
cis_mRNA_dw20k	-	LTCONS_00042348	LOC_Os03g42480.2
cis_mRNA_dw20k	-	LTCONS_00043294	LOC_Os03g56180.1
cis_mRNA_dw20k	-	LTCONS_00043782	LOC_Os03g62550.1
cis_mRNA_dw20k	-	LTCONS_00048082	LOC_Os04g06860.1
cis_mRNA_dw20k	-	LTCONS_00048466	LOC_Os04g14130.2
cis_mRNA_dw20k	-	LTCONS_00049873	LOC_Os04g39060.1
cis_mRNA_dw20k	-	LTCONS_00050420	LOC_Os04g45730.1
cis_mRNA_dw20k	-	LTCONS_00050420	LOC_Os04g45720.1
cis_mRNA_dw20k	-	LTCONS_00051218	LOC_Os04g55360.1
cis_mRNA_dw20k	-	LTCONS_00051219	LOC_Os04g55360.1
cis_mRNA_dw20k	-	LTCONS_00055136	LOC_Os05g02564.1
cis_mRNA_dw20k	-	LTCONS_00055169	LOC_Os05g03050.1
cis_mRNA_dw20k	-	LTCONS_00056760	LOC_Os05g28980.3
cis_mRNA_dw20k	-	LTCONS_00056761	LOC_Os05g28980.3
cis_mRNA_dw20k	-	LTCONS_00057870	LOC_Os05g45300.1
cis_mRNA_dw20k	-	LTCONS_00058250	LOC_Os05g51000.2
cis_mRNA_dw20k	-	LTCONS_00061726	LOC_Os06g02370.1
cis_mRNA_dw20k	-	LTCONS_00061726	LOC_Os06g02370.3
cis_mRNA_dw20k	-	LTCONS_00061895	LOC_Os06g04800.1
cis_mRNA_dw20k	-	LTCONS_00062690	LOC_Os06g15750.1
cis_mRNA_dw20k	-	LTCONS_00062691	LOC_Os06g15750.1
cis_mRNA_dw20k	-	LTCONS_00062692	LOC_Os06g15750.1
cis_mRNA_dw20k	-	LTCONS_00063619	LOC_Os06g32600.1
cis_mRNA_dw20k	-	LTCONS_00063624	LOC_Os06g32600.1
cis_mRNA_dw20k	-	LTCONS_00063919	LOC_Os06g37364.1
cis_mRNA_dw20k	-	LTCONS_00064102	LOC_Os06g40450.2
cis_mRNA_dw20k	-	LTCONS_00064352	LOC_Os06g43990.1
cis_mRNA_dw20k	-	LTCONS_00068660	LOC_Os07g05400.1
cis_mRNA_dw20k	-	LTCONS_00068963	LOC_Os07g10460.1
cis_mRNA_dw20k	-	LTCONS_00070202	LOC_Os07g32170.1
cis_mRNA_dw20k	-	LTCONS_00070731	LOC_Os07g40160.1
cis_mRNA_dw20k	-	LTCONS_00071214	LOC_Os07g47630.3
cis_mRNA_dw20k	-	LTCONS_00076302	LOC_Os08g28710.1
cis_mRNA_dw20k	-	LTCONS_00076677	LOC_Os08g34879.1
cis_mRNA_dw20k	-	LTCONS_00077208	LOC_Os08g41900.1
cis_mRNA_dw20k	-	LTCONS_00077337	LOC_Os08g43815.1
cis_mRNA_dw20k	-	LTCONS_00080160	LOC_Os09g04730.1
cis_mRNA_dw20k	-	LTCONS_00080426	LOC_Os09g09450.1
cis_mRNA_dw20k	-	LTCONS_00081162	LOC_Os09g21689.2
cis_mRNA_dw20k	-	LTCONS_00082283	LOC_Os09g39350.1
cis_mRNA_dw20k	-	LTCONS_00082283	LOC_Os09g39350.2
cis_mRNA_up10k	-	LTCONS_00000081	LOC_Os01g01600.1
cis_mRNA_up10k	-	LTCONS_00000725	LOC_Os01g10590.1
cis_mRNA_up10k	-	LTCONS_00001063	LOC_Os01g15530.1
cis_mRNA_up10k	-	LTCONS_00001160	LOC_Os01g16640.1
cis_mRNA_up10k	-	LTCONS_00002962	LOC_Os01g45860.1
cis_mRNA_up10k	-	LTCONS_00003951	LOC_Os01g57990.1
cis_mRNA_up10k	-	LTCONS_00004090	LOC_Os01g59600.1
cis_mRNA_up10k	-	LTCONS_00004505	LOC_Os01g64760.1
cis_mRNA_up10k	-	LTCONS_00004746	LOC_Os01g67670.1
cis_mRNA_up10k	-	LTCONS_00004751	LOC_Os01g67720.1
cis_mRNA_up10k	-	LTCONS_00005317	LOC_Os01g02320.1
cis_mRNA_up10k	-	LTCONS_00005318	LOC_Os01g02320.1
cis_mRNA_up10k	-	LTCONS_00006347	LOC_Os01g16060.1
cis_mRNA_up10k	-	LTCONS_00006480	LOC_Os01g18100.1
cis_mRNA_up10k	-	LTCONS_00007128	LOC_Os01g31220.1
cis_mRNA_up10k	-	LTCONS_00007399	LOC_Os01g35560.1
cis_mRNA_up10k	-	LTCONS_00007864	LOC_Os01g42860.1
cis_mRNA_up10k	-	LTCONS_00007864	LOC_Os01g42850.1
cis_mRNA_up10k	-	LTCONS_00007864	LOC_Os01g42850.2
cis_mRNA_up10k	-	LTCONS_00008367	LOC_Os01g50330.1
cis_mRNA_up10k	-	LTCONS_00008367	LOC_Os01g50360.1
cis_mRNA_up10k	-	LTCONS_00008532	LOC_Os01g52840.1
cis_mRNA_up10k	-	LTCONS_00008692	LOC_Os01g55240.1
cis_mRNA_up10k	-	LTCONS_00009075	LOC_Os01g60110.1
cis_mRNA_up10k	-	LTCONS_00009735	LOC_Os01g68260.1
cis_mRNA_up10k	-	LTCONS_00009900	LOC_Os01g70670.1
cis_mRNA_up10k	-	LTCONS_00009921	LOC_Os01g70850.2
cis_mRNA_up10k	-	LTCONS_00010206	LOC_Os01g12570.1
cis_mRNA_up10k	-	LTCONS_00010267	LOC_Os01g47580.2
cis_mRNA_up10k	-	LTCONS_00010269	LOC_Os01g47910.1
cis_mRNA_up10k	-	LTCONS_00010277	LOC_Os01g50960.1
cis_mRNA_up10k	-	LTCONS_00010290	LOC_Os01g54560.1
cis_mRNA_up10k	-	LTCONS_00010291	LOC_Os01g54600.1
cis_mRNA_up10k	-	LTCONS_00010293	LOC_Os01g54730.1
cis_mRNA_up10k	-	LTCONS_00010330	LOC_Os01g68500.1
cis_mRNA_up10k	-	LTCONS_00010334	LOC_Os01g70330.1
cis_mRNA_up10k	-	LTCONS_00010335	LOC_Os01g70430.1
cis_mRNA_up10k	-	LTCONS_00010335	LOC_Os01g70460.1
cis_mRNA_up10k	-	LTCONS_00010335	LOC_Os01g70460.3
cis_mRNA_up10k	-	LTCONS_00014251	LOC_Os10g29850.1
cis_mRNA_up10k	-	LTCONS_00014392	LOC_Os10g31990.1
cis_mRNA_up10k	-	LTCONS_00014454	LOC_Os10g32790.1
cis_mRNA_up10k	-	LTCONS_00020108	LOC_Os11g34950.2
cis_mRNA_up10k	-	LTCONS_00020108	LOC_Os11g34950.1
cis_mRNA_up10k	-	LTCONS_00020408	LOC_Os11g40350.1
cis_mRNA_up10k	-	LTCONS_00020408	LOC_Os11g40340.1
cis_mRNA_up10k	-	LTCONS_00020789	LOC_Os11g47390.1
cis_mRNA_up10k	-	LTCONS_00024238	LOC_Os12g07990.1
cis_mRNA_up10k	-	LTCONS_00024240	LOC_Os12g07990.1
cis_mRNA_up10k	-	LTCONS_00025660	LOC_Os12g32660.1
cis_mRNA_up10k	-	LTCONS_00027031	LOC_Os02g06050.1
cis_mRNA_up10k	-	LTCONS_00027077	LOC_Os02g06630.1
cis_mRNA_up10k	-	LTCONS_00027303	LOC_Os02g09780.1
cis_mRNA_up10k	-	LTCONS_00027340	LOC_Os02g10400.1
cis_mRNA_up10k	-	LTCONS_00027386	LOC_Os02g11030.1
cis_mRNA_up10k	-	LTCONS_00028258	LOC_Os02g24586.1
cis_mRNA_up10k	-	LTCONS_00028324	LOC_Os02g25580.1
cis_mRNA_up10k	-	LTCONS_00028370	LOC_Os02g26370.1
cis_mRNA_up10k	-	LTCONS_00028882	LOC_Os02g34200.1
cis_mRNA_up10k	-	LTCONS_00028883	LOC_Os02g34200.1
cis_mRNA_up10k	-	LTCONS_00028922	LOC_Os02g34650.1
cis_mRNA_up10k	-	LTCONS_00029433	LOC_Os02g41980.1
cis_mRNA_up10k	-	LTCONS_00029619	LOC_Os02g44610.1
cis_mRNA_up10k	-	LTCONS_00029632	LOC_Os02g44770.1
cis_mRNA_up10k	-	LTCONS_00029635	LOC_Os02g44820.1
cis_mRNA_up10k	-	LTCONS_00030459	LOC_Os02g55090.1
cis_mRNA_up10k	-	LTCONS_00030459	LOC_Os02g55110.1
cis_mRNA_up10k	-	LTCONS_00030544	LOC_Os02g56100.1
cis_mRNA_up10k	-	LTCONS_00030563	LOC_Os02g56354.1
cis_mRNA_up10k	-	LTCONS_00030563	LOC_Os02g56350.1
cis_mRNA_up10k	-	LTCONS_00030564	LOC_Os02g56354.1
cis_mRNA_up10k	-	LTCONS_00030564	LOC_Os02g56350.1
cis_mRNA_up10k	-	LTCONS_00031685	LOC_Os02g12800.1
cis_mRNA_up10k	-	LTCONS_00031974	LOC_Os02g17470.2
cis_mRNA_up10k	-	LTCONS_00031974	LOC_Os02g17440.1
cis_mRNA_up10k	-	LTCONS_00032053	LOC_Os02g18830.1
cis_mRNA_up10k	-	LTCONS_00032107	LOC_Os02g19620.1
cis_mRNA_up10k	-	LTCONS_00032362	LOC_Os02g24090.1
cis_mRNA_up10k	-	LTCONS_00032388	LOC_Os02g24576.1
cis_mRNA_up10k	-	LTCONS_00032692	LOC_Os02g29210.3
cis_mRNA_up10k	-	LTCONS_00032876	LOC_Os02g32600.1
cis_mRNA_up10k	-	LTCONS_00033182	LOC_Os02g36974.1
cis_mRNA_up10k	-	LTCONS_00033182	LOC_Os02g36974.3
cis_mRNA_up10k	-	LTCONS_00033755	LOC_Os02g44230.2
cis_mRNA_up10k	-	LTCONS_00034706	LOC_Os02g56020.1
cis_mRNA_up10k	-	LTCONS_00034707	LOC_Os02g56020.1
cis_mRNA_up10k	-	LTCONS_00034806	LOC_Os02g57370.1
cis_mRNA_up10k	-	LTCONS_00034888	LOC_Os02g58180.1
cis_mRNA_up10k	-	LTCONS_00034975	LOC_Os02g22190.1
cis_mRNA_up10k	-	LTCONS_00034985	LOC_Os02g28465.1
cis_mRNA_up10k	-	LTCONS_00035005	LOC_Os02g38370.1
cis_mRNA_up10k	-	LTCONS_00035008	LOC_Os02g39140.1
cis_mRNA_up10k	-	LTCONS_00035008	LOC_Os02g39140.2
cis_mRNA_up10k	-	LTCONS_00035009	LOC_Os02g39570.1
cis_mRNA_up10k	-	LTCONS_00035009	LOC_Os02g39570.4
cis_mRNA_up10k	-	LTCONS_00035009	LOC_Os02g39570.5
cis_mRNA_up10k	-	LTCONS_00035026	LOC_Os02g44870.1
cis_mRNA_up10k	-	LTCONS_00035026	LOC_Os02g44860.1
cis_mRNA_up10k	-	LTCONS_00035027	LOC_Os02g44900.1
cis_mRNA_up10k	-	LTCONS_00035052	LOC_Os02g52130.1
cis_mRNA_up10k	-	LTCONS_00035052	LOC_Os02g52130.2
cis_mRNA_up10k	-	LTCONS_00035052	LOC_Os02g52130.3
cis_mRNA_up10k	-	LTCONS_00035052	LOC_Os02g52130.8
cis_mRNA_up10k	-	LTCONS_00035052	LOC_Os02g52130.9
cis_mRNA_up10k	-	LTCONS_00040945	LOC_Os03g18264.1
cis_mRNA_up10k	-	LTCONS_00041131	LOC_Os03g20890.1
cis_mRNA_up10k	-	LTCONS_00041819	LOC_Os03g32630.1
cis_mRNA_up10k	-	LTCONS_00041819	LOC_Os03g32620.1
cis_mRNA_up10k	-	LTCONS_00042820	LOC_Os03g49230.1
cis_mRNA_up10k	-	LTCONS_00042993	LOC_Os03g51650.1
cis_mRNA_up10k	-	LTCONS_00042994	LOC_Os03g51650.1
cis_mRNA_up10k	-	LTCONS_00043816	LOC_Os03g62850.2
cis_mRNA_up10k	-	LTCONS_00048729	LOC_Os04g18620.1
cis_mRNA_up10k	-	LTCONS_00050121	LOC_Os04g41950.1
cis_mRNA_up10k	-	LTCONS_00057547	LOC_Os05g40110.1
cis_mRNA_up10k	-	LTCONS_00061714	LOC_Os06g02210.1
cis_mRNA_up10k	-	LTCONS_00061726	LOC_Os06g02330.1
cis_mRNA_up10k	-	LTCONS_00062690	LOC_Os06g15730.1
cis_mRNA_up10k	-	LTCONS_00062691	LOC_Os06g15730.1
cis_mRNA_up10k	-	LTCONS_00062774	LOC_Os06g17070.1
cis_mRNA_up10k	-	LTCONS_00063136	LOC_Os06g23775.1
cis_mRNA_up10k	-	LTCONS_00064050	LOC_Os06g39716.1
cis_mRNA_up10k	-	LTCONS_00069977	LOC_Os07g28540.1
cis_mRNA_up10k	-	LTCONS_00075423	LOC_Os08g13699.1
cis_mRNA_up10k	-	LTCONS_00075520	LOC_Os08g15296.1
cis_mRNA_up10k	-	LTCONS_00075520	LOC_Os08g15308.1
cis_mRNA_up10k	-	LTCONS_00076369	LOC_Os08g30014.1
cis_mRNA_up10k	-	LTCONS_00077171	LOC_Os08g41420.1
cis_mRNA_up10k	-	LTCONS_00080206	LOC_Os09g06230.1
cis_mRNA_up10k	-	LTCONS_00081162	LOC_Os09g21670.1
cis_mRNA_up10k	-	LTCONS_00081213	LOC_Os09g22460.1
cis_mRNA_up10k	-	LTCONS_00081845	LOC_Os09g32526.1
trans	-	LTCONS_00000409	LOC_Os01g05610.1
trans	-	LTCONS_00003650	LOC_Os05g27110.2
trans	-	LTCONS_00004716	LOC_Os12g34096.1
trans	-	LTCONS_00006496	LOC_Os06g35670.1
trans	-	LTCONS_00007612	LOC_Os01g47300.1
trans	-	LTCONS_00007612	LOC_Os03g02874.1
trans	-	LTCONS_00007612	LOC_Os07g27390.1
trans	-	LTCONS_00008932	LOC_Os02g24628.1
trans	-	LTCONS_00008932	LOC_Os02g24636.1
trans	-	LTCONS_00008932	LOC_Os04g16886.1
trans	-	LTCONS_00008932	LOC_Os12g10570.1
trans	-	LTCONS_00009245	LOC_Os01g45530.1
trans	-	LTCONS_00009335	LOC_Os01g64949.1
trans	-	LTCONS_00010222	LOC_Os01g36400.1
trans	-	LTCONS_00010222	LOC_Os01g71910.1
trans	-	LTCONS_00010222	LOC_Os02g28370.1
trans	-	LTCONS_00010222	LOC_Os04g07980.1
trans	-	LTCONS_00010251	LOC_Os02g40330.1
trans	-	LTCONS_00010264	LOC_Os01g11670.1
trans	-	LTCONS_00010302	LOC_Os05g50610.1
trans	-	LTCONS_00012974	LOC_Os01g57960.1
trans	-	LTCONS_00018579	LOC_Os01g28134.1
trans	-	LTCONS_00019311	LOC_Os01g47300.2
trans	-	LTCONS_00023965	LOC_Os11g04174.1
trans	-	LTCONS_00025047	LOC_Os04g17479.1
trans	-	LTCONS_00027915	LOC_Os03g20890.1
trans	-	LTCONS_00032102	LOC_Os02g19629.1
trans	-	LTCONS_00032398	LOC_Os01g58039.1
trans	-	LTCONS_00034963	LOC_Os03g58730.1
trans	-	LTCONS_00040945	LOC_Os09g21796.1
trans	-	LTCONS_00049225	LOC_Os02g14500.1
trans	-	LTCONS_00049225	LOC_Os11g15590.1
trans	-	LTCONS_00049227	LOC_Os06g27610.1
trans	-	LTCONS_00049227	LOC_Os11g14930.1
trans	-	LTCONS_00049227	LOC_Os11g15590.1
trans	-	LTCONS_00057744	LOC_Os01g54980.2
trans	-	LTCONS_00057746	LOC_Os01g54980.1
trans	-	LTCONS_00057746	LOC_Os01g54980.2
trans	-	LTCONS_00062774	LOC_Os01g47300.1
trans	-	LTCONS_00062774	LOC_Os01g47300.2
trans	-	LTCONS_00062774	LOC_Os07g27390.1
trans	-	LTCONS_00063274	LOC_Os10g34890.1
trans	-	LTCONS_00069977	LOC_Os06g45184.3
trans	-	LTCONS_00075884	LOC_Os01g35789.2
trans	-	LTCONS_00075884	LOC_Os01g35789.3
trans	-	LTCONS_00075885	LOC_Os01g35789.3
trans	-	LTCONS_00082614	LOC_Os01g27150.1
