# Supplementary material for: Genome-wide identification and integrated analysis of lncRNAs in rice backcross introgression lines (BC2F12)
Source: BMC Plant Biol. 2020 Jun 29;20:300. doi: 10.1186/s12870-020-02508-y (PMC7325253; doi:10.1186/s12870-020-02508-y)
Supplement: Supplementary file 8 — Additional files 8: Table S5. Targeting relationships between miRNAs and lncRNAs/mRNAs [file 12870_2020_2508_MOESM8_ESM.xlsx]

## Sheet: Sheet1
Supplementary Table S5 Targeting relationships between miRNAs and lncRNAs/mRNAs
miRNA	Targets
osa-miR1320-5p	LTCONS_00034805*
osa-miR1320-5p	LTCONS_00034806*
osa-miR1320-5p	LOC_Os05g47550.1
osa-miR1320-5p	LOC_Os12g42220.1
osa-miR1320-5p	LOC_Os06g10980.1
osa-miR1425-3p	LOC_Os01g04840.1
osa-miR1425-5p	LOC_Os01g49614.1
osa-miR1425-5p	LOC_Os10g35230.1
osa-miR1425-5p	LOC_Os01g49580.1
osa-miR1436	LTCONS_00019263*
osa-miR1436	LTCONS_00050568*
osa-miR1436	LTCONS_00001301*
osa-miR1436	LTCONS_00001557*
osa-miR1436	LTCONS_00027106*
osa-miR1436	LOC_Os01g34620.8
osa-miR1436	LOC_Os08g37700.3
osa-miR1436	LOC_Os09g37020.1
osa-miR1436	LOC_Os01g52864.1
osa-miR1436	LOC_Os09g10710.3
osa-miR1436	LOC_Os04g58070.1
osa-miR1436	LOC_Os02g30800.1
osa-miR1436	LOC_Os01g19529.1
osa-miR1436	LOC_Os02g49620.1
osa-miR1436	LOC_Os02g43560.1
osa-miR1436	LOC_Os02g13210.1
osa-miR1436	LOC_Os07g40450.2
osa-miR1436	LOC_Os01g63880.1
osa-miR1436	LOC_Os08g37700.2
osa-miR1436	LOC_Os02g02980.1
osa-miR1436	LOC_Os02g29140.1
osa-miR1436	LOC_Os01g52864.3
osa-miR1436	LOC_Os07g09675.1
osa-miR1436	LOC_Os02g33170.1
osa-miR1436	LOC_Os01g18850.1
osa-miR1436	LOC_Os10g38110.1
osa-miR1436	LOC_Os01g61010.1
osa-miR1436	LOC_Os10g28690.1
osa-miR1436	LOC_Os01g18850.2
osa-miR1436	LOC_Os02g37140.2
osa-miR1436	LOC_Os07g40450.1
osa-miR1436	LOC_Os02g21460.1
osa-miR1436	LOC_Os09g10710.2
osa-miR1436	LOC_Os02g43370.1
osa-miR1436	LOC_Os01g52864.2
osa-miR1436	LOC_Os06g11500.1
osa-miR1436	LOC_Os01g41730.1
osa-miR1436	LOC_Os01g64100.1
osa-miR1436	LOC_Os01g18120.1
osa-miR1436	LOC_Os01g61010.2
osa-miR1436	LOC_Os01g18850.3
osa-miR1436	LOC_Os02g37140.1
osa-miR1436	LOC_Os09g10710.1
osa-miR1436	LOC_Os01g52864.4
osa-miR1436	LOC_Os01g63050.1
osa-miR1436	LOC_Os08g37700.1
osa-miR1436	LOC_Os09g37020.3
osa-miR1436	LOC_Os01g18850.4
osa-miR1436	LOC_Os07g30250.1
osa-miR1439	LTCONS_00010335*
osa-miR1439	LOC_Os06g50070.1
osa-miR1439	LOC_Os02g22100.1
osa-miR1439	LOC_Os02g34470.1
osa-miR1439	LOC_Os02g22100.4
osa-miR1439	LOC_Os09g33690.4
osa-miR1439	LOC_Os02g22100.2
osa-miR1439	LOC_Os04g46610.2
osa-miR1439	LOC_Os07g48130.2
osa-miR1439	LOC_Os09g33690.1
osa-miR1439	LOC_Os07g48130.1
osa-miR1439	LOC_Os02g33170.1
osa-miR1439	LOC_Os09g33690.2
osa-miR1439	LOC_Os04g46610.1
osa-miR1439	LOC_Os06g04830.1
osa-miR1439	LOC_Os01g18120.1
osa-miR1439	LOC_Os12g38051.1
osa-miR1439	LOC_Os02g02980.1
osa-miR1439	LOC_Os01g64330.1
osa-miR1439	LOC_Os01g57630.1
osa-miR1439	LOC_Os02g03750.1
osa-miR1439	LOC_Os01g64100.1
osa-miR1439	LOC_Os01g52760.2
osa-miR1439	LOC_Os09g33690.3
osa-miR1439	LOC_Os02g43370.1
osa-miR1439	LOC_Os07g48130.4
osa-miR1439	LOC_Os02g13210.1
osa-miR1442	LOC_Os02g58670.2
osa-miR1442	LOC_Os02g58670.1
osa-miR1442	LOC_Os02g28720.1
osa-miR156a	LTCONS_00075633*
osa-miR156a	LOC_Os08g39890.1
osa-miR156a	LOC_Os09g31438.1
osa-miR156a	LOC_Os02g04680.2
osa-miR156a	LOC_Os01g69830.1
osa-miR156a	LOC_Os02g07780.1
osa-miR156a	LOC_Os02g07780.2
osa-miR156a	LOC_Os11g30370.1
osa-miR156a	LOC_Os02g04680.1
osa-miR156b-5p	LTCONS_00075633*
osa-miR156b-5p	LOC_Os02g07780.2
osa-miR156b-5p	LOC_Os11g30370.1
osa-miR156b-5p	LOC_Os02g07780.1
osa-miR156b-5p	LOC_Os09g31438.1
osa-miR156b-5p	LOC_Os02g04680.2
osa-miR156b-5p	LOC_Os01g69830.1
osa-miR156b-5p	LOC_Os08g39890.1
osa-miR156b-5p	LOC_Os02g04680.1
osa-miR156c-5p	LTCONS_00075633*
osa-miR156c-5p	LOC_Os02g04680.2
osa-miR156c-5p	LOC_Os09g31438.1
osa-miR156c-5p	LOC_Os01g69830.1
osa-miR156c-5p	LOC_Os08g39890.1
osa-miR156c-5p	LOC_Os02g07780.1
osa-miR156c-5p	LOC_Os02g07780.2
osa-miR156c-5p	LOC_Os02g04680.1
osa-miR156c-5p	LOC_Os11g30370.1
osa-miR156d	LTCONS_00075633*
osa-miR156d	LOC_Os02g07780.1
osa-miR156d	LOC_Os08g39890.1
osa-miR156d	LOC_Os11g30370.1
osa-miR156d	LOC_Os09g31438.1
osa-miR156d	LOC_Os01g69830.1
osa-miR156d	LOC_Os02g07780.2
osa-miR156d	LOC_Os02g04680.2
osa-miR156d	LOC_Os02g04680.1
osa-miR156e	LTCONS_00075633*
osa-miR156e	LOC_Os08g39890.1
osa-miR156e	LOC_Os11g30370.1
osa-miR156e	LOC_Os02g07780.2
osa-miR156e	LOC_Os02g04680.2
osa-miR156e	LOC_Os01g69830.1
osa-miR156e	LOC_Os02g04680.1
osa-miR156e	LOC_Os09g31438.1
osa-miR156e	LOC_Os02g07780.1
osa-miR156f-5p	LTCONS_00075633*
osa-miR156f-5p	LOC_Os02g07780.1
osa-miR156f-5p	LOC_Os02g07780.2
osa-miR156f-5p	LOC_Os01g69830.1
osa-miR156f-5p	LOC_Os02g04680.2
osa-miR156f-5p	LOC_Os02g04680.1
osa-miR156f-5p	LOC_Os08g39890.1
osa-miR156f-5p	LOC_Os09g31438.1
osa-miR156f-5p	LOC_Os11g30370.1
osa-miR156g-5p	LTCONS_00075633*
osa-miR156g-5p	LOC_Os02g07780.1
osa-miR156g-5p	LOC_Os11g30370.1
osa-miR156g-5p	LOC_Os02g07780.2
osa-miR156g-5p	LOC_Os02g04680.2
osa-miR156g-5p	LOC_Os01g69830.1
osa-miR156g-5p	LOC_Os09g31438.1
osa-miR156g-5p	LOC_Os02g04680.1
osa-miR156g-5p	LOC_Os08g39890.1
osa-miR156h-5p	LTCONS_00075633*
osa-miR156h-5p	LOC_Os11g30370.1
osa-miR156h-5p	LOC_Os02g04680.1
osa-miR156h-5p	LOC_Os09g31438.1
osa-miR156h-5p	LOC_Os01g69830.1
osa-miR156h-5p	LOC_Os02g07780.2
osa-miR156h-5p	LOC_Os02g07780.1
osa-miR156h-5p	LOC_Os08g39890.1
osa-miR156h-5p	LOC_Os02g04680.2
osa-miR156i	LTCONS_00075633*
osa-miR156i	LOC_Os01g69830.1
osa-miR156i	LOC_Os02g04680.1
osa-miR156i	LOC_Os08g39890.1
osa-miR156i	LOC_Os02g04680.2
osa-miR156i	LOC_Os02g07780.2
osa-miR156i	LOC_Os02g07780.1
osa-miR156i	LOC_Os11g30370.1
osa-miR156i	LOC_Os09g31438.1
osa-miR156j-5p	LTCONS_00075633*
osa-miR156j-5p	LOC_Os02g07780.2
osa-miR156j-5p	LOC_Os08g39890.1
osa-miR156j-5p	LOC_Os02g07780.1
osa-miR156j-5p	LOC_Os02g04680.1
osa-miR156j-5p	LOC_Os11g30370.1
osa-miR156j-5p	LOC_Os09g31438.1
osa-miR156j-5p	LOC_Os01g69830.1
osa-miR156j-5p	LOC_Os02g04680.2
osa-miR156k	LOC_Os02g07780.2
osa-miR156k	LOC_Os02g07780.1
osa-miR156k	LOC_Os02g04680.2
osa-miR156k	LOC_Os11g30370.1
osa-miR156k	LOC_Os01g69830.1
osa-miR156k	LOC_Os09g31438.1
osa-miR156k	LOC_Os02g04680.1
osa-miR156k	LOC_Os08g39890.1
osa-miR156l-5p	LOC_Os12g27102.2
osa-miR156l-5p	LOC_Os02g04680.1
osa-miR156l-5p	LOC_Os01g69830.1
osa-miR156l-5p	LOC_Os02g07780.1
osa-miR156l-5p	LOC_Os02g04680.2
osa-miR156l-5p	LOC_Os12g27102.3
osa-miR156l-5p	LOC_Os02g07780.2
osa-miR156l-5p	LOC_Os02g04450.3
osa-miR156l-5p	LOC_Os09g31438.1
osa-miR156l-5p	LOC_Os08g39890.1
osa-miR156l-5p	LOC_Os02g06600.1
osa-miR156l-5p	LOC_Os12g27102.1
osa-miR156l-5p	LOC_Os11g30370.1
osa-miR159a.1	LOC_Os01g11430.1
osa-miR159a.1	LOC_Os01g59660.3
osa-miR159a.1	LOC_Os03g21380.1
osa-miR159a.1	LOC_Os01g59660.1
osa-miR159a.1	LOC_Os01g59660.2
osa-miR159a.2	LOC_Os03g28310.1
osa-miR159a.2	LOC_Os05g50690.1
osa-miR159a.2	LOC_Os02g05720.1
osa-miR159b	LOC_Os01g59660.1
osa-miR159b	LOC_Os01g11430.1
osa-miR159b	LOC_Os01g59660.2
osa-miR159b	LOC_Os03g21380.1
osa-miR159b	LOC_Os01g59660.3
osa-miR159f	LOC_Os12g05900.1
osa-miR159f	LOC_Os01g59660.1
osa-miR159f	LOC_Os01g59660.2
osa-miR159f	LOC_Os12g05900.2
osa-miR159f	LOC_Os01g59660.3
osa-miR160a-5p	LOC_Os04g59430.1
osa-miR160a-5p	LOC_Os02g41800.1
osa-miR160a-5p	LOC_Os02g41800.2
osa-miR160b-5p	LOC_Os02g41800.1
osa-miR160b-5p	LOC_Os02g41800.2
osa-miR160b-5p	LOC_Os04g59430.1
osa-miR160c-3p	LOC_Os07g43570.1
osa-miR160c-5p	LOC_Os04g59430.1
osa-miR160c-5p	LOC_Os02g41800.2
osa-miR160c-5p	LOC_Os02g41800.1
osa-miR160d-3p	LOC_Os01g12530.3
osa-miR160d-3p	LOC_Os01g12530.4
osa-miR160d-3p	LOC_Os01g34880.1
osa-miR160d-3p	LOC_Os01g12530.2
osa-miR160d-3p	LOC_Os01g12530.5
osa-miR160d-3p	LOC_Os01g12530.1
osa-miR160d-5p	LOC_Os02g41800.2
osa-miR160d-5p	LOC_Os02g41800.1
osa-miR160d-5p	LOC_Os04g59430.1
osa-miR160e-5p	LOC_Os02g41800.1
osa-miR160e-5p	LOC_Os04g59430.1
osa-miR160e-5p	LOC_Os02g41800.2
osa-miR160f-3p	LOC_Os02g05900.1
osa-miR160f-5p	LOC_Os02g49930.1
osa-miR160f-5p	LOC_Os02g41800.2
osa-miR160f-5p	LOC_Os04g59430.1
osa-miR160f-5p	LOC_Os02g41800.1
osa-miR160f-5p	LOC_Os02g26040.1
osa-miR160f-5p	LOC_Os02g37790.1
osa-miR162a	LTCONS_00029262*
osa-miR162a	LOC_Os02g39080.1
osa-miR164a	LOC_Os01g62660.1
osa-miR164a	LOC_Os02g36880.3
osa-miR164a	LOC_Os02g36880.2
osa-miR164a	LOC_Os02g36880.4
osa-miR164b	LOC_Os02g36880.4
osa-miR164b	LOC_Os01g62660.1
osa-miR164b	LOC_Os02g36880.3
osa-miR164b	LOC_Os02g36880.2
osa-miR164c	LOC_Os02g36880.3
osa-miR164c	LOC_Os02g36880.4
osa-miR164c	LOC_Os01g62660.1
osa-miR164c	LOC_Os09g06910.1
osa-miR164c	LOC_Os02g36880.2
osa-miR164d	LOC_Os02g18690.1
osa-miR164d	LOC_Os02g36880.4
osa-miR164d	LOC_Os02g36880.2
osa-miR164d	LOC_Os02g36880.3
osa-miR164e	LOC_Os02g18690.1
osa-miR164e	LOC_Os01g38500.1
osa-miR164e	LOC_Os02g36880.3
osa-miR164e	LOC_Os02g36880.2
osa-miR164e	LOC_Os02g36880.4
osa-miR164f	LOC_Os02g36880.4
osa-miR164f	LOC_Os02g36880.3
osa-miR164f	LOC_Os01g62660.1
osa-miR164f	LOC_Os02g36880.2
osa-miR166a-3p	LOC_Os02g45380.1
osa-miR166a-3p	LOC_Os03g44835.1
osa-miR166a-3p	LOC_Os02g49670.1
osa-miR166a-5p	LOC_Os08g33630.2
osa-miR166a-5p	LOC_Os08g33630.1
osa-miR166a-5p	LOC_Os01g24420.1
osa-miR166b-3p	LOC_Os03g44835.1
osa-miR166b-3p	LOC_Os02g45380.1
osa-miR166b-3p	LOC_Os02g49670.1
osa-miR166c-3p	LOC_Os02g45380.1
osa-miR166c-3p	LOC_Os02g49670.1
osa-miR166c-3p	LOC_Os03g44835.1
osa-miR166c-5p	LOC_Os01g42520.1
osa-miR166c-5p	LOC_Os08g33630.1
osa-miR166c-5p	LOC_Os08g33630.2
osa-miR166d-3p	LOC_Os03g44835.1
osa-miR166d-3p	LOC_Os02g49670.1
osa-miR166d-3p	LOC_Os02g45380.1
osa-miR166e-5p	LOC_Os08g33630.2
osa-miR166e-5p	LOC_Os01g24420.1
osa-miR166e-5p	LOC_Os08g33630.1
osa-miR166f	LOC_Os02g45380.1
osa-miR166f	LOC_Os03g44835.1
osa-miR166f	LOC_Os02g49670.1
osa-miR166g-3p	LOC_Os02g49670.1
osa-miR166g-3p	LOC_Os02g45380.1
osa-miR166g-3p	LOC_Os03g44835.1
osa-miR166h-3p	LOC_Os03g44835.1
osa-miR166h-3p	LOC_Os02g49670.1
osa-miR166h-3p	LOC_Os02g45380.1
osa-miR166h-5p	LOC_Os10g40100.2
osa-miR166h-5p	LOC_Os10g40100.1
osa-miR166i-3p	LOC_Os03g44835.1
osa-miR166i-3p	LOC_Os02g49670.1
osa-miR166j-3p	LOC_Os02g45380.1
osa-miR166j-3p	LOC_Os03g44835.1
osa-miR166j-3p	LOC_Os02g49670.1
osa-miR166j-5p	LOC_Os02g53860.1
osa-miR166k-5p	LOC_Os10g31856.1
osa-miR166m	LOC_Os02g45380.1
osa-miR166m	LOC_Os03g44835.1
osa-miR166m	LOC_Os02g49670.1
osa-miR167a-5p	LOC_Os07g29820.1
osa-miR167b	LOC_Os07g29820.1
osa-miR167c-5p	LOC_Os07g29820.1
osa-miR167e-3p	LOC_Os08g12760.3
osa-miR167e-3p	LOC_Os02g30620.1
osa-miR167e-3p	LOC_Os08g12760.4
osa-miR167e-3p	LOC_Os08g12760.1
osa-miR167e-3p	LOC_Os08g12760.2
osa-miR167e-3p	LOC_Os02g30620.2
osa-miR167e-3p	LOC_Os02g30620.3
osa-miR167h-3p	LOC_Os01g20900.5
osa-miR167h-3p	LOC_Os01g20900.1
osa-miR167h-3p	LOC_Os01g20900.4
osa-miR167h-3p	LOC_Os01g20900.7
osa-miR167h-3p	LOC_Os01g20900.3
osa-miR167h-3p	LOC_Os01g20900.6
osa-miR167h-3p	LOC_Os01g20900.2
osa-miR167i-3p	LOC_Os02g30620.2
osa-miR167i-3p	LOC_Os08g12760.4
osa-miR167i-3p	LOC_Os08g12760.3
osa-miR167i-3p	LOC_Os02g30620.1
osa-miR167i-3p	LOC_Os08g12760.2
osa-miR167i-3p	LOC_Os08g12760.1
osa-miR167i-3p	LOC_Os02g30620.3
osa-miR168a-5p	LTCONS_00081175*
osa-miR168a-5p	LOC_Os09g02700.1
osa-miR169a	LOC_Os02g53620.1
osa-miR169a	LOC_Os03g44540.1
osa-miR169a	LOC_Os06g08720.1
osa-miR169a	LOC_Os07g41720.2
osa-miR169a	LOC_Os06g08720.3
osa-miR169a	LOC_Os07g41720.1
osa-miR169b	LOC_Os07g41720.1
osa-miR169b	LOC_Os07g41720.2
osa-miR169b	LOC_Os02g53620.1
osa-miR169c	LOC_Os07g41720.1
osa-miR169c	LOC_Os02g53620.1
osa-miR169c	LOC_Os07g41720.2
osa-miR169d	LOC_Os02g53620.1
osa-miR169d	LOC_Os12g41800.2
osa-miR169d	LOC_Os12g41800.1
osa-miR169d	LOC_Os07g41720.2
osa-miR169d	LOC_Os07g41720.1
osa-miR169e	LOC_Os07g41720.1
osa-miR169e	LOC_Os02g53620.1
osa-miR169e	LOC_Os07g41720.2
osa-miR169f.1	LTCONS_00001063*
osa-miR169f.1	LOC_Os02g53620.1
osa-miR169f.1	LOC_Os03g44540.1
osa-miR169f.1	LOC_Os07g41720.2
osa-miR169f.1	LOC_Os07g41720.1
osa-miR169f.2	LOC_Os04g54380.1
osa-miR169g	LTCONS_00001063*
osa-miR169g	LOC_Os02g53620.1
osa-miR169g	LOC_Os07g41720.2
osa-miR169g	LOC_Os03g44540.1
osa-miR169g	LOC_Os07g41720.1
osa-miR169h	LOC_Os02g53620.1
osa-miR169h	LOC_Os07g41720.1
osa-miR169h	LOC_Os03g44540.1
osa-miR169h	LOC_Os07g41720.2
osa-miR169i-5p.1	LOC_Os03g44540.1
osa-miR169i-5p.1	LOC_Os02g53620.1
osa-miR169i-5p.1	LOC_Os07g41720.2
osa-miR169i-5p.1	LOC_Os07g41720.1
osa-miR169j	LOC_Os07g41720.2
osa-miR169j	LOC_Os03g44540.1
osa-miR169j	LOC_Os07g41720.1
osa-miR169j	LOC_Os02g53620.1
osa-miR169k	LOC_Os03g44540.1
osa-miR169k	LOC_Os02g53620.1
osa-miR169k	LOC_Os07g41720.2
osa-miR169k	LOC_Os07g41720.1
osa-miR169l	LOC_Os02g53620.1
osa-miR169l	LOC_Os03g44540.1
osa-miR169l	LOC_Os07g41720.1
osa-miR169l	LOC_Os07g41720.2
osa-miR169m	LOC_Os03g44540.1
osa-miR169m	LOC_Os02g53620.1
osa-miR169m	LOC_Os07g41720.1
osa-miR169m	LOC_Os07g41720.2
osa-miR169n	LTCONS_00001063*
osa-miR169n	LOC_Os02g53620.1
osa-miR169n	LOC_Os03g44540.1
osa-miR169o	LTCONS_00001063*
osa-miR169o	LOC_Os02g53620.1
osa-miR169o	LOC_Os03g44540.1
osa-miR169r-3p	LTCONS_00035045*
osa-miR171a	LOC_Os02g44370.1
osa-miR171a	LOC_Os10g40390.1
osa-miR171a	LOC_Os02g44360.1
osa-miR171a	LOC_Os03g04300.1
osa-miR171b	LOC_Os10g40390.1
osa-miR171b	LOC_Os02g44370.1
osa-miR171b	LOC_Os03g04300.1
osa-miR171b	LOC_Os02g44360.1
osa-miR171c-3p	LOC_Os10g40390.1
osa-miR171c-3p	LOC_Os02g44360.1
osa-miR171c-3p	LOC_Os02g44370.1
osa-miR171c-3p	LOC_Os03g04300.1
osa-miR171d-3p	LOC_Os10g40390.1
osa-miR171d-3p	LOC_Os02g44370.1
osa-miR171d-3p	LOC_Os02g44360.1
osa-miR171d-3p	LOC_Os03g04300.1
osa-miR171e-3p	LOC_Os02g44360.1
osa-miR171e-3p	LOC_Os10g40390.1
osa-miR171e-3p	LOC_Os02g44370.1
osa-miR171e-3p	LOC_Os03g04300.1
osa-miR171f-3p	LOC_Os03g04300.1
osa-miR171f-3p	LOC_Os10g40390.1
osa-miR171f-3p	LOC_Os02g44370.1
osa-miR171f-3p	LOC_Os02g44360.1
osa-miR171i-3p	LOC_Os02g44370.1
osa-miR171i-3p	LOC_Os10g40390.1
osa-miR171i-3p	LOC_Os02g44360.1
osa-miR171i-3p	LOC_Os03g04300.1
osa-miR172a	LTCONS_00034805*
osa-miR172a	LTCONS_00034806*
osa-miR172a	LOC_Os05g03040.2
osa-miR172a	LOC_Os05g03040.3
osa-miR172a	LOC_Os06g43220.1
osa-miR172a	LOC_Os05g03040.1
osa-miR172b	LTCONS_00034805*
osa-miR172b	LTCONS_00034806*
osa-miR172b	LOC_Os05g03040.1
osa-miR172b	LOC_Os05g03040.2
osa-miR172b	LOC_Os06g43220.1
osa-miR172b	LOC_Os01g39810.3
osa-miR172b	LOC_Os05g03040.3
osa-miR172c	LTCONS_00034805*
osa-miR172c	LTCONS_00034806*
osa-miR172c	LOC_Os05g03040.3
osa-miR172c	LOC_Os05g03040.1
osa-miR172c	LOC_Os05g03040.2
osa-miR172c	LOC_Os06g43220.1
osa-miR172d-3p	LTCONS_00034805*
osa-miR172d-3p	LTCONS_00034806*
osa-miR172d-3p	LOC_Os05g03040.3
osa-miR172d-3p	LOC_Os05g03040.2
osa-miR172d-3p	LOC_Os05g03040.1
osa-miR172d-3p	LOC_Os06g43220.1
osa-miR172d-5p	LTCONS_00034805*
osa-miR172d-5p	LTCONS_00034806*
osa-miR172d-5p	LOC_Os07g29500.1
osa-miR172d-5p	LOC_Os03g51030.3
osa-miR172d-5p	LOC_Os12g42960.1
osa-miR172d-5p	LOC_Os03g51030.1
osa-miR172d-5p	LOC_Os01g56790.1
osa-miR172d-5p	LOC_Os05g07632.1
osa-miR172d-5p	LOC_Os03g51030.2
osa-miR1846a-3p	LTCONS_00010246
osa-miR1846a-3p	LOC_Os04g36800.1
osa-miR1846a-3p	LOC_Os03g12680.1
osa-miR1846a-3p	LOC_Os05g15520.1
osa-miR1846a-3p	LOC_Os03g12680.2
osa-miR1846a-5p	LTCONS_00010246
osa-miR1846a-5p	LOC_Os08g10350.1
osa-miR1846a-5p	LOC_Os01g41240.1
osa-miR1846a-5p	LOC_Os12g33289.1
osa-miR1846a-5p	LOC_Os01g08890.1
osa-miR1846b-3p	LTCONS_00010246
osa-miR1846b-3p	LOC_Os03g12680.1
osa-miR1846b-3p	LOC_Os03g12680.2
osa-miR1846b-3p	LOC_Os05g15520.1
osa-miR1846b-3p	LOC_Os04g36800.1
osa-miR1846b-5p	LTCONS_00010246
osa-miR1846b-5p	LOC_Os12g33289.1
osa-miR1846b-5p	LOC_Os01g08890.1
osa-miR1846b-5p	LOC_Os01g41240.1
osa-miR1846b-5p	LOC_Os08g10350.1
osa-miR1846c-5p	LTCONS_00010246
osa-miR1846c-5p	LOC_Os12g33289.1
osa-miR1846c-5p	LOC_Os01g41240.1
osa-miR1846c-5p	LOC_Os01g08890.1
osa-miR1846c-5p	LOC_Os08g10350.1
osa-miR1846d-3p	LOC_Os01g33090.1
osa-miR1846d-3p	LOC_Os02g49800.1
osa-miR1846e	LOC_Os02g04100.1
osa-miR1846e	LOC_Os01g70100.1
osa-miR1846e	LOC_Os01g14040.1
osa-miR1847.1	LOC_Os03g53900.2
osa-miR1847.1	LOC_Os03g53900.3
osa-miR1847.1	LOC_Os08g33830.1
osa-miR1847.1	LOC_Os03g53900.4
osa-miR1847.1	LOC_Os03g53900.5
osa-miR1847.1	LOC_Os03g53900.1
osa-miR1850.1	LTCONS_00057871*
osa-miR1850.1	LTCONS_00041446
osa-miR1850.1	LOC_Os03g46440.1
osa-miR1850.2	LOC_Os01g17470.2
osa-miR1850.2	LOC_Os01g17470.1
osa-miR1854-5p	LOC_Os05g05810.2
osa-miR1854-5p	LOC_Os05g05810.1
osa-miR1857-3p	LOC_Os01g35880.1
osa-miR1857-5p	LOC_Os02g30900.1
osa-miR1857-5p	LOC_Os12g01180.1
osa-miR1857-5p	LOC_Os05g47790.1
osa-miR1858b	LTCONS_00034988*
osa-miR1858b	LOC_Os01g58459.1
osa-miR1858b	LOC_Os01g69250.4
osa-miR1858b	LOC_Os01g29740.1
osa-miR1858b	LOC_Os05g08410.1
osa-miR1858b	LOC_Os04g35880.1
osa-miR1858b	LOC_Os09g04670.1
osa-miR1858b	LOC_Os01g59630.1
osa-miR1858b	LOC_Os05g50650.1
osa-miR1858b	LOC_Os10g42410.2
osa-miR1858b	LOC_Os02g03040.1
osa-miR1858b	LOC_Os02g03040.2
osa-miR1858b	LOC_Os12g42420.1
osa-miR1858b	LOC_Os02g03040.4
osa-miR1858b	LOC_Os02g47210.1
osa-miR1858b	LOC_Os05g08410.2
osa-miR1858b	LOC_Os03g56060.1
osa-miR1858b	LOC_Os01g54010.1
osa-miR1858b	LOC_Os01g69250.2
osa-miR1858b	LOC_Os01g53800.1
osa-miR1858b	LOC_Os02g03040.3
osa-miR1858b	LOC_Os01g58459.2
osa-miR1858b	LOC_Os01g69250.1
osa-miR1860-3p	LOC_Os02g53810.1
osa-miR1860-5p	LOC_Os02g58390.1
osa-miR1860-5p	LOC_Os01g01030.1
osa-miR1861c	LOC_Os01g63810.1
osa-miR1861c	LOC_Os01g63810.2
osa-miR1861n	LOC_Os02g52560.1
osa-miR1862a	LOC_Os02g37694.1
osa-miR1862b	LOC_Os02g37694.1
osa-miR1862c	LOC_Os02g37694.1
osa-miR1862e	LOC_Os02g30730.2
osa-miR1862e	LOC_Os04g31120.6
osa-miR1862e	LOC_Os04g31120.5
osa-miR1862e	LOC_Os04g31120.2
osa-miR1862e	LOC_Os02g30730.1
osa-miR1862e	LOC_Os04g31120.1
osa-miR1862f	LOC_Os05g12400.1
osa-miR1862f	LOC_Os02g37694.1
osa-miR1862f	LOC_Os02g46920.1
osa-miR1862f	LOC_Os01g06810.1
osa-miR1862g	LOC_Os05g12400.1
osa-miR1862g	LOC_Os02g46920.1
osa-miR1862g	LOC_Os02g37694.1
osa-miR1862g	LOC_Os01g06810.1
osa-miR1863a	LOC_Os10g37090.1
osa-miR1864	LOC_Os01g14020.1
osa-miR1874-3p	LOC_Os02g20950.1
osa-miR1876	LOC_Os02g05890.1
osa-miR2055	LOC_Os01g65080.3
osa-miR2055	LOC_Os01g65080.4
osa-miR2055	LOC_Os02g17470.2
osa-miR2055	LOC_Os01g65080.2
osa-miR2055	LOC_Os01g65080.1
osa-miR2095-5p	LOC_Os06g41750.1
osa-miR2098-3p	LOC_Os11g31570.2
osa-miR2121a	LOC_Os02g50810.2
osa-miR2121a	LOC_Os02g31230.1
osa-miR2121a	LOC_Os06g15170.1
osa-miR2121b	LOC_Os02g31230.1
osa-miR2121b	LOC_Os02g50810.2
osa-miR2121b	LOC_Os06g15170.1
osa-miR2863b	LOC_Os01g02090.1
osa-miR2864.2	LOC_Os01g55880.1
osa-miR2873c	LOC_Os02g01450.1
osa-miR2873c	LOC_Os01g73840.2
osa-miR2873c	LOC_Os01g73840.1
osa-miR2905	LOC_Os01g14100.3
osa-miR2905	LOC_Os05g40170.1
osa-miR2905	LOC_Os02g50470.1
osa-miR319a-3p	LOC_Os03g27120.1
osa-miR319a-5p	LOC_Os10g35930.1
osa-miR319b	LOC_Os01g59660.2
osa-miR319b	LOC_Os01g59660.1
osa-miR319b	LOC_Os01g46984.1
osa-miR319b	LOC_Os01g59660.3
osa-miR390-3p	LOC_Os08g24410.1
osa-miR390-3p	LOC_Os02g41550.4
osa-miR390-3p	LOC_Os02g38000.1
osa-miR390-3p	LOC_Os01g16850.1
osa-miR390-3p	LOC_Os02g25880.1
osa-miR390-3p	LOC_Os04g41520.1
osa-miR390-3p	LOC_Os10g41610.1
osa-miR390-3p	LOC_Os02g20200.1
osa-miR390-3p	LOC_Os12g40060.1
osa-miR390-3p	LOC_Os10g12760.1
osa-miR390-3p	LOC_Os02g17720.1
osa-miR390-3p	LOC_Os02g29030.1
osa-miR390-5p	LOC_Os02g10100.1
osa-miR390-5p	LOC_Os08g34650.2
osa-miR390-5p	LOC_Os01g33110.1
osa-miR390-5p	LOC_Os08g34650.1
osa-miR390-5p	LOC_Os11g36140.1
osa-miR393a	LOC_Os05g05800.1
osa-miR393b-3p	LTCONS_00051533*
osa-miR393b-3p	LOC_Os01g07590.1
osa-miR393b-3p	LOC_Os04g58734.1
osa-miR393b-3p	LOC_Os03g09070.1
osa-miR393b-5p	LOC_Os05g05800.1
osa-miR394	LOC_Os01g69940.1
osa-miR395b	LOC_Os03g09930.1
osa-miR395b	LOC_Os03g09940.1
osa-miR395b	LOC_Os10g35870.1
osa-miR395c	LOC_Os03g09930.1
osa-miR395c	LOC_Os03g09940.1
osa-miR395d	LOC_Os03g09930.1
osa-miR395d	LOC_Os10g35870.1
osa-miR395d	LOC_Os03g09940.1
osa-miR395e	LOC_Os03g09940.1
osa-miR395e	LOC_Os03g09930.1
osa-miR395e	LOC_Os10g35870.1
osa-miR395g	LOC_Os10g35870.1
osa-miR395g	LOC_Os03g09940.1
osa-miR395g	LOC_Os03g09930.1
osa-miR395h	LOC_Os10g35870.1
osa-miR395h	LOC_Os03g09930.1
osa-miR395h	LOC_Os03g09940.1
osa-miR395i	LOC_Os03g09940.1
osa-miR395i	LOC_Os03g09930.1
osa-miR395i	LOC_Os10g35870.1
osa-miR395j	LOC_Os10g35870.1
osa-miR395j	LOC_Os03g09940.1
osa-miR395j	LOC_Os03g09930.1
osa-miR395k	LOC_Os03g09940.1
osa-miR395k	LOC_Os03g09930.1
osa-miR395k	LOC_Os10g35870.1
osa-miR395l	LOC_Os10g35870.1
osa-miR395l	LOC_Os03g09930.1
osa-miR395l	LOC_Os03g09940.1
osa-miR395m	LOC_Os10g35870.1
osa-miR395m	LOC_Os03g09940.1
osa-miR395m	LOC_Os03g09930.1
osa-miR395n	LOC_Os03g09930.1
osa-miR395n	LOC_Os10g35870.1
osa-miR395n	LOC_Os03g09940.1
osa-miR395p	LOC_Os03g09930.1
osa-miR395p	LOC_Os03g09940.1
osa-miR395p	LOC_Os10g35870.1
osa-miR395q	LOC_Os10g35870.1
osa-miR395q	LOC_Os03g09940.1
osa-miR395q	LOC_Os03g09930.1
osa-miR395r	LOC_Os03g09940.1
osa-miR395r	LOC_Os03g09930.1
osa-miR395r	LOC_Os10g35870.1
osa-miR395s	LOC_Os03g09930.1
osa-miR395s	LOC_Os10g35870.1
osa-miR395s	LOC_Os03g09940.1
osa-miR395w	LOC_Os10g35870.1
osa-miR395w	LOC_Os03g09930.1
osa-miR395y	LOC_Os03g09940.1
osa-miR395y	LOC_Os03g09930.1
osa-miR395y	LOC_Os10g35870.1
osa-miR396a-3p	LTCONS_00034708*
osa-miR396a-3p	LTCONS_00034707*
osa-miR396a-3p	LOC_Os02g13270.1
osa-miR396a-5p	LTCONS_00034708*
osa-miR396a-5p	LTCONS_00034707*
osa-miR396a-5p	LOC_Os06g04600.2
osa-miR396a-5p	LOC_Os06g28060.1
osa-miR396a-5p	LOC_Os06g28060.2
osa-miR396a-5p	LOC_Os06g04600.1
osa-miR396a-5p	LOC_Os01g32750.1
osa-miR396b-3p	LTCONS_00034708*
osa-miR396b-3p	LTCONS_00034707*
osa-miR396b-3p	LOC_Os02g13270.1
osa-miR396b-5p	LTCONS_00034707*
osa-miR396b-5p	LTCONS_00034708*
osa-miR396b-5p	LOC_Os06g04600.1
osa-miR396b-5p	LOC_Os06g28060.1
osa-miR396b-5p	LOC_Os01g32750.1
osa-miR396b-5p	LOC_Os06g04600.2
osa-miR396b-5p	LOC_Os06g28060.2
osa-miR396c-3p	LTCONS_00034708*
osa-miR396c-3p	LTCONS_00034707*
osa-miR396c-3p	LOC_Os02g36520.1
osa-miR396c-5p	LTCONS_00034708*
osa-miR396c-5p	LTCONS_00034707*
osa-miR396c-5p	LOC_Os12g10180.1
osa-miR396c-5p	LOC_Os01g32750.1
osa-miR396c-5p	LOC_Os06g04600.2
osa-miR396c-5p	LOC_Os06g04600.1
osa-miR396d	LOC_Os02g53690.1
osa-miR396d	LOC_Os02g45570.1
osa-miR396d	LOC_Os02g47280.2
osa-miR396d	LOC_Os02g47280.1
osa-miR396d	LOC_Os02g45570.2
osa-miR396e-5p	LOC_Os02g45570.1
osa-miR396e-5p	LOC_Os12g03290.1
osa-miR396e-5p	LOC_Os02g47280.2
osa-miR396e-5p	LOC_Os02g53690.1
osa-miR396e-5p	LOC_Os02g47280.1
osa-miR396e-5p	LOC_Os01g64280.1
osa-miR396e-5p	LOC_Os02g45570.2
osa-miR396f-5p	LOC_Os02g47280.2
osa-miR396f-5p	LOC_Os02g53690.1
osa-miR396f-5p	LOC_Os02g45570.1
osa-miR396f-5p	LOC_Os02g47280.1
osa-miR396f-5p	LOC_Os02g45570.2
osa-miR396g	LOC_Os02g45570.1
osa-miR396g	LOC_Os02g47280.1
osa-miR396g	LOC_Os02g47280.2
osa-miR396g	LOC_Os02g53690.1
osa-miR396g	LOC_Os02g45570.2
osa-miR396h	LOC_Os02g53690.1
osa-miR396h	LOC_Os02g47280.1
osa-miR396h	LOC_Os02g45570.1
osa-miR396h	LOC_Os02g45570.2
osa-miR396h	LOC_Os02g47280.2
osa-miR3979-3p	LOC_Os01g13350.1
osa-miR3979-3p	LOC_Os01g66890.1
osa-miR3979-3p	LOC_Os05g13780.1
osa-miR3979-3p	LOC_Os01g13350.2
osa-miR3979-3p	LOC_Os03g03450.1
osa-miR3979-3p	LOC_Os02g29050.1
osa-miR3979-3p	LOC_Os02g31920.1
osa-miR3979-3p	LOC_Os03g03450.2
osa-miR3979-3p	LOC_Os05g13790.1
osa-miR3979-3p	LOC_Os02g08220.1
osa-miR3979-3p	LOC_Os01g66890.2
osa-miR3979-5p	LOC_Os06g04450.2
osa-miR3979-5p	LOC_Os05g13790.1
osa-miR3979-5p	LOC_Os01g17160.1
osa-miR3979-5p	LOC_Os01g66970.2
osa-miR3979-5p	LOC_Os03g35540.1
osa-miR3979-5p	LOC_Os02g08480.1
osa-miR3979-5p	LOC_Os10g42400.1
osa-miR3979-5p	LOC_Os01g66970.3
osa-miR3979-5p	LOC_Os04g06430.1
osa-miR3979-5p	LOC_Os05g13780.1
osa-miR3979-5p	LOC_Os06g04450.1
osa-miR397a	LOC_Os01g62490.1
osa-miR397a	LOC_Os03g16610.1
osa-miR397a	LOC_Os01g63200.1
osa-miR397a	LOC_Os01g44330.1
osa-miR397b	LOC_Os01g63200.1
osa-miR397b	LOC_Os01g62490.1
osa-miR397b	LOC_Os01g63180.1
osa-miR3980a-3p	LOC_Os08g35860.1
osa-miR3980a-3p	LOC_Os01g19020.1
osa-miR3980a-3p	LOC_Os11g03160.1
osa-miR3980a-3p	LOC_Os02g32140.1
osa-miR3980a-3p	LOC_Os11g39260.1
osa-miR3980a-3p	LOC_Os02g03750.1
osa-miR3980a-3p	LOC_Os04g15920.1
osa-miR3980a-3p	LOC_Os01g15580.1
osa-miR3980b-3p	LOC_Os02g32140.1
osa-miR3980b-3p	LOC_Os04g15920.1
osa-miR3980b-3p	LOC_Os01g19020.1
osa-miR3980b-3p	LOC_Os01g15580.1
osa-miR3980b-3p	LOC_Os11g39260.1
osa-miR3980b-3p	LOC_Os08g35860.1
osa-miR3980b-3p	LOC_Os11g03160.1
osa-miR3980b-3p	LOC_Os02g03750.1
osa-miR3981-3p	LOC_Os03g58290.1
osa-miR3981-3p	LOC_Os01g57100.1
osa-miR398b	LOC_Os07g46990.1
osa-miR398b	LOC_Os01g68770.1
osa-miR399d	LOC_Os06g17500.1
osa-miR399d	LOC_Os05g48390.1
osa-miR399d	LOC_Os05g45350.2
osa-miR399d	LOC_Os12g40440.1
osa-miR399j	LOC_Os05g48390.1
osa-miR408-3p	LOC_Os02g43660.1
osa-miR408-3p	LOC_Os01g03530.2
osa-miR408-3p	LOC_Os06g15600.1
osa-miR408-3p	LOC_Os02g49850.1
osa-miR408-3p	LOC_Os08g37670.1
osa-miR408-5p	LTCONS_00008172*
osa-miR408-5p	LOC_Os12g40890.1
osa-miR437	LOC_Os02g42350.1
osa-miR437	LOC_Os02g48900.2
osa-miR437	LOC_Os01g65150.1
osa-miR437	LOC_Os01g38190.1
osa-miR439a	LTCONS_00005355*
osa-miR439a	LOC_Os01g26340.1
osa-miR439a	LOC_Os01g23940.1
osa-miR439b	LTCONS_00005355*
osa-miR439b	LOC_Os01g26340.1
osa-miR439b	LOC_Os01g23940.1
osa-miR439c	LTCONS_00005355*
osa-miR439c	LOC_Os01g23940.1
osa-miR439c	LOC_Os01g26340.1
osa-miR439d	LTCONS_00005355*
osa-miR439d	LOC_Os01g26340.1
osa-miR439d	LOC_Os01g23940.1
osa-miR439e	LTCONS_00005355*
osa-miR439e	LOC_Os01g23940.1
osa-miR439e	LOC_Os01g26340.1
osa-miR439f	LTCONS_00005355*
osa-miR439f	LOC_Os01g26340.1
osa-miR439f	LOC_Os01g23940.1
osa-miR439g	LTCONS_00005355*
osa-miR439g	LOC_Os01g23940.1
osa-miR439g	LOC_Os01g26340.1
osa-miR439h	LTCONS_00005355*
osa-miR439h	LOC_Os01g23940.1
osa-miR439h	LOC_Os01g26340.1
osa-miR439i	LTCONS_00005355*
osa-miR439i	LOC_Os01g26340.1
osa-miR439i	LOC_Os01g23940.1
osa-miR444a-3p.2	LTCONS_00033178*
osa-miR444a-3p.2	LTCONS_00034231*
osa-miR444a-3p.2	LTCONS_00033177
osa-miR444a-3p.2	LOC_Os02g49840.2
osa-miR444a-3p.2	LOC_Os02g49840.1
osa-miR444a-3p.2	LOC_Os05g46340.1
osa-miR444a-3p.2	LOC_Os02g36924.1
osa-miR444a-3p.2	LOC_Os05g47560.1
osa-miR444a-3p.2	LOC_Os02g49840.4
osa-miR444a-3p.2	LOC_Os08g06510.1
osa-miR444a-3p.2	LOC_Os02g49840.3
osa-miR444b.1	LTCONS_00034231*
osa-miR444b.1	LOC_Os02g49840.2
osa-miR444b.1	LOC_Os02g49840.3
osa-miR444b.1	LOC_Os02g36924.1
osa-miR444b.1	LOC_Os02g49840.4
osa-miR444b.1	LOC_Os02g49840.1
osa-miR444b.2	LTCONS_00034231*
osa-miR444b.2	LTCONS_00033177
osa-miR444b.2	LTCONS_00033178*
osa-miR444b.2	LOC_Os02g49840.3
osa-miR444b.2	LOC_Os02g36924.1
osa-miR444b.2	LOC_Os08g06510.1
osa-miR444b.2	LOC_Os02g49840.4
osa-miR444b.2	LOC_Os02g49840.2
osa-miR444b.2	LOC_Os02g49840.1
osa-miR444c.1	LTCONS_00034231*
osa-miR444c.1	LOC_Os02g49840.1
osa-miR444c.1	LOC_Os02g49840.2
osa-miR444c.1	LOC_Os02g49840.3
osa-miR444c.1	LOC_Os02g36924.1
osa-miR444c.1	LOC_Os02g49840.4
osa-miR444c.2	LTCONS_00033177
osa-miR444c.2	LTCONS_00033178*
osa-miR444c.2	LTCONS_00034231*
osa-miR444c.2	LOC_Os02g49840.1
osa-miR444c.2	LOC_Os02g49840.2
osa-miR444c.2	LOC_Os02g49840.3
osa-miR444c.2	LOC_Os02g49840.4
osa-miR444c.2	LOC_Os08g06510.1
osa-miR444c.2	LOC_Os02g36924.1
osa-miR444d.2	LTCONS_00033177
osa-miR444d.2	LTCONS_00034231*
osa-miR444d.2	LTCONS_00033178*
osa-miR444d.2	LOC_Os02g49840.3
osa-miR444d.2	LOC_Os05g46340.1
osa-miR444d.2	LOC_Os08g06510.1
osa-miR444d.2	LOC_Os02g49840.4
osa-miR444d.2	LOC_Os02g49840.2
osa-miR444d.2	LOC_Os02g36924.1
osa-miR444d.2	LOC_Os02g49840.1
osa-miR444d.2	LOC_Os05g47560.1
osa-miR444d.3	LTCONS_00034231*
osa-miR444d.3	LOC_Os02g49840.4
osa-miR444d.3	LOC_Os02g49840.2
osa-miR444d.3	LOC_Os02g49840.3
osa-miR444d.3	LOC_Os02g49840.1
osa-miR444e	LTCONS_00034231*
osa-miR444e	LTCONS_00033178*
osa-miR444e	LTCONS_00033177
osa-miR444e	LOC_Os05g46340.1
osa-miR444e	LOC_Os02g49840.2
osa-miR444e	LOC_Os02g36924.1
osa-miR444e	LOC_Os02g49840.1
osa-miR444e	LOC_Os02g49840.4
osa-miR444e	LOC_Os08g06510.1
osa-miR444e	LOC_Os02g49840.3
osa-miR444e	LOC_Os05g47560.1
osa-miR444f	LTCONS_00034231*
osa-miR444f	LTCONS_00033178*
osa-miR444f	LTCONS_00033177
osa-miR444f	LOC_Os08g06510.1
osa-miR444f	LOC_Os02g49840.2
osa-miR444f	LOC_Os02g36924.1
osa-miR444f	ChrSy.fgenesh.mRNA.56
osa-miR444f	LOC_Os06g17160.1
osa-miR444f	LOC_Os02g49840.1
osa-miR444f	LOC_Os01g44990.1
osa-miR444f	LOC_Os01g22740.1
osa-miR444f	LOC_Os02g49840.3
osa-miR444f	LOC_Os11g39350.2
osa-miR444f	LOC_Os01g71510.1
osa-miR444f	LOC_Os02g49840.4
osa-miR444f	LOC_Os08g19360.1
osa-miR5074	LOC_Os09g21160.1
osa-miR5074	LOC_Os09g21170.1
osa-miR5074	LOC_Os01g45320.1
osa-miR5079a	LOC_Os02g27130.1
osa-miR5079b	LOC_Os02g27130.1
osa-miR5143a	LOC_Os10g25180.1
osa-miR5143b	LOC_Os10g25180.1
osa-miR5144-3p	LOC_Os01g61980.1
osa-miR5144-3p	LOC_Os11g09280.1
osa-miR5144-3p	LOC_Os02g12790.1
osa-miR5144-3p	LOC_Os06g12100.1
osa-miR5144-3p	LOC_Os11g09280.2
osa-miR5147	LOC_Os02g58330.1
osa-miR5147	LOC_Os02g58340.1
osa-miR5150-5p	LTCONS_00013907*
osa-miR5161	LOC_Os04g17660.3
osa-miR5161	LOC_Os01g62660.1
osa-miR5161	LOC_Os03g52700.1
osa-miR528-5p	LOC_Os01g71840.1
osa-miR528-5p	LOC_Os12g36620.1
osa-miR528-5p	LOC_Os01g62600.1
osa-miR528-5p	LOC_Os12g05290.1
osa-miR528-5p	LOC_Os06g49350.1
osa-miR529a	LOC_Os05g07764.2
osa-miR529a	LOC_Os01g49154.1
osa-miR529a	LOC_Os02g55890.1
osa-miR529a	LOC_Os02g13020.1
osa-miR529b	LOC_Os11g30370.1
osa-miR529b	LOC_Os01g65780.3
osa-miR529b	LOC_Os02g07780.2
osa-miR529b	LOC_Os02g07780.1
osa-miR529b	LOC_Os09g31438.1
osa-miR529b	LOC_Os08g39890.1
osa-miR529b	LOC_Os01g69830.1
osa-miR530-5p	LOC_Os08g32100.1
osa-miR530-5p	LOC_Os01g56780.1
osa-miR530-5p	LOC_Os01g01120.1
osa-miR530-5p	LOC_Os02g14990.1
osa-miR5337a	LTCONS_00010312*
osa-miR5337a	LOC_Os03g14590.3
osa-miR5337b	LTCONS_00010312*
osa-miR5337b	LOC_Os02g53860.1
osa-miR5339	LOC_Os03g46950.1
osa-miR535-5p	LOC_Os02g09080.1
osa-miR535-5p	LOC_Os03g14880.1
osa-miR535-5p	LOC_Os12g14110.1
osa-miR5490	LOC_Os02g27320.1
osa-miR5490	LOC_Os11g16610.1
osa-miR5490	LOC_Os05g38040.4
osa-miR5490	LOC_Os02g15990.1
osa-miR5490	LOC_Os03g30450.1
osa-miR5490	LOC_Os01g06810.1
osa-miR5490	LOC_Os07g36270.1
osa-miR5490	LOC_Os01g43210.1
osa-miR5490	LOC_Os02g18310.1
osa-miR5490	LOC_Os10g34890.1
osa-miR5490	LOC_Os01g16270.1
osa-miR5490	LOC_Os06g35840.1
osa-miR5490	LOC_Os01g09050.1
osa-miR5490	LOC_Os09g35970.1
osa-miR5490	LOC_Os12g36260.1
osa-miR5490	LOC_Os04g59620.1
osa-miR5493	LTCONS_00033252
osa-miR5493	LOC_Os01g03530.2
osa-miR5493	LOC_Os02g13130.2
osa-miR5493	LOC_Os02g13130.1
osa-miR5493	LOC_Os01g04330.1
osa-miR5493	LOC_Os02g13130.3
osa-miR5498	LOC_Os01g38058.1
osa-miR5498	LOC_Os09g01010.1
osa-miR5498	LOC_Os02g27930.1
osa-miR5498	LOC_Os10g06260.1
osa-miR5498	LOC_Os02g21950.1
osa-miR5498	LOC_Os02g30000.1
osa-miR5498	LOC_Os09g10530.1
osa-miR5498	LOC_Os06g36900.1
osa-miR5498	LOC_Os04g05340.1
osa-miR5502	LOC_Os09g06920.1
osa-miR5503	LOC_Os12g10610.1
osa-miR5503	LOC_Os01g57956.1
osa-miR5503	LOC_Os05g22722.1
osa-miR5504	LOC_Os03g16630.1
osa-miR5504	LOC_Os03g63640.1
osa-miR5513	LOC_Os03g51880.1
osa-miR5513	LOC_Os07g47030.2
osa-miR5513	LOC_Os02g50910.1
osa-miR5522	LOC_Os02g42530.1
osa-miR5522	LOC_Os02g42530.2
osa-miR5522	LOC_Os04g54420.1
osa-miR5522	LOC_Os02g42530.3
osa-miR5522	LOC_Os11g10780.1
osa-miR5523	LOC_Os06g42680.1
osa-miR5523	LOC_Os01g57942.1
osa-miR5523	LOC_Os04g16846.1
osa-miR5524	LOC_Os01g09760.1
osa-miR5525	LOC_Os12g12690.1
osa-miR5532	LTCONS_00040418*
osa-miR5532	LTCONS_00040417*
osa-miR5534a	LOC_Os03g19340.1
osa-miR5534b	LOC_Os01g54850.1
osa-miR5534b	LOC_Os12g04110.1
osa-miR5539a	LTCONS_00012974
osa-miR5539b	LTCONS_00012974
osa-miR5788	LOC_Os12g44010.1
osa-miR5788	LOC_Os01g44140.1
osa-miR5788	LOC_Os02g58670.1
osa-miR5788	LOC_Os05g45820.1
osa-miR5788	LOC_Os02g58670.2
osa-miR5788	LOC_Os05g47790.1
osa-miR5788	LOC_Os01g51800.1
osa-miR5788	LOC_Os03g19480.1
osa-miR5794	LTCONS_00035017*
osa-miR5794	LTCONS_00048466*
osa-miR5794	LOC_Os08g07360.1
osa-miR5794	LOC_Os08g31390.1
osa-miR5794	LOC_Os01g59890.1
osa-miR5799	LOC_Os12g38210.1
osa-miR5799	LOC_Os11g31690.1
osa-miR5799	LOC_Os11g31690.2
osa-miR5799	LOC_Os10g32050.1
osa-miR5799	LOC_Os11g34910.1
osa-miR5801	LOC_Os01g43490.1
osa-miR5802	LTCONS_00063248*
osa-miR5802	LTCONS_00063242*
osa-miR5802	LTCONS_00063243*
osa-miR5813	LOC_Os03g58880.1
osa-miR5816	LOC_Os12g10710.1
osa-miR5817	LOC_Os03g44580.1
osa-miR5817	LOC_Os03g44580.3
osa-miR5819	LOC_Os07g35380.1
osa-miR5819	LOC_Os02g32440.1
osa-miR5819	LOC_Os11g11330.1
osa-miR5819	LOC_Os02g55940.1
osa-miR5819	LOC_Os10g10620.1
osa-miR5821	LTCONS_00034981
osa-miR5821	LOC_Os02g02040.1
osa-miR5821	LOC_Os02g02040.6
osa-miR5821	LOC_Os02g54910.1
osa-miR5821	LOC_Os02g02040.5
osa-miR5821	LOC_Os02g02040.4
osa-miR5821	LOC_Os02g02040.3
osa-miR5821	LOC_Os02g02040.2
osa-miR5825	LTCONS_00063379*
osa-miR5825	LTCONS_00063380*
osa-miR5825	LOC_Os09g28710.1
osa-miR5825	LOC_Os01g48850.1
osa-miR6247	LOC_Os04g38980.1
osa-miR6248	LOC_Os01g68710.2
osa-miR6248	LOC_Os04g59624.2
osa-miR6248	LOC_Os03g22050.1
osa-miR6248	LOC_Os01g68710.1
osa-miR6248	LOC_Os04g59624.1
osa-miR6248	LOC_Os01g52790.1
osa-miR6248	LOC_Os12g01620.1
osa-miR6248	LOC_Os02g07960.3
osa-miR6248	LOC_Os04g46990.1
osa-miR6248	LOC_Os01g38190.1
osa-miR6248	LOC_Os01g73250.1
osa-miR6248	LOC_Os01g68710.3
osa-miR6248	LOC_Os03g22050.4
osa-miR6248	LOC_Os04g59624.3
osa-miR6248	LOC_Os05g41180.1
osa-miR6248	LOC_Os02g07960.2
osa-miR6248	LOC_Os02g07960.4
osa-miR6248	LOC_Os01g13390.1
osa-miR6249a	LOC_Os02g50320.2
osa-miR6249a	LOC_Os01g45250.1
osa-miR6249a	LOC_Os06g24500.1
osa-miR6249a	LOC_Os05g41200.1
osa-miR6249a	LOC_Os12g39310.1
osa-miR6249a	LOC_Os02g50320.1
osa-miR6249a	LOC_Os08g13250.1
osa-miR6249a	LOC_Os02g19170.1
osa-miR6249a	LOC_Os11g44940.1
osa-miR6249a	LOC_Os05g02550.1
osa-miR6249a	LOC_Os04g27096.1
osa-miR6249a	LOC_Os06g15170.1
osa-miR6249a	LOC_Os01g46060.1
osa-miR6249a	LOC_Os02g19170.2
osa-miR6249a	LOC_Os02g02820.1
osa-miR6249a	LOC_Os01g55440.1
osa-miR6249a	LOC_Os02g47510.1
osa-miR6249a	LOC_Os01g60670.1
osa-miR6249a	LOC_Os03g59340.1
osa-miR6249a	LOC_Os08g43430.1
osa-miR6249a	LOC_Os01g68324.3
osa-miR6249a	LOC_Os06g42120.1
osa-miR6249b	LOC_Os03g59340.1
osa-miR6249b	LOC_Os05g02550.1
osa-miR6249b	LOC_Os11g44940.1
osa-miR6249b	LOC_Os02g19170.2
osa-miR6249b	LOC_Os01g60670.1
osa-miR6249b	LOC_Os01g46060.1
osa-miR6249b	LOC_Os02g47510.1
osa-miR6249b	LOC_Os01g68324.3
osa-miR6249b	LOC_Os01g55440.1
osa-miR6249b	LOC_Os02g50320.2
osa-miR6249b	LOC_Os04g27096.1
osa-miR6249b	LOC_Os06g42120.1
osa-miR6249b	LOC_Os12g39310.1
osa-miR6249b	LOC_Os02g19170.1
osa-miR6249b	LOC_Os06g24500.1
osa-miR6249b	LOC_Os08g43430.1
osa-miR6249b	LOC_Os02g50320.1
osa-miR6249b	LOC_Os02g02820.1
osa-miR6249b	LOC_Os01g45250.1
osa-miR6249b	LOC_Os05g41200.1
osa-miR6249b	LOC_Os08g13250.1
osa-miR6249b	LOC_Os06g15170.1
osa-miR6252	LOC_Os02g10010.1
osa-miR7695-5p	LOC_Os04g47555.1
osa-miR7695-5p	LOC_Os01g17300.1
osa-miR812a	LOC_Os11g31690.1
osa-miR812a	LOC_Os03g48380.1
osa-miR812a	LOC_Os02g23823.2
osa-miR812a	LOC_Os01g71060.1
osa-miR812a	LOC_Os10g25230.1
osa-miR812a	LOC_Os03g12620.2
osa-miR812a	LOC_Os11g34910.1
osa-miR812a	LOC_Os11g31690.2
osa-miR812a	LOC_Os10g10170.6
osa-miR812a	LOC_Os03g12620.1
osa-miR812b	LOC_Os03g12620.1
osa-miR812b	LOC_Os11g34910.1
osa-miR812b	LOC_Os11g31690.2
osa-miR812b	LOC_Os10g25230.1
osa-miR812b	LOC_Os03g12620.2
osa-miR812b	LOC_Os01g71060.1
osa-miR812b	LOC_Os10g10170.6
osa-miR812b	LOC_Os02g23823.2
osa-miR812b	LOC_Os11g31690.1
osa-miR812b	LOC_Os03g48380.1
osa-miR812c	LOC_Os02g23823.2
osa-miR812c	LOC_Os11g34910.1
osa-miR812c	LOC_Os03g48380.1
osa-miR812c	LOC_Os01g71060.1
osa-miR812c	LOC_Os10g25230.1
osa-miR812c	LOC_Os03g12620.1
osa-miR812c	LOC_Os03g12620.2
osa-miR812c	LOC_Os11g31690.2
osa-miR812c	LOC_Os10g10170.6
osa-miR812c	LOC_Os11g31690.1
osa-miR812d	LOC_Os11g34910.1
osa-miR812d	LOC_Os10g25230.1
osa-miR812d	LOC_Os11g31690.1
osa-miR812d	LOC_Os02g23823.2
osa-miR812d	LOC_Os03g48380.1
osa-miR812d	LOC_Os10g10170.6
osa-miR812d	LOC_Os03g12620.1
osa-miR812d	LOC_Os03g12620.2
osa-miR812d	LOC_Os11g31690.2
osa-miR812d	LOC_Os01g71060.1
osa-miR812e	LOC_Os11g34910.1
osa-miR812e	LOC_Os11g31690.1
osa-miR812e	LOC_Os03g12620.2
osa-miR812e	LOC_Os10g10170.6
osa-miR812e	LOC_Os01g71060.1
osa-miR812e	LOC_Os10g25230.1
osa-miR812e	LOC_Os03g48380.1
osa-miR812e	LOC_Os02g23823.2
osa-miR812e	LOC_Os11g31690.2
osa-miR812e	LOC_Os03g12620.1
osa-miR812f	LOC_Os02g07960.4
osa-miR812f	LOC_Os02g53180.2
osa-miR812g	LOC_Os02g07960.4
osa-miR812g	LOC_Os02g53180.2
osa-miR812h	LOC_Os02g07960.4
osa-miR812h	LOC_Os02g53180.2
osa-miR812i	LOC_Os02g53180.2
osa-miR812i	LOC_Os02g07960.4
osa-miR812j	LOC_Os02g07960.4
osa-miR812j	LOC_Os02g53180.2
osa-miR812k	LOC_Os02g53180.2
osa-miR812l	LOC_Os02g53180.2
osa-miR812m	LOC_Os02g53180.2
osa-miR812n-3p	LOC_Os02g07960.4
osa-miR812n-5p	LOC_Os04g54560.1
osa-miR812o-3p	LOC_Os03g12620.2
osa-miR812o-3p	LOC_Os02g23823.2
osa-miR812o-3p	LOC_Os03g12620.1
osa-miR812o-5p	LTCONS_00043015*
osa-miR812o-5p	LTCONS_00043014*
osa-miR812o-5p	LTCONS_00010335*
osa-miR812o-5p	LOC_Os11g31690.1
osa-miR812o-5p	LOC_Os11g31690.2
osa-miR812p	LOC_Os02g53180.2
osa-miR812p	LOC_Os02g07960.4
osa-miR812s	LOC_Os02g53180.2
osa-miR812s	LOC_Os11g31690.2
osa-miR812s	LOC_Os01g71060.1
osa-miR812s	LOC_Os02g23823.2
osa-miR812s	LOC_Os11g31690.1
osa-miR812s	LOC_Os12g38210.1
osa-miR812t	LOC_Os02g07960.4
osa-miR812u	LOC_Os02g07960.4
osa-miR812v	LOC_Os02g07960.4
osa-miR815a	LTCONS_00043805*
osa-miR815a	LTCONS_00035045*
osa-miR815b	LTCONS_00035045*
osa-miR815b	LTCONS_00043805*
osa-miR815c	LTCONS_00043805*
osa-miR815c	LTCONS_00035045*
osa-miR816	LOC_Os01g23630.1
osa-miR816	LOC_Os05g45820.1
osa-miR818a	LTCONS_00061714*
osa-miR818a	LTCONS_00004506
osa-miR818a	LTCONS_00001557*
osa-miR818a	LTCONS_00004505*
osa-miR818a	LOC_Os08g37700.3
osa-miR818a	LOC_Os06g05530.1
osa-miR818a	LOC_Os08g37700.1
osa-miR818a	LOC_Os01g63050.1
osa-miR818a	LOC_Os03g47960.1
osa-miR818a	LOC_Os09g10710.2
osa-miR818a	LOC_Os02g43560.1
osa-miR818a	LOC_Os07g40450.2
osa-miR818a	LOC_Os05g45580.1
osa-miR818a	LOC_Os01g57630.1
osa-miR818a	LOC_Os01g18850.2
osa-miR818a	LOC_Os06g11500.1
osa-miR818a	LOC_Os01g18850.3
osa-miR818a	LOC_Os01g15970.1
osa-miR818a	LOC_Os09g37020.1
osa-miR818a	LOC_Os01g51890.1
osa-miR818a	LOC_Os08g37700.2
osa-miR818a	LOC_Os09g10710.3
osa-miR818a	LOC_Os06g48060.1
osa-miR818a	LOC_Os01g41240.1
osa-miR818a	LOC_Os01g60910.2
osa-miR818a	LOC_Os04g57154.1
osa-miR818a	LOC_Os07g40450.1
osa-miR818a	LOC_Os01g18850.4
osa-miR818a	LOC_Os06g05530.3
osa-miR818a	LOC_Os01g63880.1
osa-miR818a	LOC_Os01g12820.1
osa-miR818a	LOC_Os09g10710.1
osa-miR818a	LOC_Os05g43570.1
osa-miR818a	LOC_Os06g05530.2
osa-miR818a	LOC_Os07g30250.1
osa-miR818a	LOC_Os01g18850.1
osa-miR818a	LOC_Os01g07570.1
osa-miR818a	LOC_Os09g37020.3
osa-miR818b	LTCONS_00004506
osa-miR818b	LTCONS_00001557*
osa-miR818b	LTCONS_00061714*
osa-miR818b	LTCONS_00004505*
osa-miR818b	LOC_Os01g07570.1
osa-miR818b	LOC_Os01g57630.1
osa-miR818b	LOC_Os05g45580.1
osa-miR818b	LOC_Os01g51890.1
osa-miR818b	LOC_Os08g37700.1
osa-miR818b	LOC_Os09g10710.2
osa-miR818b	LOC_Os01g18850.2
osa-miR818b	LOC_Os07g40450.1
osa-miR818b	LOC_Os09g37020.3
osa-miR818b	LOC_Os01g63050.1
osa-miR818b	LOC_Os01g41240.1
osa-miR818b	LOC_Os06g05530.3
osa-miR818b	LOC_Os01g18850.1
osa-miR818b	LOC_Os01g18850.3
osa-miR818b	LOC_Os01g15970.1
osa-miR818b	LOC_Os06g11500.1
osa-miR818b	LOC_Os08g37700.3
osa-miR818b	LOC_Os06g05530.2
osa-miR818b	LOC_Os01g12820.1
osa-miR818b	LOC_Os09g37020.1
osa-miR818b	LOC_Os05g43570.1
osa-miR818b	LOC_Os09g10710.3
osa-miR818b	LOC_Os02g43560.1
osa-miR818b	LOC_Os01g18850.4
osa-miR818b	LOC_Os06g48060.1
osa-miR818b	LOC_Os01g60910.2
osa-miR818b	LOC_Os04g57154.1
osa-miR818b	LOC_Os07g40450.2
osa-miR818b	LOC_Os07g30250.1
osa-miR818b	LOC_Os08g37700.2
osa-miR818b	LOC_Os03g47960.1
osa-miR818b	LOC_Os09g10710.1
osa-miR818b	LOC_Os06g05530.1
osa-miR818b	LOC_Os01g63880.1
osa-miR818c	LTCONS_00061714*
osa-miR818c	LTCONS_00004505*
osa-miR818c	LTCONS_00004506
osa-miR818c	LTCONS_00001557*
osa-miR818c	LOC_Os08g37700.2
osa-miR818c	LOC_Os01g63880.1
osa-miR818c	LOC_Os01g51890.1
osa-miR818c	LOC_Os03g47960.1
osa-miR818c	LOC_Os06g05530.2
osa-miR818c	LOC_Os01g18850.4
osa-miR818c	LOC_Os06g48060.1
osa-miR818c	LOC_Os01g15970.1
osa-miR818c	LOC_Os09g37020.3
osa-miR818c	LOC_Os01g12820.1
osa-miR818c	LOC_Os06g05530.1
osa-miR818c	LOC_Os07g40450.2
osa-miR818c	LOC_Os01g60910.2
osa-miR818c	LOC_Os08g37700.3
osa-miR818c	LOC_Os01g18850.1
osa-miR818c	LOC_Os02g43560.1
osa-miR818c	LOC_Os07g30250.1
osa-miR818c	LOC_Os09g10710.1
osa-miR818c	LOC_Os01g18850.2
osa-miR818c	LOC_Os05g45580.1
osa-miR818c	LOC_Os09g10710.2
osa-miR818c	LOC_Os06g11500.1
osa-miR818c	LOC_Os07g40450.1
osa-miR818c	LOC_Os08g37700.1
osa-miR818c	LOC_Os01g41240.1
osa-miR818c	LOC_Os09g10710.3
osa-miR818c	LOC_Os04g57154.1
osa-miR818c	LOC_Os06g05530.3
osa-miR818c	LOC_Os01g07570.1
osa-miR818c	LOC_Os01g57630.1
osa-miR818c	LOC_Os05g43570.1
osa-miR818c	LOC_Os09g37020.1
osa-miR818c	LOC_Os01g18850.3
osa-miR818c	LOC_Os01g63050.1
osa-miR818d	LTCONS_00004505*
osa-miR818d	LTCONS_00004506
osa-miR818d	LTCONS_00001557*
osa-miR818d	LTCONS_00061714*
osa-miR818d	LOC_Os09g37020.3
osa-miR818d	LOC_Os01g18850.1
osa-miR818d	LOC_Os05g43570.1
osa-miR818d	LOC_Os01g60910.2
osa-miR818d	LOC_Os09g10710.3
osa-miR818d	LOC_Os08g37700.3
osa-miR818d	LOC_Os05g45580.1
osa-miR818d	LOC_Os01g07570.1
osa-miR818d	LOC_Os01g51890.1
osa-miR818d	LOC_Os01g18850.2
osa-miR818d	LOC_Os09g10710.2
osa-miR818d	LOC_Os06g11500.1
osa-miR818d	LOC_Os06g05530.1
osa-miR818d	LOC_Os07g40450.1
osa-miR818d	LOC_Os01g15970.1
osa-miR818d	LOC_Os09g37020.1
osa-miR818d	LOC_Os01g18850.3
osa-miR818d	LOC_Os08g37700.1
osa-miR818d	LOC_Os01g12820.1
osa-miR818d	LOC_Os07g30250.1
osa-miR818d	LOC_Os09g10710.1
osa-miR818d	LOC_Os01g63050.1
osa-miR818d	LOC_Os06g48060.1
osa-miR818d	LOC_Os06g05530.3
osa-miR818d	LOC_Os01g18850.4
osa-miR818d	LOC_Os01g41240.1
osa-miR818d	LOC_Os04g57154.1
osa-miR818d	LOC_Os02g43560.1
osa-miR818d	LOC_Os01g63880.1
osa-miR818d	LOC_Os08g37700.2
osa-miR818d	LOC_Os01g57630.1
osa-miR818d	LOC_Os07g40450.2
osa-miR818d	LOC_Os06g05530.2
osa-miR818d	LOC_Os03g47960.1
osa-miR818e	LTCONS_00004505*
osa-miR818e	LTCONS_00061714*
osa-miR818e	LTCONS_00004506
osa-miR818e	LTCONS_00001557*
osa-miR818e	LOC_Os06g05530.3
osa-miR818e	LOC_Os09g10710.1
osa-miR818e	LOC_Os01g57630.1
osa-miR818e	LOC_Os01g60910.2
osa-miR818e	LOC_Os01g63880.1
osa-miR818e	LOC_Os09g37020.1
osa-miR818e	LOC_Os01g18850.1
osa-miR818e	LOC_Os05g45580.1
osa-miR818e	LOC_Os01g63050.1
osa-miR818e	LOC_Os01g51890.1
osa-miR818e	LOC_Os01g41240.1
osa-miR818e	LOC_Os08g37700.3
osa-miR818e	LOC_Os06g05530.2
osa-miR818e	LOC_Os09g10710.2
osa-miR818e	LOC_Os01g15970.1
osa-miR818e	LOC_Os01g12820.1
osa-miR818e	LOC_Os01g18850.4
osa-miR818e	LOC_Os01g07570.1
osa-miR818e	LOC_Os04g57154.1
osa-miR818e	LOC_Os01g18850.3
osa-miR818e	LOC_Os03g47960.1
osa-miR818e	LOC_Os09g37020.3
osa-miR818e	LOC_Os07g40450.2
osa-miR818e	LOC_Os06g11500.1
osa-miR818e	LOC_Os06g05530.1
osa-miR818e	LOC_Os08g37700.1
osa-miR818e	LOC_Os02g43560.1
osa-miR818e	LOC_Os06g48060.1
osa-miR818e	LOC_Os05g43570.1
osa-miR818e	LOC_Os07g40450.1
osa-miR818e	LOC_Os01g18850.2
osa-miR818e	LOC_Os09g10710.3
osa-miR818e	LOC_Os07g30250.1
osa-miR818e	LOC_Os08g37700.2
osa-miR820a	LOC_Os02g45590.1
osa-miR820a	LOC_Os01g48446.1
osa-miR820a	LOC_Os03g55030.1
osa-miR820a	LOC_Os03g55030.2
osa-miR820a	LOC_Os02g39920.1
osa-miR820a	LOC_Os02g17720.1
osa-miR820b	LOC_Os03g55030.1
osa-miR820b	LOC_Os01g48446.1
osa-miR820b	LOC_Os02g45590.1
osa-miR820b	LOC_Os03g55030.2
osa-miR820b	LOC_Os02g39920.1
osa-miR820b	LOC_Os02g17720.1
osa-miR820c	LOC_Os01g48446.1
osa-miR820c	LOC_Os02g17720.1
osa-miR820c	LOC_Os03g55030.1
osa-miR820c	LOC_Os02g39920.1
osa-miR820c	LOC_Os02g45590.1
osa-miR820c	LOC_Os03g55030.2
*indicated significantly differentially expressed lncRNAs in this study.
