# Supplementary material for: Genome-wide identification and integrated analysis of lncRNAs in rice backcross introgression lines (BC2F12)
Source: BMC Plant Biol. 2020 Jun 29;20:300. doi: 10.1186/s12870-020-02508-y (PMC7325253; doi:10.1186/s12870-020-02508-y)
Supplement: Supplementary file 9 — Additional files 9: Table S6. Parental expression level dominance lncRNAs and its target mRNAs in three progenies [file 12870_2020_2508_MOESM9_ESM.xlsx]

## Sheet: Sheet1
Supplementary Table S6 Parental expression level dominance lncRNAs and its target mRNAs in three progenies
L1710			L1817			L1730
lncRNA ID	category	target mRNA ID	lncRNA ID	category	target mRNA ID	lncRNA ID	category	target mRNA ID
LTCONS_00007237	V		LTCONS_00028260	II	LOC_Os02g24586.1	LTCONS_00028260	II	LOC_Os02g24586.1
LTCONS_00051169	IX		LTCONS_00003948	II		LTCONS_00003948	II
LTCONS_00028251	V		LTCONS_00018315	X	LOC_Os11g04409.2	LTCONS_00018315	VII	LOC_Os11g04409.2
LTCONS_00018314	IV	LOC_Os11g04440.2	LTCONS_00079902	XI		LTCONS_00031482	II
LTCONS_00051218	III	LOC_Os04g55360.1	LTCONS_00031482	II		LTCONS_00007237	V
LTCONS_00047900	IX		LTCONS_00047900	II		LTCONS_00079902	XI
LTCONS_00057871	III		LTCONS_00048729	I	LOC_Os04g18620.1	LTCONS_00002303	VI	LOC_Os01g36400.1
LTCONS_00003728	VI		LTCONS_00008930	VIII	LOC_Os01g57990.1	LTCONS_00047900	II
LTCONS_00034806	IX	LOC_Os02g57350.1	LTCONS_00018314	XI	LOC_Os11g04440.2	LTCONS_00057871	V
LTCONS_00001063	IV		LTCONS_00028258	V		LTCONS_00001063	X
LTCONS_00007612	IV	LOC_Os01g47300.1	LTCONS_00029632	XI	LOC_Os02g44770.1	LTCONS_00019420	II
LTCONS_00050421	VIII		LTCONS_00007864	XII	LOC_Os01g42860.1	LTCONS_00008932	V	LOC_Os01g58038.1
LTCONS_00001833	IV	LOC_Os01g28680.5	LTCONS_00048728	II		LTCONS_00009075	XI	LOC_Os01g60120.1
LTCONS_00019420	V		LTCONS_00047902	V		LTCONS_00028251	II
LTCONS_00050480	VIII		LTCONS_00069884	XI		LTCONS_00029632	XI	LOC_Os02g44770.1
LTCONS_00049873	IX	LOC_Os04g39060.1	LTCONS_00075569	XI		LTCONS_00034806	II	LOC_Os02g57350.1
LTCONS_00009130	VI		LTCONS_00079901	X		LTCONS_00079901	XI
LTCONS_00010251	VIII	LOC_Os02g40330.1	LTCONS_00076182	XI		LTCONS_00025047	VIII	LOC_Os04g17479.1
LTCONS_00041179	V		LTCONS_00049873	II	LOC_Os04g39060.1	LTCONS_00001160	V	LOC_Os01g16600.1
LTCONS_00034618	VIII		LTCONS_00033317	XI		LTCONS_00049872	II
LTCONS_00049872	I		LTCONS_00049872	II		LTCONS_00049873	II	LOC_Os04g39060.1
LTCONS_00008692	VI	LOC_Os01g55240.1	LTCONS_00050421	VIII		LTCONS_00075569	XI
LTCONS_00034617	VI		LTCONS_00069729	XI		LTCONS_00001734	VIII
LTCONS_00062774	IV	LOC_Os06g17070.1	LTCONS_00009245	V	LOC_Os01g45530.1	LTCONS_00009245	VIII	LOC_Os01g45530.1
LTCONS_00034123	III		LTCONS_00007238	II	LOC_Os01g32864.1	LTCONS_00069884	XI
LTCONS_00042457	VIII		LTCONS_00076027	XI		LTCONS_00007864	XI	LOC_Os01g42860.1
LTCONS_00050419	VIII		LTCONS_00018891	XI	LOC_Os11g12290.1	LTCONS_00076182	XI
LTCONS_00034979	VIII		LTCONS_00029761	VIII		LTCONS_00057343	VI
LTCONS_00010229	VIII		LTCONS_00048727	II		LTCONS_00018314	XI	LOC_Os11g04440.2
LTCONS_00019311	VI	LOC_Os01g47300.2	LTCONS_00009075	XII	LOC_Os01g60120.1	LTCONS_00033317	XI
LTCONS_00069622	VI	LOC_Os07g22494.2	LTCONS_00055418	XI		LTCONS_00062293	XI
LTCONS_00028884	VII		LTCONS_00029635	II	LOC_Os02g44810.1	LTCONS_00029635	II	LOC_Os02g44810.1
LTCONS_00050418	VIII		LTCONS_00050480	VIII		LTCONS_00058229	VIII
LTCONS_00047902	V		LTCONS_00034954	XI		LTCONS_00069729	XI
LTCONS_00030524	V		LTCONS_00013907	V	LOC_Os10g24094.2	LTCONS_00005262	XI	LOC_Os01g01620.1
LTCONS_00048140	VII		LTCONS_00033838	XI	LOC_Os02g45020.1	LTCONS_00018891	XI	LOC_Os11g12290.1
LTCONS_00025039	VIII	LOC_Os12g22030.1	LTCONS_00032120	X		LTCONS_00033838	X	LOC_Os02g45020.1
LTCONS_00034525	V	LOC_Os02g53930.1	LTCONS_00019370	VII		LTCONS_00013200	II
LTCONS_00007864	XII	LOC_Os01g42860.1	LTCONS_00081516	II		LTCONS_00004675	VIII
LTCONS_00034805	IX	LOC_Os02g57350.1	LTCONS_00042993	XI	LOC_Os03g51650.1	LTCONS_00034525	V	LOC_Os02g53930.1
LTCONS_00009445	VII	LOC_Os01g64780.1	LTCONS_00028370	VIII	LOC_Os02g26370.1	LTCONS_00007612	XI	LOC_Os01g47300.1
LTCONS_00018579	IX	LOC_Os01g28134.1	LTCONS_00010251	VIII	LOC_Os02g40330.1	LTCONS_00076027	XII
LTCONS_00004325	VIII	LOC_Os01g62610.1	LTCONS_00000339	XI		LTCONS_00063729	V
LTCONS_00076357	IV		LTCONS_00050419	VIII		LTCONS_00014649	II
LTCONS_00010302	VIII	LOC_Os05g50610.1	LTCONS_00062774	XII	LOC_Os06g17070.1	LTCONS_00042993	X	LOC_Os03g51650.1
LTCONS_00048215	IV		LTCONS_00050599	II		LTCONS_00000339	XI
LTCONS_00048175	IV		LTCONS_00009151	VI	LOC_Os01g61320.1	LTCONS_00027340	XI
LTCONS_00030544	VII		LTCONS_00049225	XI	LOC_Os02g14500.1	LTCONS_00040949	II	LOC_Os03g18270.1
LTCONS_00040273	I		LTCONS_00063242	V		LTCONS_00062774	XII	LOC_Os06g17070.1
LTCONS_00069977	IV	LOC_Os07g28540.1	LTCONS_00034979	V		LTCONS_00032120	XII
LTCONS_00026626	IX	LOC_Os02g02060.1	LTCONS_00015109	XI		LTCONS_00010234	V
LTCONS_00025047	VIII	LOC_Os04g17479.1	LTCONS_00019498	VIII		LTCONS_00032056	II
LTCONS_00075583	VII		LTCONS_00003266	II	LOC_Os01g49370.1	LTCONS_00049839	II
LTCONS_00034627	VII		LTCONS_00081213	II	LOC_Os09g22460.1	LTCONS_00001174	VIII
LTCONS_00000177	IX	LOC_Os01g02920.1	LTCONS_00028922	XI	LOC_Os02g34660.1	LTCONS_00075603	V
LTCONS_00074668	IX		LTCONS_00007495	X		LTCONS_00063919	V	LOC_Os06g37364.1
LTCONS_00069980	IV		LTCONS_00010055	II		LTCONS_00018579	II	LOC_Os01g28134.1
LTCONS_00028371	IV		LTCONS_00075635	II		LTCONS_00015109	XI
LTCONS_00001558	III		LTCONS_00025471	X		LTCONS_00007040	VI
LTCONS_00010330	IX	LOC_Os01g68560.1	LTCONS_00050418	VIII		LTCONS_00026615	XI
LTCONS_00005262	IV	LOC_Os01g01620.1	LTCONS_00001160	II	LOC_Os01g16600.1	LTCONS_00081516	II
LTCONS_00034621	VIII		LTCONS_00043294	XI	LOC_Os03g56180.1	LTCONS_00009921	VIII	LOC_Os01g70850.2
LTCONS_00075603	III		LTCONS_00034982	V		LTCONS_00034954	XI
LTCONS_00029262	VIII		LTCONS_00009199	VIII		LTCONS_00025039	VIII	LOC_Os12g22030.1
LTCONS_00028370	VI	LOC_Os02g26370.1	LTCONS_00002962	II	LOC_Os01g45860.1	LTCONS_00055877	V
LTCONS_00027109	VIII	LOC_Os02g07010.1	LTCONS_00035035	XI		LTCONS_00007932	VII
LTCONS_00007071	IX	LOC_Os01g29180.1	LTCONS_00028371	VI		LTCONS_00040945	II	LOC_Os03g18264.1
LTCONS_00034996	VII		LTCONS_00020208	XI		LTCONS_00033839	VII
LTCONS_00034619	VIII		LTCONS_00005355	X	LOC_Os01g02740.1	LTCONS_00010055	III
LTCONS_00051533	III		LTCONS_00032258	XI	LOC_Os02g21700.1	LTCONS_00034998	XI
LTCONS_00024539	VII		LTCONS_00043292	XI		LTCONS_00050599	II
LTCONS_00027916	I		LTCONS_00040945	II	LOC_Os03g18264.1	LTCONS_00001161	V	LOC_Os01g16650.1
LTCONS_00030564	III	LOC_Os02g56354.1	LTCONS_00019362	XI		LTCONS_00049225	XII	LOC_Os02g14500.1
LTCONS_00034708	IX	LOC_Os02g56014.1	LTCONS_00075969	XI		LTCONS_00032258	XI	LOC_Os02g21700.1
LTCONS_00025086	VIII		LTCONS_00071384	XI		LTCONS_00034708	V	LOC_Os02g56014.1
LTCONS_00050479	VI		LTCONS_00014649	II		LTCONS_00001880	VIII
LTCONS_00024754	IV		LTCONS_00076302	V	LOC_Os08g28710.1	LTCONS_00025471	XII
LTCONS_00003649	IX		LTCONS_00003031	XI		LTCONS_00057656	VIII
LTCONS_00063243	IX		LTCONS_00082283	XI	LOC_Os09g39350.1	LTCONS_00063244	II
LTCONS_00032453	IV		LTCONS_00075887	V		LTCONS_00009900	VIII	LOC_Os01g70670.1
LTCONS_00056787	VII		LTCONS_00028883	VI	LOC_Os02g34200.1	LTCONS_00048727	II
LTCONS_00068605	III		LTCONS_00034618	VIII		LTCONS_00028922	XI	LOC_Os02g34660.1
LTCONS_00024538	VII	LOC_Os12g12765.1	LTCONS_00028251	I		LTCONS_00041919	II
LTCONS_00068926	VII		LTCONS_00043018	II		LTCONS_00024357	VIII
LTCONS_00025649	IX		LTCONS_00013296	VIII		LTCONS_00080843	II
LTCONS_00004938	IX	LOC_Os01g70930.1	LTCONS_00032876	VIII	LOC_Os02g32610.2	LTCONS_00034891	V	LOC_Os02g58214.1
LTCONS_00080843	IX		LTCONS_00041919	II		LTCONS_00040273	II
LTCONS_00024755	IV		LTCONS_00079970	II		LTCONS_00009901	VII
LTCONS_00081213	IX	LOC_Os09g22460.1	LTCONS_00020073	V		LTCONS_00024463	V
LTCONS_00032056	V		LTCONS_00080042	VI		LTCONS_00034707	V	LOC_Os02g56040.1
LTCONS_00063274	V	LOC_Os10g34890.1	LTCONS_00049049	XI		LTCONS_00028882	X	LOC_Os02g34200.1
LTCONS_00057656	VIII		LTCONS_00081515	V		LTCONS_00061714	V	LOC_Os06g02210.1
LTCONS_00076521	VI		LTCONS_00041777	VIII		LTCONS_00068605	V
LTCONS_00029749	VIII	LOC_Os02g46610.1	LTCONS_00062691	XII	LOC_Os06g15750.1	LTCONS_00020208	XI
LTCONS_00055405	IV		LTCONS_00006567	II	LOC_Os01g19330.1	LTCONS_00024301	VIII
LTCONS_00075404	IX		LTCONS_00074679	II	LOC_Os08g02680.3	LTCONS_00076357	XI
LTCONS_00024753	VIII		LTCONS_00010234	V		LTCONS_00019362	XI
LTCONS_00024540	VII		LTCONS_00006817	V		LTCONS_00005355	XI	LOC_Os01g02740.1
LTCONS_00000510	VIII		LTCONS_00026615	XII		LTCONS_00024358	VIII
LTCONS_00076302	V	LOC_Os08g28710.1	LTCONS_00001161	II	LOC_Os01g16650.1	LTCONS_00075969	XI
LTCONS_00080417	VII		LTCONS_00040227	V		LTCONS_00075886	VIII
LTCONS_00027915	I	LOC_Os03g20890.1	LTCONS_00034972	XII		LTCONS_00031974	XI	LOC_Os02g17460.1
LTCONS_00035009	V	LOC_Os02g39570.1	LTCONS_00081175	II	LOC_Os09g21802.1	LTCONS_00069980	XI
LTCONS_00049838	IX		LTCONS_00069728	XI		LTCONS_00064102	V	LOC_Os06g40450.2
LTCONS_00025648	IX		LTCONS_00048215	VI		LTCONS_00055136	II	LOC_Os05g02564.1
LTCONS_00057655	VIII		LTCONS_00075603	V		LTCONS_00071384	XI
LTCONS_00080042	IV		LTCONS_00051219	V	LOC_Os04g55360.1	LTCONS_00043292	XI
LTCONS_00048217	VI		LTCONS_00002303	XI	LOC_Os01g36400.1	LTCONS_00070202	II	LOC_Os07g32170.1
LTCONS_00069088	V		LTCONS_00068925	XI		LTCONS_00075887	V
LTCONS_00042201	IX		LTCONS_00028882	VI	LOC_Os02g34200.1	LTCONS_00003031	XI
LTCONS_00009921	VII	LOC_Os01g70850.2	LTCONS_00055405	XI		LTCONS_00024753	VIII
LTCONS_00034978	VI		LTCONS_00028372	VI		LTCONS_00082283	XI	LOC_Os09g39350.1
LTCONS_00068963	IX		LTCONS_00076369	XI		LTCONS_00032154	II	LOC_Os02g20160.1
LTCONS_00027104	VII		LTCONS_00006347	V	LOC_Os01g16090.1	LTCONS_00029452	XI
LTCONS_00023965	IX	LOC_Os12g04000.1	LTCONS_00042065	VIII		LTCONS_00062691	XI	LOC_Os06g15750.1
LTCONS_00007295	VI		LTCONS_00043015	V		LTCONS_00004090	V	LOC_Os01g59600.1
LTCONS_00035052	IX	LOC_Os02g52120.1	LTCONS_00069977	XII	LOC_Os07g28540.1	LTCONS_00024238	VIII	LOC_Os12g07990.1
LTCONS_00010317	III	LOC_Os01g64360.1	LTCONS_00040949	I	LOC_Os03g18270.1	LTCONS_00069977	X	LOC_Os07g28540.1
LTCONS_00061894	VII		LTCONS_00063248	VIII		LTCONS_00077171	II	LOC_Os08g41420.1
LTCONS_00008396	I	LOC_Os01g50849.2	LTCONS_00076357	XI		LTCONS_00003266	II	LOC_Os01g49370.1
LTCONS_00031770	IV		LTCONS_00061894	VII		LTCONS_00048000	V
LTCONS_00020760	VIII		LTCONS_00029452	XI		LTCONS_00007086	VII
LTCONS_00024512	IV		LTCONS_00019436	II		LTCONS_00008532	II	LOC_Os01g52840.1
LTCONS_00048476	VI		LTCONS_00050479	VI		LTCONS_00002962	II	LOC_Os01g45860.1
LTCONS_00018457	XII		LTCONS_00025132	V		LTCONS_00032692	II	LOC_Os02g29210.3
LTCONS_00028885	III		LTCONS_00069622	XI	LOC_Os07g22494.2	LTCONS_00056823	II
LTCONS_00034231	VI	LOC_Os02g49820.1	LTCONS_00040417	II		LTCONS_00068963	II
LTCONS_00031687	IX		LTCONS_00020125	X		LTCONS_00049049	XI
LTCONS_00028372	IV		LTCONS_00025235	VIII		LTCONS_00001866	II
LTCONS_00034991	IX	LOC_Os02g32950.1	LTCONS_00019262	II		LTCONS_00062500	II
LTCONS_00034706	IX	LOC_Os02g56040.1	LTCONS_00024240	XI	LOC_Os12g07990.1	LTCONS_00076378	V
LTCONS_00058072	VIII		LTCONS_00001879	II		LTCONS_00007071	II	LOC_Os01g29180.1
LTCONS_00057870	VI	LOC_Os05g45300.1	LTCONS_00025640	V		LTCONS_00010317	V	LOC_Os01g64360.1
LTCONS_00035017	VI		LTCONS_00063244	II		LTCONS_00074679	II	LOC_Os08g02680.3
LTCONS_00068925	X		LTCONS_00032054	V		LTCONS_00069899	V
LTCONS_00057495	V		LTCONS_00075423	XI	LOC_Os08g13699.1	LTCONS_00034524	II
LTCONS_00061726	III	LOC_Os06g02370.1	LTCONS_00002859	II		LTCONS_00079970	II
LTCONS_00047991	III		LTCONS_00006574	V	LOC_Os01g19370.1	LTCONS_00035035	XI
LTCONS_00030563	IX	LOC_Os02g56354.1	LTCONS_00032454	V		LTCONS_00061894	VII
LTCONS_00025660	III	LOC_Os12g32670.1	LTCONS_00068605	V		LTCONS_00069728	XI
LTCONS_00047969	VIII		LTCONS_00034523	II		LTCONS_00081175	II	LOC_Os09g21802.1
LTCONS_00031685	IX		LTCONS_00075634	II	LOC_Os08g16914.1	LTCONS_00024754	VI
LTCONS_00025470	V		LTCONS_00062500	II		LTCONS_00001822	VIII	LOC_Os01g28580.1
LTCONS_00042348	IX	LOC_Os03g42480.2	LTCONS_00056823	II		LTCONS_00000177	II	LOC_Os01g02920.1
LTCONS_00002824	VI		LTCONS_00008396	II	LOC_Os01g50849.2	LTCONS_00081515	V
LTCONS_00027437	IV		LTCONS_00063241	V		LTCONS_00034706	V	LOC_Os02g56040.1
LTCONS_00025453	III		LTCONS_00006280	V		LTCONS_00028883	XI	LOC_Os02g34200.1
LTCONS_00075582	VIII		LTCONS_00010267	II	LOC_Os01g47580.2	LTCONS_00002365	VIII	LOC_Os01g37260.1
LTCONS_00039910	VIII		LTCONS_00033178	VII		LTCONS_00032398	V	LOC_Os01g58039.1
LTCONS_00035029	VIII		LTCONS_00018458	XI		LTCONS_00061895	II	LOC_Os06g04800.1
LTCONS_00009285	IV		LTCONS_00009201	II		LTCONS_00025277	V	LOC_Os12g26480.1
LTCONS_00041773	IX		LTCONS_00075321	XI		LTCONS_00030525	II
LTCONS_00006479	I		LTCONS_00019338	II	LOC_Os11g20310.1	LTCONS_00050420	II	LOC_Os04g45730.1
LTCONS_00031686	I		LTCONS_00034888	II	LOC_Os02g58180.1	LTCONS_00027915	II	LOC_Os03g20890.1
LTCONS_00014874	V	LOC_Os10g39790.3	LTCONS_00006563	II		LTCONS_00025470	V
LTCONS_00080301	IX		LTCONS_00010192	V		LTCONS_00057657	V
LTCONS_00055430	IX	LOC_Os05g06680.2	LTCONS_00048175	XII		LTCONS_00042262	VIII
LTCONS_00033755	IX	LOC_Os02g44280.1	LTCONS_00074761	V		LTCONS_00018457	XI
LTCONS_00024918	IV		LTCONS_00007992	VIII		LTCONS_00031687	V
LTCONS_00025275	VIII	LOC_Os12g26480.1	LTCONS_00018689	II		LTCONS_00026626	II	LOC_Os02g02060.1
LTCONS_00035005	VIII	LOC_Os02g38370.1	LTCONS_00043014	VIII		LTCONS_00063620	II
LTCONS_00041219	VI		LTCONS_00028884	V		LTCONS_00027916	II
LTCONS_00075599	IX		LTCONS_00032453	VI		LTCONS_00048175	XII
LTCONS_00025362	VIII		LTCONS_00031974	XI	LOC_Os02g17460.1	LTCONS_00032453	VI
LTCONS_00001978	IX		LTCONS_00026626	II	LOC_Os02g02060.1	LTCONS_00062690	X	LOC_Os06g15750.1
LTCONS_00034620	VIII		LTCONS_00048140	V		LTCONS_00009151	VI	LOC_Os01g61320.1
LTCONS_00033804	IX	LOC_Os02g44720.1	LTCONS_00019336	VII		LTCONS_00031685	V
LTCONS_00028882	XII	LOC_Os02g34200.1	LTCONS_00026079	V		LTCONS_00019335	V
LTCONS_00019334	IX		LTCONS_00032051	V	LOC_Os02g18784.1	LTCONS_00001881	VIII
LTCONS_00000724	III		LTCONS_00043249	X		LTCONS_00029261	V	LOC_Os02g39100.1
LTCONS_00025096	IX		LTCONS_00028316	II		LTCONS_00028371	XI
LTCONS_00019336	VII		LTCONS_00063620	II		LTCONS_00069622	XI	LOC_Os07g22494.2
LTCONS_00026934	IX	LOC_Os02g05244.2	LTCONS_00064473	VIII		LTCONS_00003728	XI
LTCONS_00001869	IX		LTCONS_00025647	V		LTCONS_00056761	V	LOC_Os05g28980.3
LTCONS_00000081	III	LOC_Os01g01580.1	LTCONS_00008532	II	LOC_Os01g52840.1	LTCONS_00025455	V
LTCONS_00033921	VIII		LTCONS_00034524	II		LTCONS_00010301	X
LTCONS_00008031	VII		LTCONS_00034123	II		LTCONS_00043018	II
LTCONS_00007609	VI		LTCONS_00057343	XI		LTCONS_00025646	VIII
LTCONS_00032995	IV		LTCONS_00080843	II		LTCONS_00024538	VII	LOC_Os12g12765.1
LTCONS_00041776	III		LTCONS_00040120	XI		LTCONS_00041131	II	LOC_Os03g20890.1
LTCONS_00007245	III	LOC_Os01g33000.1	LTCONS_00023965	II	LOC_Os12g04000.1	LTCONS_00075423	XI	LOC_Os08g13699.1
LTCONS_00080206	VII	LOC_Os09g06230.1	LTCONS_00024299	V		LTCONS_00075885	VIII	LOC_Os01g35789.3
LTCONS_00008061	IX		LTCONS_00009735	II	LOC_Os01g68230.1	LTCONS_00048473	XI
LTCONS_00055830	IX		LTCONS_00000350	XI		LTCONS_00002859	II
LTCONS_00048216	VIII		LTCONS_00024512	X		LTCONS_00075635	II
LTCONS_00010310	V		LTCONS_00032361	II		LTCONS_00047902	II
LTCONS_00008270	I	LOC_Os01g49026.1	LTCONS_00003728	VI		LTCONS_00008353	II
LTCONS_00028827	IX		LTCONS_00068963	II		LTCONS_00008396	II	LOC_Os01g50849.2
LTCONS_00008353	IX		LTCONS_00031150	II	LOC_Os02g05120.1	LTCONS_00002139	V
LTCONS_00030568	IX		LTCONS_00007959	II	LOC_Os01g44260.1	LTCONS_00032036	XI
LTCONS_00006364	VII		LTCONS_00009902	VIII		LTCONS_00030564	II	LOC_Os02g56354.1
LTCONS_00027726	III		LTCONS_00057495	V		LTCONS_00024539	VII
LTCONS_00076677	IX	LOC_Os08g34879.1	LTCONS_00013295	VIII		LTCONS_00043294	XI	LOC_Os03g56180.1
LTCONS_00030569	III		LTCONS_00062690	XI	LOC_Os06g15750.1	LTCONS_00024239	VIII
LTCONS_00057139	VII		LTCONS_00041131	II	LOC_Os03g20890.1	LTCONS_00009199	VIII
LTCONS_00009735	IX	LOC_Os01g68230.1	LTCONS_00024755	XI		LTCONS_00018689	II
LTCONS_00010334	I	LOC_Os01g70330.1	LTCONS_00010231	V		LTCONS_00042106	II
LTCONS_00024481	VIII		LTCONS_00050420	II	LOC_Os04g45730.1	LTCONS_00042348	II	LOC_Os03g42480.2
LTCONS_00068660	I	LOC_Os07g05400.1	LTCONS_00008367	II	LOC_Os01g50330.1	LTCONS_00069320	V
LTCONS_00025452	III		LTCONS_00034978	VIII		LTCONS_00019262	II
LTCONS_00010219	IX		LTCONS_00003650	V	LOC_Os05g27110.2	LTCONS_00025638	VIII
LTCONS_00004505	VIII	LOC_Os01g64760.1	LTCONS_00005316	II		LTCONS_00041534	X
LTCONS_00055168	III		LTCONS_00024754	XI		LTCONS_00009735	II	LOC_Os01g68230.1
LTCONS_00014454	IX	LOC_Os10g32820.1	LTCONS_00041773	II		LTCONS_00003528	XI
LTCONS_00064004	IX		LTCONS_00042262	V		LTCONS_00080160	II	LOC_Os09g04730.1
LTCONS_00010319	VIII		LTCONS_00030014	II		LTCONS_00063380	II
LTCONS_00003702	IX		LTCONS_00000177	I	LOC_Os01g02920.1	LTCONS_00024755	VI
LTCONS_00007613	VI		LTCONS_00006573	VIII		LTCONS_00063761	II	LOC_Os06g35090.1
LTCONS_00032872	V		LTCONS_00032995	XI		LTCONS_00018458	XI
LTCONS_00069041	IX	LOC_Os07g11300.1	LTCONS_00041179	II		LTCONS_00075404	II
LTCONS_00030459	III	LOC_Os02g55090.1	LTCONS_00034959	XI	LOC_Os02g11960.1	LTCONS_00013199	II
LTCONS_00034958	IX		LTCONS_00081162	II	LOC_Os09g21689.2	LTCONS_00075321	XI
LTCONS_00019335	IX		LTCONS_00048217	VIII		LTCONS_00034123	II
LTCONS_00043017	VII		LTCONS_00029191	II		LTCONS_00025086	VIII
LTCONS_00069898	V		LTCONS_00020630	V		LTCONS_00020125	XI
LTCONS_00025772	VIII		LTCONS_00075633	II		LTCONS_00025644	II
LTCONS_00048082	III	LOC_Os04g06860.1	LTCONS_00056761	V	LOC_Os05g28980.3	LTCONS_00028316	II
LTCONS_00013199	I		LTCONS_00028350	II		LTCONS_00034805	II	LOC_Os02g57350.1
LTCONS_00018630	IX		LTCONS_00032056	I		LTCONS_00019334	II
LTCONS_00056788	V		LTCONS_00050042	XI		LTCONS_00068925	XI
LTCONS_00006095	VI		LTCONS_00035026	XI	LOC_Os02g44890.2	LTCONS_00062838	V
LTCONS_00034949	III		LTCONS_00028123	V		LTCONS_00010330	II	LOC_Os01g68560.1
LTCONS_00063441	IX		LTCONS_00049696	V		LTCONS_00002362	VIII	LOC_Os01g37260.1
LTCONS_00041129	I		LTCONS_00068943	VIII		LTCONS_00024481	VIII
LTCONS_00041391	IX		LTCONS_00001871	V		LTCONS_00075634	II	LOC_Os08g16914.1
LTCONS_00034972	XII		LTCONS_00042457	VIII		LTCONS_00024299	V
LTCONS_00035050	IX	LOC_Os02g50960.2	LTCONS_00001856	V		LTCONS_00041179	II
LTCONS_00009075	XII	LOC_Os01g60120.1	LTCONS_00042994	XI	LOC_Os03g51650.1	LTCONS_00081195	II
LTCONS_00048083	III		LTCONS_00013503	VIII		LTCONS_00014874	V	LOC_Os10g39790.3
LTCONS_00081162	IX	LOC_Os09g21689.2	LTCONS_00048677	V		LTCONS_00042065	VIII
LTCONS_00010291	VI	LOC_Os01g54600.1	LTCONS_00024241	XI		LTCONS_00042201	II
LTCONS_00010337	VIII		LTCONS_00010190	XI		LTCONS_00030568	V
LTCONS_00057548	VI		LTCONS_00080093	VIII	LOC_Os09g03960.1	LTCONS_00057655	VIII
LTCONS_00002825	IX		LTCONS_00049515	V		LTCONS_00050939	II
LTCONS_00043782	IX	LOC_Os03g62550.1	LTCONS_00013786	XI		LTCONS_00006567	II	LOC_Os01g19330.1
LTCONS_00002240	IX		LTCONS_00007399	XI	LOC_Os01g35560.1	LTCONS_00028884	V
LTCONS_00019263	III		LTCONS_00077330	V		LTCONS_00002363	VIII	LOC_Os01g37260.1
LTCONS_00071064	IX		LTCONS_00049227	XI	LOC_Os06g27610.1	LTCONS_00042994	XI	LOC_Os03g51650.1
LTCONS_00025031	VI		LTCONS_00019420	I		LTCONS_00001867	VIII
LTCONS_00010192	V		LTCONS_00032154	II	LOC_Os02g20160.1	LTCONS_00003649	II
LTCONS_00009072	IX		LTCONS_00020789	XI	LOC_Os11g47390.1	LTCONS_00047995	V
LTCONS_00010221	III		LTCONS_00040418	II		LTCONS_00020629	II
LTCONS_00069129	III		LTCONS_00041706	XI		LTCONS_00080797	II
LTCONS_00018458	XII		LTCONS_00049366	XI		LTCONS_00024540	VII
LTCONS_00018987	IX	LOC_Os11g14070.1	LTCONS_00080205	XI		LTCONS_00028324	II	LOC_Os02g25580.1
LTCONS_00006694	IX		LTCONS_00013844	V		LTCONS_00001869	II
LTCONS_00010332	IX	LOC_Os01g68710.1	LTCONS_00024301	V		LTCONS_00031639	V	LOC_Os02g12290.1
LTCONS_00070882	VIII		LTCONS_00010219	II		LTCONS_00069898	V
LTCONS_00014884	IX		LTCONS_00040273	I		LTCONS_00001558	III
LTCONS_00063364	III		LTCONS_00029749	VIII	LOC_Os02g46610.1	LTCONS_00041772	VIII
LTCONS_00076378	V		LTCONS_00042821	II		LTCONS_00020073	V
LTCONS_00047993	IX		LTCONS_00004325	V	LOC_Os01g62610.1	LTCONS_00040120	XI
LTCONS_00025087	VIII		LTCONS_00005822	X		LTCONS_00006563	II
LTCONS_00081195	I		LTCONS_00063761	II	LOC_Os06g35090.1	LTCONS_00019338	II	LOC_Os11g20310.1
LTCONS_00006573	VIII		LTCONS_00025031	VI		LTCONS_00043782	II	LOC_Os03g62550.1
LTCONS_00032732	III		LTCONS_00004090	II	LOC_Os01g59600.1	LTCONS_00027726	V
LTCONS_00033837	III		LTCONS_00035020	VII		LTCONS_00004751	V	LOC_Os01g67750.1
LTCONS_00005381	IX	LOC_Os01g02960.1	LTCONS_00055136	II	LOC_Os05g02564.1	LTCONS_00032051	V	LOC_Os02g18784.1
LTCONS_00077345	IX		LTCONS_00077208	V	LOC_Os08g41900.1	LTCONS_00000350	XI
LTCONS_00000343	VII		LTCONS_00041534	VI		LTCONS_00080308	V
LTCONS_00030748	IX		LTCONS_00076467	II		LTCONS_00029749	VIII	LOC_Os02g46610.1
LTCONS_00034219	IV		LTCONS_00001880	V		LTCONS_00080301	II
LTCONS_00035045	IV	LOC_Os02g49720.7	LTCONS_00000337	XI		LTCONS_00024512	XI
LTCONS_00064926	VIII		LTCONS_00062838	II		LTCONS_00075601	VIII
LTCONS_00048707	V		LTCONS_00043293	XI		LTCONS_00041775	VIII
LTCONS_00035048	VIII		LTCONS_00080202	XI		LTCONS_00007930	VI
LTCONS_00008272	IX	LOC_Os01g49010.2	LTCONS_00055876	II		LTCONS_00063238	X
LTCONS_00009421	III		LTCONS_00007146	XI		LTCONS_00055274	V
LTCONS_00007850	VI		LTCONS_00075404	II		LTCONS_00031686	II
LTCONS_00043249	XII		LTCONS_00063379	XI		LTCONS_00025275	VIII	LOC_Os12g26480.1
LTCONS_00042097	IX		LTCONS_00020826	II		LTCONS_00008270	II	LOC_Os01g49026.1
LTCONS_00050420	I	LOC_Os04g45730.1	LTCONS_00080797	II		LTCONS_00004938	II	LOC_Os01g70930.1
LTCONS_00063619	I	LOC_Os06g32600.1	LTCONS_00027044	II		LTCONS_00007850	VI
LTCONS_00069321	IX		LTCONS_00081195	II		LTCONS_00025649	II
LTCONS_00074899	IX		LTCONS_00055169	II	LOC_Os05g03050.1	LTCONS_00010267	II	LOC_Os01g47580.2
LTCONS_00050939	I		LTCONS_00004781	II		LTCONS_00076677	II	LOC_Os08g34879.1
LTCONS_00042065	VII		LTCONS_00025277	II	LOC_Os12g26480.1	LTCONS_00075599	II
LTCONS_00027422	VI		LTCONS_00028373	VI		LTCONS_00001790	V	LOC_Os01g28134.1
LTCONS_00034973	VIII		LTCONS_00063274	V	LOC_Os10g34890.1	LTCONS_00025362	VIII
LTCONS_00042993	XII	LOC_Os03g51650.1	LTCONS_00013148	VIII		LTCONS_00005331	V	LOC_Os01g02400.1
LTCONS_00035039	VII		LTCONS_00001558	II		LTCONS_00049696	V
LTCONS_00075602	III		LTCONS_00042348	II	LOC_Os03g42480.2	LTCONS_00010251	VII	LOC_Os02g40330.1
LTCONS_00030014	IX		LTCONS_00002823	II		LTCONS_00063814	II
LTCONS_00003902	VIII		LTCONS_00061895	II	LOC_Os06g04800.1	LTCONS_00039884	II	LOC_Os03g04390.1
LTCONS_00006074	IX		LTCONS_00056993	XI		LTCONS_00047991	II
LTCONS_00064927	VIII		LTCONS_00039884	II	LOC_Os03g04390.1	LTCONS_00006573	VIII
LTCONS_00008172	VII		LTCONS_00005319	VI		LTCONS_00025363	VIII
LTCONS_00013299	III		LTCONS_00025646	V		LTCONS_00034959	XI	LOC_Os02g11960.1
LTCONS_00075493	IV		LTCONS_00075599	II		LTCONS_00063248	V
LTCONS_00042820	IX	LOC_Os03g49230.1	LTCONS_00035017	VI		LTCONS_00068660	II	LOC_Os07g05400.1
LTCONS_00034975	I	LOC_Os02g22190.1	LTCONS_00056759	II		LTCONS_00003153	X
LTCONS_00035047	V		LTCONS_00001744	XI		LTCONS_00030563	II	LOC_Os02g56354.1
LTCONS_00010326	IX		LTCONS_00001869	II		LTCONS_00034991	II	LOC_Os02g32950.1
LTCONS_00018989	IX		LTCONS_00075940	II		LTCONS_00077345	II
LTCONS_00010204	I	LOC_Os01g11550.1	LTCONS_00081500	V		LTCONS_00050042	XI
LTCONS_00033682	I		LTCONS_00050939	II		LTCONS_00018987	II	LOC_Os11g14070.1
LTCONS_00027106	IX		LTCONS_00025649	II		LTCONS_00035026	XI	LOC_Os02g44890.2
LTCONS_00035037	VII	LOC_Os02g47440.1	LTCONS_00077171	II	LOC_Os08g41420.1	LTCONS_00018630	II
LTCONS_00069320	I		LTCONS_00080417	V		LTCONS_00063619	II	LOC_Os06g32600.1
LTCONS_00077384	III		LTCONS_00051533	III		LTCONS_00063080	V
LTCONS_00041820	IX		LTCONS_00007128	XI	LOC_Os01g31220.1	LTCONS_00006574	V	LOC_Os01g19370.1
LTCONS_00003648	IX		LTCONS_00007163	V		LTCONS_00029191	II
LTCONS_00075177	IX		LTCONS_00008270	II	LOC_Os01g49026.1	LTCONS_00013503	VIII
LTCONS_00032996	III	LOC_Os02g34430.1	LTCONS_00001301	II		LTCONS_00010332	V	LOC_Os01g68710.1
LTCONS_00043617	I		LTCONS_00075582	V		LTCONS_00019337	V
LTCONS_00003370	IX		LTCONS_00010317	II	LOC_Os01g64360.1	LTCONS_00048464	V
LTCONS_00010216	IV		LTCONS_00064796	II	LOC_Os06g49390.1	LTCONS_00048674	VIII
LTCONS_00057657	V		LTCONS_00020629	II		LTCONS_00019263	V
LTCONS_00013503	VIII		LTCONS_00034231	X	LOC_Os02g49820.1	LTCONS_00075633	II
LTCONS_00003646	VIII		LTCONS_00032102	II	LOC_Os02g19629.1	LTCONS_00034975	II	LOC_Os02g22190.1
LTCONS_00025363	VIII		LTCONS_00018457	XII		LTCONS_00030544	V
LTCONS_00032871	V		LTCONS_00048216	VIII		LTCONS_00034958	II
LTCONS_00030251	III		LTCONS_00076466	II		LTCONS_00010221	VII
LTCONS_00001674	III		LTCONS_00010211	II		LTCONS_00076302	III	LOC_Os08g28710.1
LTCONS_00027423	VIII		LTCONS_00055168	II		LTCONS_00001744	VI
LTCONS_00033996	VIII		LTCONS_00035008	X	LOC_Os02g39140.1	LTCONS_00010219	III
LTCONS_00025715	VIII		LTCONS_00035009	V	LOC_Os02g39570.1	LTCONS_00001871	V
LTCONS_00010256	VIII		LTCONS_00010338	II	LOC_Os01g70670.1	LTCONS_00005317	II	LOC_Os01g02320.1
LTCONS_00075939	IX		LTCONS_00029261	II	LOC_Os02g39100.1	LTCONS_00075582	VIII
LTCONS_00063379	XII		LTCONS_00019334	II		LTCONS_00004781	II
LTCONS_00001557	VIII		LTCONS_00008271	II		LTCONS_00009130	XI
LTCONS_00019161	I		LTCONS_00020242	VIII		LTCONS_00013786	XI
LTCONS_00028260	II	LOC_Os02g24586.1	LTCONS_00071386	XI		LTCONS_00007399	XI	LOC_Os01g35560.1
LTCONS_00003948	II		LTCONS_00055201	XII		LTCONS_00049227	XI	LOC_Os06g27610.1
LTCONS_00048729	II	LOC_Os04g18620.1	LTCONS_00004938	I	LOC_Os01g70930.1	LTCONS_00043249	XII
LTCONS_00007238	II	LOC_Os01g32864.1	LTCONS_00024556	II		LTCONS_00009072	II
LTCONS_00048728	II		LTCONS_00015108	XI		LTCONS_00007959	II	LOC_Os01g44260.1
LTCONS_00028258	V		LTCONS_00063806	II		LTCONS_00001856	V
LTCONS_00029632	XI	LOC_Os02g44770.1	LTCONS_00056097	V		LTCONS_00020789	XI	LOC_Os11g47390.1
LTCONS_00069884	XI		LTCONS_00014846	V		LTCONS_00008367	II	LOC_Os01g50330.1
LTCONS_00048727	II		LTCONS_00014145	II	LOC_Os10g27990.1	LTCONS_00057653	V
LTCONS_00075569	XI		LTCONS_00058245	II		LTCONS_00041706	XI
LTCONS_00034954	XI		LTCONS_00010266	II		LTCONS_00049366	XI
LTCONS_00076182	XI		LTCONS_00027034	II	LOC_Os02g06130.1	LTCONS_00010204	II	LOC_Os01g11550.1
LTCONS_00033317	XI		LTCONS_00006074	II		LTCONS_00020826	II
LTCONS_00062734	X		LTCONS_00000726	II		LTCONS_00034888	II	LOC_Os02g58180.1
LTCONS_00032120	XI		LTCONS_00055430	II	LOC_Os05g06680.2	LTCONS_00034950	II
LTCONS_00076027	XI		LTCONS_00033386	V		LTCONS_00042073	II
LTCONS_00018891	XI	LOC_Os11g12290.1	LTCONS_00010293	II	LOC_Os01g54730.1	LTCONS_00048466	XI	LOC_Os04g14130.2
LTCONS_00014649	II		LTCONS_00007090	V		LTCONS_00010190	XI
LTCONS_00000339	XI		LTCONS_00014884	II		LTCONS_00055430	II	LOC_Os05g06680.2
LTCONS_00069729	XI		LTCONS_00007850	VI		LTCONS_00010338	II	LOC_Os01g70670.1
LTCONS_00033838	XI	LOC_Os02g45020.1	LTCONS_00057211	VIII		LTCONS_00048463	V
LTCONS_00043292	XI		LTCONS_00080301	II		LTCONS_00013652	II
LTCONS_00020408	II	LOC_Os11g40390.1	LTCONS_00005381	II	LOC_Os01g02960.1	LTCONS_00001978	II
LTCONS_00015109	XII		LTCONS_00082460	VIII		LTCONS_00075884	VI	LOC_Os01g35789.2
LTCONS_00013200	II		LTCONS_00042353	V		LTCONS_00032102	II	LOC_Os02g19629.1
LTCONS_00049225	XI	LOC_Os02g14500.1	LTCONS_00007295	X		LTCONS_00034618	VII
LTCONS_00025651	II	LOC_Os12g32580.1	LTCONS_00069320	II		LTCONS_00010334	II	LOC_Os01g70330.1
LTCONS_00010235	V		LTCONS_00043782	II	LOC_Os03g62550.1	LTCONS_00010236	V
LTCONS_00040949	II	LOC_Os03g18270.1	LTCONS_00034950	II		LTCONS_00019336	VIII
LTCONS_00034998	XI		LTCONS_00010269	XI	LOC_Os01g47910.1	LTCONS_00019436	II
LTCONS_00025471	XI		LTCONS_00068660	II	LOC_Os07g05400.1	LTCONS_00006364	XI
LTCONS_00007495	X		LTCONS_00035052	II	LOC_Os02g52120.1	LTCONS_00007322	VI
LTCONS_00035035	XI		LTCONS_00025096	II		LTCONS_00070155	V
LTCONS_00029635	II	LOC_Os02g44810.1	LTCONS_00027702	VIII		LTCONS_00010293	V	LOC_Os01g54730.1
LTCONS_00028922	XI	LOC_Os02g34660.1	LTCONS_00009558	VI		LTCONS_00042820	V	LOC_Os03g49230.1
LTCONS_00079970	II		LTCONS_00010277	VIII	LOC_Os01g50940.1	LTCONS_00010335	VIII	LOC_Os01g70430.1
LTCONS_00005355	X	LOC_Os01g02740.1	LTCONS_00013200	I		LTCONS_00010192	II
LTCONS_00002962	II	LOC_Os01g45860.1	LTCONS_00075886	V		LTCONS_00055169	II	LOC_Os05g03050.1
LTCONS_00019362	XI		LTCONS_00034997	XI		LTCONS_00007151	II
LTCONS_00075969	XI		LTCONS_00070355	VI		LTCONS_00076537	II
LTCONS_00071384	XI		LTCONS_00079900	VIII		LTCONS_00076466	II
LTCONS_00010234	V		LTCONS_00043617	II		LTCONS_00010241	V
LTCONS_00034524	II		LTCONS_00033387	V	LOC_Os02g39650.1	LTCONS_00034231	XI	LOC_Os02g49820.1
LTCONS_00026615	XI		LTCONS_00025660	II	LOC_Os12g32670.1	LTCONS_00076467	II
LTCONS_00082283	XI	LOC_Os09g39350.1	LTCONS_00031636	XI		LTCONS_00080205	XI
LTCONS_00003031	XII		LTCONS_00035037	VIII	LOC_Os02g47440.1	LTCONS_00040944	II
LTCONS_00062691	XII	LOC_Os06g15750.1	LTCONS_00019335	II		LTCONS_00055201	XII
LTCONS_00034523	II		LTCONS_00042346	II		LTCONS_00075598	VIII
LTCONS_00020208	XI		LTCONS_00055830	II		LTCONS_00069009	V
LTCONS_00031974	XI	LOC_Os02g17460.1	LTCONS_00004746	VIII	LOC_Os01g67650.1	LTCONS_00062692	X	LOC_Os06g15750.1
LTCONS_00049049	XI		LTCONS_00018987	II	LOC_Os11g14070.1	LTCONS_00007992	VIII
LTCONS_00040945	II	LOC_Os03g18264.1	LTCONS_00039732	II		LTCONS_00009707	VIII
LTCONS_00013297	XI		LTCONS_00062692	XI	LOC_Os06g15750.1	LTCONS_00006817	III
LTCONS_00050599	II		LTCONS_00041129	II		LTCONS_00007090	VIII
LTCONS_00056823	II		LTCONS_00033755	II	LOC_Os02g44280.1	LTCONS_00057547	V	LOC_Os05g40110.1
LTCONS_00001160	II	LOC_Os01g16600.1	LTCONS_00041220	VII		LTCONS_00056759	II
LTCONS_00009201	II		LTCONS_00010204	II	LOC_Os01g11550.1	LTCONS_00035052	II	LOC_Os02g52120.1
LTCONS_00069728	XI		LTCONS_00076537	II		LTCONS_00064578	VIII
LTCONS_00029452	XI		LTCONS_00010291	VII	LOC_Os01g54600.1	LTCONS_00063434	VIII
LTCONS_00028883	XI	LOC_Os02g34200.1	LTCONS_00019263	V		LTCONS_00077330	V
LTCONS_00002303	X	LOC_Os01g36400.1	LTCONS_00031686	I		LTCONS_00069321	II
LTCONS_00043294	XI	LOC_Os03g56180.1	LTCONS_00080203	VII		LTCONS_00014454	II	LOC_Os10g32820.1
LTCONS_00076369	XI		LTCONS_00007609	X		LTCONS_00020600	XI
LTCONS_00010267	II	LOC_Os01g47580.2	LTCONS_00034991	III	LOC_Os02g32950.1	LTCONS_00074787	VIII
LTCONS_00055877	V		LTCONS_00010290	XII	LOC_Os01g54560.1	LTCONS_00077384	V
LTCONS_00020073	V		LTCONS_00064927	VIII		LTCONS_00009285	VI
LTCONS_00032692	II	LOC_Os02g29210.3	LTCONS_00003121	II		LTCONS_00041773	II
LTCONS_00032036	XI		LTCONS_00007613	VI		LTCONS_00063806	II
LTCONS_00024240	XI	LOC_Os12g07990.1	LTCONS_00061726	II	LOC_Os06g02370.1	LTCONS_00010275	VIII
LTCONS_00069899	II		LTCONS_00003284	XI		LTCONS_00006279	V
LTCONS_00001047	V	LOC_Os01g15170.1	LTCONS_00009112	VIII		LTCONS_00043617	II
LTCONS_00075423	XI	LOC_Os08g13699.1	LTCONS_00027422	VI		LTCONS_00049838	II
LTCONS_00025644	II		LTCONS_00006934	V	LOC_Os01g26160.1	LTCONS_00020108	V	LOC_Os11g34950.2
LTCONS_00040227	II		LTCONS_00063434	V		LTCONS_00055876	II
LTCONS_00010301	XI		LTCONS_00042097	II		LTCONS_00009420	VIII
LTCONS_00041534	X		LTCONS_00034707	II	LOC_Os02g56040.1	LTCONS_00041129	II
LTCONS_00013298	XI		LTCONS_00014874	V	LOC_Os10g39790.3	LTCONS_00006074	II
LTCONS_00025277	II	LOC_Os12g26480.1	LTCONS_00035047	V		LTCONS_00009335	VIII	LOC_Os01g64949.1
LTCONS_00018689	II		LTCONS_00064926	VIII		LTCONS_00014145	II	LOC_Os10g27990.1
LTCONS_00001161	II	LOC_Os01g16650.1	LTCONS_00027045	I		LTCONS_00000178	V
LTCONS_00075321	XI		LTCONS_00034988	II	LOC_Os02g32420.1	LTCONS_00013398	V
LTCONS_00020125	XI		LTCONS_00061823	II		LTCONS_00056993	XI
LTCONS_00069279	V		LTCONS_00008329	V	LOC_Os01g49890.1	LTCONS_00043293	XI
LTCONS_00002861	II		LTCONS_00025452	II		LTCONS_00024556	V
LTCONS_00001865	II		LTCONS_00000202	XI	LOC_Os01g03370.1	LTCONS_00069129	V
LTCONS_00000337	XI		LTCONS_00076292	XI		LTCONS_00027045	II
LTCONS_00019436	II		LTCONS_00010206	XI		LTCONS_00031151	V	LOC_Os02g05120.1
LTCONS_00057343	XI		LTCONS_00071157	XI		LTCONS_00047994	V
LTCONS_00001879	II		LTCONS_00006169	VIII		LTCONS_00056788	II
LTCONS_00040120	XI		LTCONS_00069088	II		LTCONS_00061823	II
LTCONS_00000350	XI		LTCONS_00010275	VIII		LTCONS_00068861	VIII
LTCONS_00009151	XI	LOC_Os01g61320.1	LTCONS_00069899	I		LTCONS_00008273	II	LOC_Os01g49026.1
LTCONS_00041777	V		LTCONS_00010339	II		LTCONS_00004926	VIII	LOC_Os01g70740.1
LTCONS_00032454	II		LTCONS_00049015	II		LTCONS_00034985	XI	LOC_Os02g28465.1
LTCONS_00075635	II		LTCONS_00001557	VIII		LTCONS_00035008	X	LOC_Os02g39140.1
LTCONS_00008367	II	LOC_Os01g50330.1	LTCONS_00042201	I		LTCONS_00013844	V
LTCONS_00026079	V		LTCONS_00009072	II		LTCONS_00033682	II
LTCONS_00024463	II		LTCONS_00062495	VIII		LTCONS_00008031	VIII
LTCONS_00005317	II	LOC_Os01g02320.1	LTCONS_00027423	VIII		LTCONS_00043616	VIII
LTCONS_00025455	II		LTCONS_00010222	II	LOC_Os01g36400.1	LTCONS_00008271	II
LTCONS_00080202	XI		LTCONS_00064004	II		LTCONS_00001301	II
LTCONS_00007164	X		LTCONS_00040944	I		LTCONS_00005381	II	LOC_Os01g02960.1
LTCONS_00077171	II	LOC_Os08g41420.1	LTCONS_00010327	V		LTCONS_00028458	XI
LTCONS_00080205	XI		LTCONS_00040030	XII		LTCONS_00027303	II	LOC_Os02g09740.1
LTCONS_00028323	II		LTCONS_00049668	V		LTCONS_00079900	VIII
LTCONS_00034959	XI	LOC_Os02g11960.1	LTCONS_00063243	I		LTCONS_00010222	V	LOC_Os01g36400.1
LTCONS_00062500	II		LTCONS_00018629	VIII		LTCONS_00039763	V
LTCONS_00006480	II	LOC_Os01g18100.1	LTCONS_00007268	VIII		LTCONS_00030569	II
LTCONS_00050042	XI		LTCONS_00010313	VIII		LTCONS_00025454	VIII	LOC_Os12g29520.5
LTCONS_00035026	XI	LOC_Os02g44890.2	LTCONS_00004927	II	LOC_Os01g70740.1	LTCONS_00035027	II	LOC_Os02g44900.1
LTCONS_00006563	II		LTCONS_00010319	VIII		LTCONS_00019076	VIII
LTCONS_00062690	XI	LOC_Os06g15750.1	LTCONS_00027915	I	LOC_Os03g20890.1	LTCONS_00076369	XII
LTCONS_00007087	V		LTCONS_00027032	X		LTCONS_00000081	II	LOC_Os01g01580.1
LTCONS_00008532	II	LOC_Os01g52840.1	LTCONS_00010310	II		LTCONS_00032732	V
LTCONS_00001871	V		LTCONS_00004935	II		LTCONS_00013299	VII
LTCONS_00024241	XI		LTCONS_00051169	IX		LTCONS_00071051	V
LTCONS_00019338	II	LOC_Os11g20310.1	LTCONS_00007237	IX		LTCONS_00024050	II
LTCONS_00063620	II		LTCONS_00001833	IV	LOC_Os01g28680.5	LTCONS_00004738	V
LTCONS_00075634	II	LOC_Os08g16914.1	LTCONS_00001063	IV		LTCONS_00002861	I
LTCONS_00043018	II		LTCONS_00063919	III	LOC_Os06g37364.1	LTCONS_00000726	II
LTCONS_00020826	II		LTCONS_00062293	IV		LTCONS_00049515	V
LTCONS_00013786	XI		LTCONS_00034806	IX	LOC_Os02g57350.1	LTCONS_00020577	V
LTCONS_00007399	XI	LOC_Os01g35560.1	LTCONS_00008692	VI	LOC_Os01g55240.1	LTCONS_00010296	VIII
LTCONS_00049227	XI	LOC_Os06g27610.1	LTCONS_00034998	IV		LTCONS_00007609	VI
LTCONS_00020789	XI	LOC_Os11g47390.1	LTCONS_00005262	IV	LOC_Os01g01620.1	LTCONS_00077208	V	LOC_Os08g41900.1
LTCONS_00070355	X		LTCONS_00013297	IV		LTCONS_00010290	XI	LOC_Os01g54560.1
LTCONS_00080308	II		LTCONS_00020408	IX	LOC_Os11g40390.1	LTCONS_00071386	XI
LTCONS_00001357	II		LTCONS_00007612	IV	LOC_Os01g47300.1	LTCONS_00007128	VI	LOC_Os01g31220.1
LTCONS_00007146	XI		LTCONS_00034805	IX	LOC_Os02g57350.1	LTCONS_00061726	II	LOC_Os06g02370.1
LTCONS_00041706	XI		LTCONS_00074668	IX		LTCONS_00015108	XI
LTCONS_00063244	II		LTCONS_00027437	IV		LTCONS_00009037	VIII
LTCONS_00058245	II		LTCONS_00003528	IV		LTCONS_00074761	II
LTCONS_00009200	V		LTCONS_00069980	IV		LTCONS_00050417	V
LTCONS_00003650	V	LOC_Os05g27110.2	LTCONS_00003065	VI		LTCONS_00018918	V
LTCONS_00049366	XI		LTCONS_00018579	IX	LOC_Os01g28134.1	LTCONS_00006345	VIII
LTCONS_00004704	II	LOC_Os01g67220.2	LTCONS_00027916	I		LTCONS_00058245	II
LTCONS_00008271	V		LTCONS_00010301	IV		LTCONS_00004505	VIII	LOC_Os01g64760.1
LTCONS_00025638	V		LTCONS_00039710	III		LTCONS_00007087	VII
LTCONS_00025235	V		LTCONS_00032692	IX	LOC_Os02g29210.3	LTCONS_00034974	XI
LTCONS_00003266	II	LOC_Os01g49370.1	LTCONS_00031770	IV		LTCONS_00020825	V
LTCONS_00028324	II	LOC_Os02g25580.1	LTCONS_00030564	IX	LOC_Os02g56354.1	LTCONS_00075600	VII
LTCONS_00002823	II		LTCONS_00013298	IV		LTCONS_00032361	II
LTCONS_00005822	XI		LTCONS_00010330	IX	LOC_Os01g68560.1	LTCONS_00014884	II
LTCONS_00027045	II		LTCONS_00034708	IX	LOC_Os02g56014.1	LTCONS_00043017	VIII
LTCONS_00041131	II	LOC_Os03g20890.1	LTCONS_00080160	IX	LOC_Os09g04730.1	LTCONS_00082460	VIII
LTCONS_00056993	XI		LTCONS_00013199	IX		LTCONS_00040417	II
LTCONS_00032154	II	LOC_Os02g20160.1	LTCONS_00006480	IX	LOC_Os01g18100.1	LTCONS_00028885	II
LTCONS_00020600	X		LTCONS_00029255	VI		LTCONS_00031638	VIII
LTCONS_00075633	II		LTCONS_00034525	IX	LOC_Os02g53930.1	LTCONS_00028827	II
LTCONS_00076467	II		LTCONS_00009130	IV		LTCONS_00042353	V
LTCONS_00010190	XI		LTCONS_00003649	IX		LTCONS_00010269	XI	LOC_Os01g47910.1
LTCONS_00043293	XI		LTCONS_00006479	IX		LTCONS_00029433	VIII	LOC_Os02g41980.1
LTCONS_00020601	XI		LTCONS_00048476	VI		LTCONS_00033387	V	LOC_Os02g39650.1
LTCONS_00007128	XI	LOC_Os01g31220.1	LTCONS_00025648	IX		LTCONS_00063441	II
LTCONS_00001744	XI		LTCONS_00041221	IV		LTCONS_00076292	VI
LTCONS_00034985	XI	LOC_Os02g28465.1	LTCONS_00034960	IV		LTCONS_00005352	II
LTCONS_00009202	II		LTCONS_00032036	IV		LTCONS_00004927	V	LOC_Os01g70740.1
LTCONS_00034950	II		LTCONS_00002861	IX		LTCONS_00027031	II	LOC_Os02g06050.1
LTCONS_00032451	X		LTCONS_00019311	IV	LOC_Os01g47300.2	LTCONS_00070731	V	LOC_Os07g40160.1
LTCONS_00028458	XI		LTCONS_00031687	IX		LTCONS_00004780	II
LTCONS_00004090	II	LOC_Os01g59600.1	LTCONS_00030563	IX	LOC_Os02g56354.1	LTCONS_00007323	VII	LOC_Os01g34660.1
LTCONS_00032102	II	LOC_Os02g19629.1	LTCONS_00027436	IV		LTCONS_00000337	XII
LTCONS_00042994	XII	LOC_Os03g51650.1	LTCONS_00013652	IX		LTCONS_00034997	XI
LTCONS_00039884	II	LOC_Os03g04390.1	LTCONS_00006496	VI	LOC_Os06g35670.1	LTCONS_00034949	V
LTCONS_00025646	V		LTCONS_00001865	I		LTCONS_00031734	V
LTCONS_00001440	V		LTCONS_00028458	IV		LTCONS_00049015	II
LTCONS_00061823	II		LTCONS_00034985	IV	LOC_Os02g28465.1	LTCONS_00064004	II
LTCONS_00055201	XII		LTCONS_00034706	IX	LOC_Os02g56040.1	LTCONS_00010256	VIII
LTCONS_00071386	XI		LTCONS_00008272	III	LOC_Os01g49010.2	LTCONS_00028704	VIII
LTCONS_00064796	II	LOC_Os06g49390.1	LTCONS_00025644	IX		LTCONS_00030459	II	LOC_Os02g55090.1
LTCONS_00013295	X		LTCONS_00026933	III		LTCONS_00019161	II
LTCONS_00080797	II		LTCONS_00034975	IX	LOC_Os02g22190.1	LTCONS_00042346	II
LTCONS_00074761	II		LTCONS_00009285	IV		LTCONS_00063379	XII
LTCONS_00040944	II		LTCONS_00007040	VI		LTCONS_00032107	II	LOC_Os02g19620.1
LTCONS_00009148	XI		LTCONS_00041391	III		LTCONS_00041391	II
LTCONS_00062692	XI	LOC_Os06g15750.1	LTCONS_00008061	IX		LTCONS_00020630	V
LTCONS_00041221	XI		LTCONS_00008353	IX		LTCONS_00041221	XI
LTCONS_00007090	V		LTCONS_00041776	III		LTCONS_00057870	VI	LOC_Os05g45300.1
LTCONS_00010269	XI	LOC_Os01g47910.1	LTCONS_00001978	IX		LTCONS_00064473	V
LTCONS_00034888	II	LOC_Os02g58180.1	LTCONS_00080308	IX		LTCONS_00032995	XII
LTCONS_00056759	II		LTCONS_00030568	IX		LTCONS_00035017	X
LTCONS_00063238	XI		LTCONS_00010325	IX		LTCONS_00004467	VIII
LTCONS_00034997	XI		LTCONS_00069041	IX	LOC_Os07g11300.1	LTCONS_00048216	VIII
LTCONS_00001301	II		LTCONS_00057548	VI		LTCONS_00018629	VIII
LTCONS_00040030	XI		LTCONS_00002825	IX		LTCONS_00063624	II	LOC_Os06g32600.1
LTCONS_00063806	II		LTCONS_00034964	IV		LTCONS_00020769	II
LTCONS_00015108	XI		LTCONS_00010334	I	LOC_Os01g70330.1	LTCONS_00005822	XI
LTCONS_00075598	X		LTCONS_00003153	IV		LTCONS_00077337	V	LOC_Os08g43815.1
LTCONS_00004781	II		LTCONS_00006694	IX		LTCONS_00027034	II	LOC_Os02g06130.1
LTCONS_00042821	II		LTCONS_00074899	IX		LTCONS_00001879	II
LTCONS_00032107	II	LOC_Os02g19620.1	LTCONS_00020378	VI		LTCONS_00075271	VIII
LTCONS_00031160	II		LTCONS_00020601	IV		LTCONS_00007129	VIII
LTCONS_00007929	V		LTCONS_00049838	IX		LTCONS_00048673	II
LTCONS_00041220	VII		LTCONS_00006095	VI		LTCONS_00047993	II
LTCONS_00008329	V	LOC_Os01g49890.1	LTCONS_00050568	IX		LTCONS_00075939	III
LTCONS_00075886	V		LTCONS_00048083	III		LTCONS_00001865	I
LTCONS_00069009	II		LTCONS_00004704	IX	LOC_Os01g67220.2	LTCONS_00010291	VII	LOC_Os01g54600.1
LTCONS_00010290	XII	LOC_Os01g54560.1	LTCONS_00051205	IV		LTCONS_00005329	II
LTCONS_00014145	II	LOC_Os10g27990.1	LTCONS_00035007	VI		LTCONS_00019311	XI	LOC_Os01g47300.2
LTCONS_00028350	II		LTCONS_00002824	IV		LTCONS_00018688	V
LTCONS_00020629	II		LTCONS_00005352	IX		LTCONS_00080042	XII
LTCONS_00002139	V		LTCONS_00033804	IX	LOC_Os02g44720.1	LTCONS_00026385	II
LTCONS_00000726	II		LTCONS_00003702	IX		LTCONS_00018988	V	LOC_Os11g14070.1
LTCONS_00010325	II		LTCONS_00025455	IX		LTCONS_00032454	II
LTCONS_00020768	II		LTCONS_00010303	IX		LTCONS_00018989	II
LTCONS_00043014	V		LTCONS_00076521	VI		LTCONS_00070141	VIII
LTCONS_00076292	XI		LTCONS_00020146	VI		LTCONS_00070355	XI
LTCONS_00010206	XI		LTCONS_00010332	IX	LOC_Os01g68710.1	LTCONS_00040269	II
LTCONS_00024299	II		LTCONS_00001822	VIII	LOC_Os01g28580.1	LTCONS_00002825	III
LTCONS_00075940	II		LTCONS_00003699	IX	LOC_Os01g54980.1	LTCONS_00082490	V
LTCONS_00007040	XI		LTCONS_00063619	I	LOC_Os06g32600.1	LTCONS_00009148	XII
LTCONS_00080093	X	LOC_Os09g03960.1	LTCONS_00000178	III		LTCONS_00007295	XI
LTCONS_00040999	V		LTCONS_00033682	I		LTCONS_00069088	II
LTCONS_00048673	II		LTCONS_00076677	I	LOC_Os08g34879.1	LTCONS_00010206	XI
LTCONS_00003699	II	LOC_Os01g54980.1	LTCONS_00030748	IX		LTCONS_00020768	II
LTCONS_00063080	II		LTCONS_00063238	IV		LTCONS_00019775	V
LTCONS_00075884	XI	LOC_Os01g35789.2	LTCONS_00027396	VI		LTCONS_00010303	II
LTCONS_00076537	II		LTCONS_00063365	VII		LTCONS_00080796	II
LTCONS_00018562	VII		LTCONS_00075493	IV		LTCONS_00042097	II
LTCONS_00055876	II		LTCONS_00010305	IX		LTCONS_00003284	XI
LTCONS_00076466	I		LTCONS_00032872	IX		LTCONS_00009591	VIII
LTCONS_00003121	II		LTCONS_00010302	VIII	LOC_Os05g50610.1	LTCONS_00009112	VIII
LTCONS_00003153	XII		LTCONS_00050942	IX		LTCONS_00025453	III
LTCONS_00019548	X		LTCONS_00077345	IX		LTCONS_00027386	II	LOC_Os02g11030.1
LTCONS_00010275	VII		LTCONS_00028827	IX		LTCONS_00068587	VIII
LTCONS_00010257	VIII		LTCONS_00033062	VI		LTCONS_00034889	VIII	LOC_Os02g58220.1
LTCONS_00035008	XI	LOC_Os02g39140.1	LTCONS_00034974	IV		LTCONS_00031840	VIII
LTCONS_00040445	X		LTCONS_00075939	IX		LTCONS_00019321	II
LTCONS_00041161	VIII		LTCONS_00007092	VI		LTCONS_00028784	VII
LTCONS_00062483	VIII		LTCONS_00014454	I	LOC_Os10g32820.1	LTCONS_00010216	XI
LTCONS_00010266	II		LTCONS_00031685	I		LTCONS_00018920	V
LTCONS_00005011	XI		LTCONS_00034219	IV		LTCONS_00076595	VIII
			LTCONS_00001674	III		LTCONS_00040030	XII
			LTCONS_00009148	IV		LTCONS_00035045	XII	LOC_Os02g49720.7
			LTCONS_00032996	III	LOC_Os02g34430.1	LTCONS_00000202	XI	LOC_Os01g03370.1
			LTCONS_00034958	I		LTCONS_00018631	II
			LTCONS_00008031	VII		LTCONS_00076539	II
			LTCONS_00003648	IX		LTCONS_00028350	II
			LTCONS_00035027	IX	LOC_Os02g44900.1	LTCONS_00049668	V
			LTCONS_00003370	IX		LTCONS_00003134	V
			LTCONS_00001440	IX		LTCONS_00033755	II	LOC_Os02g44280.1
			LTCONS_00009202	I		LTCONS_00070140	II
						LTCONS_00063245	II
						LTCONS_00063274	V	LOC_Os10g34890.1
						LTCONS_00048729	IX	LOC_Os04g18620.1
						LTCONS_00051169	IX
						LTCONS_00007238	IX	LOC_Os01g32864.1
						LTCONS_00048728	IX
						LTCONS_00019370	VI
						LTCONS_00001833	IV	LOC_Os01g28680.5
						LTCONS_00020408	IX	LOC_Os11g40390.1
						LTCONS_00007495	IV
						LTCONS_00007440	VI
						LTCONS_00074668	IX
						LTCONS_00032455	III
						LTCONS_00024240	IV	LOC_Os12g07990.1
						LTCONS_00034972	IV
						LTCONS_00048675	VI
						LTCONS_00001303	VI
						LTCONS_00063243	III
						LTCONS_00006480	IX	LOC_Os01g18100.1
						LTCONS_00006479	IX
						LTCONS_00075940	IX
						LTCONS_00007146	IV
						LTCONS_00025648	IX
						LTCONS_00013298	IV
						LTCONS_00048215	IV
						LTCONS_00028323	IX
						LTCONS_00004704	III	LOC_Os01g67220.2
						LTCONS_00024241	IV
						LTCONS_00026079	III
						LTCONS_00055405	IV
						LTCONS_00025660	III	LOC_Os12g32670.1
						LTCONS_00081213	IX	LOC_Os09g22460.1
						LTCONS_00027104	VI
						LTCONS_00010229	III
						LTCONS_00081162	IX	LOC_Os09g21689.2
						LTCONS_00051205	IV
						LTCONS_00013297	IV
						LTCONS_00008061	IX
						LTCONS_00055830	IX
						LTCONS_00002824	IV
						LTCONS_00025452	III
						LTCONS_00048217	VI
						LTCONS_00040227	IX
						LTCONS_00033804	IX	LOC_Os02g44720.1
						LTCONS_00000409	VI
						LTCONS_00006694	IX
						LTCONS_00048707	III
						LTCONS_00027396	VI
						LTCONS_00050568	IX
						LTCONS_00007929	III
						LTCONS_00007439	IV
						LTCONS_00003699	IX	LOC_Os01g54980.1
						LTCONS_00009705	VIII
						LTCONS_00024918	IV
						LTCONS_00035050	IX	LOC_Os02g50960.2
						LTCONS_00005319	IV
						LTCONS_00075493	VI
						LTCONS_00032872	IX
						LTCONS_00003121	IX
						LTCONS_00020601	IV
						LTCONS_00020378	IV
						LTCONS_00043805	VI
						LTCONS_00004228	VIII
						LTCONS_00006629	IX
						LTCONS_00003648	IX
