# Supplementary material for: Genome-wide identification and integrated analysis of lncRNAs in rice backcross introgression lines (BC2F12)
Source: BMC Plant Biol. 2020 Jun 29;20:300. doi: 10.1186/s12870-020-02508-y (PMC7325253; doi:10.1186/s12870-020-02508-y)
Supplement: Supplementary file 10 — Additional files 10: Table S7. The primers used for quantitative real-time PCR [file 12870_2020_2508_MOESM10_ESM.xlsx]

## Sheet: Sheet1
Supplementary Table S7 The primers used for quantitative real-time PCR
ID	Primer sequence (5'-3')
	Forward primer	Reverse primer
LTCONS_00003948	TGGGAGCAGAGCAGGTTTGAAAA	AAGTGTGCTTCTTCCCCTTCTCC
LTCONS_00028260	GAAATGCTATCCCCACTCCGACC	GATTCGTTGTTCCTGACCCTGCT
LTCONS_00032388	TTCGGGATGGAGTGGAAGAAGGG	GTCACCCTTCCTGTCCCTCTACA
LTCONS_00028258	GCAGGAATCGCTAGTAATCGCCG	TGGCCAGCTCCTATAGTGTGACG
LTCONS_00051218	CTACCACTGTTCGGCCCAATCAT	AAGCAGGGCGAGACTACTTTAGC
LTCONS_00048729	CAGGACATAAGGTGGGCAGAGAA	TGGAAAGCTTGGATGATGGGGAT
LTCONS_00018315	CTGTGGATTGCTCGATGGCTTTT	GCAGTCACCGAAACTAGAAACCG
LTCONS_00008692	TAATCCGCCTCGTCTCTCTACCT	CGAGAAGTGGTTGTAGTGGTGGA
LTCONS_00010251	ACGTTGTACTCACCCTTGCTTCA	TACGATGACTCAACTCTGCCGTT
MTCONS_00013719	CCTCAATGGGAAAATGGAGCACC	GGAAGGGAGGATTAGGGAAGTCC
LOC_Os02g24586.1	CCTCAATGGGAAAATGGAGCACC	GGAAGGGAGGATTAGGGAAGTCC
LOC_Os02g24576.1	AAGCATCCCAAAAGCGTCCG	GCCTCTGCCATTCTGTGAGT
LOC_Os04g55360.1	AGAGTCCCTGAAGCAAATGTCCA	CGGTTCCCAAATCTGCTTCTGAG
LOC_Os04g18620.1	TCAAGTTCGAGTCCTCCAAGTGC	CCATCAAGTACTCACGGGCTGAA
LOC_Os11g04409.2	GCTGGTAAGTCGGTAGGTAAGGG	GCAGTCACCGAAACTAGAAACCG
LOC_Os01g55240.1	GGCCCAGTTTGAGAAGAAGTAGC	TCATCTTCTCGTGGTCATGGTGT
LOC_Os02g40330.1	CCCACCTCCTATTCTTCTAGCCG	TATCGGCTAGGGTTTTGGGTGTT
